# Supplementary material for: Prediction of Cross-resistance and Collateral Sensitivity by Gene Expression profiles and Genomic Mutations
Source: Sci Rep. 2017 Oct 25;7:14009. doi: 10.1038/s41598-017-14335-7 (PMC5656584; doi:10.1038/s41598-017-14335-7)
Supplement: Supplementary file 2 — Supplementary Table S1 [file 41598_2017_14335_MOESM2_ESM.xlsx]

## Sheet: result
Table S1. Summary of the relative growth rates of the resistant strains under stress conditions.
stress/strain	NaCl-1	NaCl-2	NaCl-3	NaCl-4	NaCl-5	KCl-1	KCl-2	KCl-3	KCl-4	KCl-5	CoCl2-1	CoCl2-2	CoCl2-3	CoCl2-4	CoCl2-5	Na2CO3-1	Na2CO3-2	Na2CO3-3	Na2CO3-4	Na2CO3-5	Lac-1	Lac-2	Lac-3	Lac-4	Lac-5	Mal-1	Mal-2	Mal-3	Mal-4	Mal-5	MCL-1	MCL-2	MCL-3	MCL-4	MCL-5	Cro-1	Cro-2	Cro-3	Cro-4	Cro-5	MG-1	MG-2	MG-3	MG-4	MG-5	BuOH-1	BuOH-2	BuOH-3	BuOH-4
NaCl	0.261565	0.247693	0.224299	0.195153	0.212384	0.147544	0.13573	0.095024	0.087113	0.155173	0.025755	0.051009	0.010047	-0.001898	0.014983	0.036613	-0.032894	0.009389	0.011742	0.014279	0.039708	0.03227	0.00471	0.010316	0.079529	0.005459	-0.012142	0.00846	0.015126	0.011544	0.060936	-0.010229	0.00123	0.008222	-0.004868	-0.016755	-0.008983	-0.037876	0.003461	-0.045001	-0.007707	0.0017	0.055855	0.229457	-0.024371	0.049143	0.030408	0.028013	0.039893
KCl	0.11795	0.117823	0.107746	0.125502	0.133009	0.085342	0.1169	0.123368	0.077224	0.142469	-0.012593	0.00358	-0.02355	-0.046104	-0.006278	0.025451	-0.041163	0.006568	-0.034166	0.017649	0.030736	0.032135	-0.01627	-0.022705	0.017878	0.000864	-0.046036	-0.042294	0.013329	0.000593	0.039022	-0.035327	0.020792	-0.026608	0.027856	-0.028577	-0.026752	-0.081834	-0.026997	-0.062586	-0.016224	-0.01089	0.0354	0.068791	0.020039	0.03698	0.072266	0.036688	0.063056
CoCl2	-0.062992	-0.01507	-0.3	-0.3	-0.3	-0.160192	-0.3	-0.062957	-0.3	0.041664	0.222532	0.215613	0.203858	0.193134	0.200962	0.039333	0.22431	0.024695	0.055686	0.074504	-0.3	-0.247951	0.102348	0.095421	0.050266	-0.134532	0.130832	0.137208	-0.024782	-0.014852	-0.093793	0.030425	0.028881	0.054652	0.14057	-0.034451	-0.005763	-0.050377	-0.022808	-0.020053	-0.122751	0.117999	0.015621	0.099323	0.064883	-0.022718	-0.093005	0.054738	-0.100312
Na2CO3	-0.046281	-0.032924	-0.022778	0.010788	0.016848	-0.041895	-0.030947	0.060073	0.001643	0.055489	-0.054194	-0.00118	-0.014192	-0.032762	0.002425	0.14727	0.186777	0.189391	0.158287	0.162663	-0.031488	-0.037288	-0.0022	-0.030665	-0.01555	-0.026968	-0.036907	-0.039922	-0.038096	0.008336	-0.024505	-0.019444	0.005649	0.060107	-0.011637	-0.059163	-0.034149	-0.018492	-0.028981	-0.116654	-0.033448	0.041684	0.059442	0.065056	0.002495	-0.000114	0.012056	0.012443	0.018099
Lac	0.042151	0.038757	0.01629	0.019583	0.00509	0.013369	-0.166679	-0.244962	-0.3	0.056828	0.010101	0.030957	-0.031508	0.022782	-0.000932	0.07341	0.044797	0.036334	0.024132	0.025806	0.130439	0.106051	0.145415	0.152684	0.114511	0.012655	0.060243	0.026012	0.057573	0.032747	-0.005732	0.047277	-0.081119	0.006044	-0.01399	0.029637	-0.06184	0.041301	0.00099	0.024173	0.070756	0.049894	0.089271	0.064256	0.082449	0.001452	-0.006153	0.003298	0.034176
Mal	0.004723	0.016891	0.02614	0.00528	-0.163539	0.022649	-0.3	-0.159956	-0.121983	-0.014854	-0.070169	-0.046023	-0.030759	-0.008535	-0.03616	-0.023127	-0.038267	-0.029009	-0.156309	-0.070141	-0.004879	-0.02496	0.053435	0.005022	-0.01545	0.09436	0.166671	0.113253	0.080691	0.057574	-0.026064	-0.03682	0.00866	-0.3	-0.017274	-0.097963	-0.019087	-0.137242	-0.022525	-0.142097	-0.002683	0.006417	-0.018783	0.041321	0.045115	-0.016784	-0.026954	-0.01744	-0.010687
MCL	0.028764	-0.001103	0.05372	0.060667	0.03662	0.044442	-0.156658	-0.164568	-0.088392	-0.034806	-0.029899	0.032687	-0.024304	-0.116009	-0.153123	-0.032598	0.116255	0.022987	0.03486	0.033476	-0.056132	-0.094178	-0.033563	-0.04563	-0.095672	0.057104	0.067355	-0.014712	-0.017421	-0.097863	0.194006	0.171979	0.146191	0.155177	0.143941	-0.105103	-0.089062	0.104365	-0.122291	-0.016035	-0.091359	0.024379	-0.150969	0.004388	-0.047621	-0.057238	-0.093039	-0.08044	-0.147497
Cro	0.040138	0.037409	0.041581	0.030497	0.06416	-0.0132	-0.006343	-0.020569	0.048103	0.112232	0.00101	0.027827	-0.033908	0.024332	-0.024595	0.016841	0.029695	0.082275	-0.014633	0.036004	0.029884	0.004254	0.03719	0.02711	0.012219	-0.015452	0.097348	-0.016583	-0.014422	0.022602	0.015875	0.049949	-0.077588	-0.065124	0.004075	0.177743	0.207371	0.162866	0.173185	0.150855	0.109971	0.092927	0.014471	0.106468	-0.003007	-0.024439	-0.016594	-0.004604	-0.01295
MG	0.015063	0.044218	0.044476	-0.053929	-0.004301	0.056209	0.005897	-0.256766	0.033572	0.055303	-0.012176	0.011062	-0.246151	-0.180399	0.006246	0.093447	0.014852	0.025821	0.015858	0.124146	0.034063	-0.050595	0.034537	0.023941	-0.130368	-0.035264	0.032388	-0.218627	0.010444	0.015714	-0.190636	-0.039723	-0.101832	-0.089284	-0.182101	-0.008898	-0.005996	-0.124726	-0.12013	-0.169715	0.140934	0.096939	0.080053	0.124339	0.124889	0.019108	0.035551	0.00119	-0.3
BuOH	0.101251	0.058178	0.007811	0.004495	0.03342	0.03582	0.059373	-0.032163	-0.001444	0.005013	0.02311	0.028368	0.002902	0.007585	0.007564	-0.07317	0.018152	-0.011237	0.026032	-0.017459	-0.032131	0.017189	0.025082	0.02747	-0.023196	-0.008372	-0.068088	-0.011131	-0.024404	0.010051	0.059203	0.001765	-0.02069	0.060449	0.041702	0.006685	0.008976	-0.019998	-0.020314	-0.008613	0.0103	-0.049553	0.083631	0.087606	-0.029879	0.199534	0.076168	0.134311	0.157654
CPC	0.064994	-0.082707	0.199511	0.01026	0.018465	-0.060409	0.124209	-0.218996	-0.274979	0.006848	0.14513	0.18885	0.045554	-0.143379	-0.039696	0.10208	0.026737	-0.018355	0.048579	-0.001737	0.153496	0.014708	-0.141066	-0.142891	0.026355	-0.0233	0.127615	-0.053156	0.108784	0.011296	0.046158	0.172954	-0.093577	0.290041	0.217652	0.027363	0.137315	-0.04605	-0.059115	0.005285	-0.033174	-0.140557	-0.008523	-0.035474	-0.056871	-0.019752	0.050927	0.030154	0.000857
[truncated: 6 more columns]
