# Supplementary material for: Prediction of Cross-resistance and Collateral Sensitivity by Gene Expression profiles and Genomic Mutations
Source: Sci Rep. 2017 Oct 25;7:14009. doi: 10.1038/s41598-017-14335-7 (PMC5656584; doi:10.1038/s41598-017-14335-7)
Supplement: Supplementary file 3 — Supplementary Table S2 [file 41598_2017_14335_MOESM3_ESM.xlsx]

## Sheet: Parent
Table S2. Transcriptome data: log10 transformed expression level (Sheet 1: Parent strain).														*The expression level of "no stress" was obtained by averaging 3 replicate experiemtns (rep1 to rep3).
name	No stress	NaCl	KCl	CoCl	SoC	Lac	Mal	MCL	Cro	MG	BuOH	CPC		No stress (rep1)	No stress (rep2)	No stress (rep3)
thrL	4.36006	4.20564	4.44036	4.43355	4.50953	4.59183	4.61034	4.39958	4.53151	4.59733	4.52745	4.58621		4.3384	4.34558	4.39619
thrA	3.86351	3.62129	3.66973	3.94524	3.08801	3.9908	4.09273	3.80081	4.14457	3.79561	3.91782	3.80796		3.8719	3.86128	3.85735
thrB	3.86038	3.62261	3.69373	3.93386	3.0991	3.89636	4.03029	3.73221	4.05031	3.72592	3.87654	3.74258		3.88925	3.8593	3.83259
thrC	3.81348	3.51584	3.55103	3.86741	2.96469	3.75953	3.84666	3.64548	3.94301	3.66392	3.76777	3.64385		3.82309	3.8132	3.80413
yaaX	2.63085	2.14989	2.34424	2.7003	2.03881	2.49782	2.5056	2.37965	2.63264	2.49328	2.3735	2.43512		2.66601	2.57897	2.64758
yaaA	2.70876	2.68805	2.73536	2.71911	2.57946	2.63959	2.61611	2.69114	2.69975	2.65746	2.66217	2.66167		2.68283	2.69659	2.74687
yaaJ	1.91341	1.98605	1.9372	1.8426	1.91006	1.94073	1.83622	1.98008	1.88324	1.92543	1.94719	1.96359		1.92839	1.90086	1.91097
talB	3.34429	3.37084	3.31119	3.38408	3.253	3.40114	3.45737	3.33608	3.50187	3.28774	3.3958	3.28543		3.33281	3.34873	3.35135
mog	2.55854	2.60627	2.51571	2.69611	2.45505	2.36886	2.37903	2.47367	2.57946	2.51258	2.52945	2.49328		2.55929	2.54491	2.57141
yaaH	2.61508	2.27799	2.3249	2.23793	2.40756	2.31529	2.22032	2.23862	2.38025	2.50931	2.29262	2.5194		2.63906	2.60672	2.59944
yaaW	1.65525	1.66065	1.68888	1.66295	1.76101	1.65562	1.74318	1.72932	1.57483	1.54387	1.60727	1.65144		1.66598	1.59842	1.70136
htgA	1.05143	1.18487	1.27566	1.19098	1.12585	1.21783	1.19504	1.1506	1.23521	1.27108	1.18919	1.32616		0.979348	1.04735	1.12758
yaaI	1.5456	1.49951	1.54628	1.57559	1.60458	1.57161	1.74225	1.5797	1.42858	1.51554	1.53089	1.56207		1.50516	1.57721	1.55444
dnaK	3.78532	4.11145	3.9058	4.02453	3.92698	3.93615	4.12717	3.87841	3.81511	3.76457	3.83481	3.81865		3.75434	3.80081	3.80081
dnaJ	3.10811	3.17522	3.10202	3.39055	3.14249	3.059	3.11278	3.14824	3.01918	3.11665	3.15522	3.12455		3.12147	3.10083	3.10202
insL-1	0.916909	0.981235	0.990068	0.960669	1.09711	0.950105	1.08686	0.966253	0.944317	0.962462	0.940274	0.96756		0.755424	0.871174	1.12413
insL-2	1.02947	1.01514	1.06142	0.962462	0.970205	0.924101	1.10784	1.09217	1.08166	0.851178	1.09374	0.961292		0.787421	1.20227	1.09872
insL-3	0.951016	0.990752	1.09711	0.889032	1.00326	0.889032	1.10188	1.01514	1.21097	0.935033	0.852774	1.08381		0.92821	0.997313	0.927524
hokC	0.813506	0.791292	0.787836	0.808694	0.797174	0.795768	0.823787	0.796669	0.764311	0.763319	0.803997	0.743735		0.853924	0.794863	0.79173
mokC	0.901177	0.792185	0.908709	0.883234	1.00262	0.895883	0.908709	0.944317	0.950824	0.849961	0.755957	1.00456		0.802227	0.916067	0.985238
nhaA	0.947268	0.866652	1.19098	1.08381	1.21605	1.21348	0.856519	1.10701	1.28699	1.16916	1.1438	0.85546		0.919494	1.00924	0.91307
nhaR	0.816142	0.851178	0.814355	0.816099	0.822355	0.87296	0.789266	0.831344	0.820414	0.813293	0.797771	0.787836		0.797174	0.818906	0.832345
insB-1	1.09061	0.940848	0.933297	1.04304	1.10612	0.937682	1.23251	1.12349	1.0671	1.04873	1.06494	0.888352		1.14302	1.08906	1.03975
insB-2	1.19169	1.01446	0.896505	1.11093	1.10277	0.994006	0.911822	1.02665	1.10036	0.97879	0.943655	1.10364		1.12413	1.27476	1.17619
insB-3	1.07694	1.1506	1.08993	1.16122	0.999933	1.11488	1.00655	1.12676	1.23696	1.06924	1.00529	1.00118		1.04513	0.96697	1.21872
insB-4	1.09704	1.00924	1.01723	0.973413	1.10364	1.10036	0.953582	0.935033	1.02382	1.01446	0.997989	1.20846		1.16495	1.14302	0.98314
insB-6	1.14815	0.97607	0.953582	1.09953	0.95281	1.01116	0.958657	0.964248	0.89153	1.08906	1.04378	1.11412		1.07878	1.21605	1.14963
insB-7_1	0.89776	0.83634	0.915549	0.969543	1.02524	0.943655	0.992053	0.982604	0.921448	0.823787	0.945034	0.956832		0.899666	0.895198	0.898415
insB-7_2	0.819622	0.843148	0.823244	0.852774	0.728048	0.815204	0.749828	0.909941	0.809153	0.713332	0.721355	0.894595		0.794863	0.785098	0.878904
insB-7	0.890646	0.806249	0.919494	0.830081	1.00118	1.00529	0.932093	0.963667	0.940848	0.810077	0.843668	0.935742		0.961292	0.909941	0.800706
insB	1.02849	0.96895	1.02872	0.954894	0.941487	1.02872	1.0309	0.913674	1.03711	1.12273	1.07223	1.01586		1.01842	1.07698	0.990068
insA-1	1.16697	1.08166	0.963667	1.02796	0.852774	0.985238	1.02524	0.921448	1.16396	1.08022	0.939677	0.893962		1.1438	1.12273	1.23438
insA-2	1.03566	1.01586	1.01779	1.04513	1.00794	1.00456	1.03493	0.939052	1.06066	1.09711	1.12118	1.03568		1.12197	1.03419	0.950824
insA-3	1.15612	0.909347	1.11093	1.14031	0.906212	1.06494	0.91426	0.849961	0.948253	0.970882	0.969543	0.923405		1.11412	1.10277	1.25145
insA-6	1.16421	0.79173	0.992053	1.15212	0.857688	1.04657	0.908075	0.893338	1.06924	1.00062	1.14124	0.997989		1.23169	1.18395	1.07698
insA-7	1.34729	1.36763	1.30865	1.50426	1.2567	1.47516	1.42296	1.42784	1.36609	1.47516	1.28872	1.33365		1.38899	1.34505	1.30784
insA-4	1.11016	0.992693	1.03568	0.912521	1.01655	1.04038	1.08381	1.01723	0.974139	0.96697	0.958657	1.16299		1.1788	1.07146	1.08022
insA	1.12291	1.12758	0.996073	1.00995	0.850532	1.16649	1.12585	0.992053	1.125	1.06646	1.10701	1.11958		1.19615	1.00262	1.16997
rpsT	4.47718	4.30273	4.36722	4.42025	4.27539	4.4713	4.43663	4.4273	4.48315	4.48671	4.35604	4.43355		4.48671	4.4541	4.49074
yaaY	1.94426	2.08539	1.93463	2.04548	2.41876	1.94629	2.13706	1.96169	1.86857	1.939	2.01765	1.89378		1.95206	1.9381	1.94262
ribF	3.34291	3.40945	3.3564	3.40777	3.4802	3.31203	3.35794	3.36898	3.33926	3.30949	3.36071	3.31031		3.33123	3.33679	3.36071
ileS	3.45365	3.38962	3.36898	3.52298	3.5523	3.40568	3.44668	3.466	3.48134	3.39924	3.45517	3.42065		3.46361	3.45737	3.43999
lspA	4.12117	4.02754	4.00408	4.15858	4.13596	4.02754	4.14457	4.13152	4.16266	4.12717	4.18608	4.10377		4.13152	4.14884	4.08316
fkpB	3.3429	3.29964	3.30563	3.39924	3.45614	3.27037	3.30486	3.3564	3.33205	3.31656	3.38163	3.28185		3.36898	3.34535	3.31437
ispH	3.06156	2.96357	2.99812	3.074	3.13712	2.97221	2.97894	3.01859	3.0541	3.01036	3.02025	3.00261		3.08634	3.04156	3.05677
rihC	2.28937	2.26062	2.21869	2.33805	2.18912	2.12475	1.97765	2.15063	2.19474	2.23413	2.36596	2.11675		2.30486	2.28308	2.28017
dapB	3.61129	3.0985	3.23599	3.55464	3.0584	3.33608	3.52171	3.48831	3.38686	3.36986	3.28108	3.38163		3.61001	3.59752	3.62634
carA	3.73392	3.5288	3.67424	3.77434	3.36419	3.54297	3.36986	3.77266	3.59997	3.82502	3.56506	3.76292		3.7711	3.75254	3.67812
carB	3.52693	3.29747	3.438	3.55676	3.09038	3.2484	3.17046	3.56613	3.42167	3.51912	3.27323	3.53708		3.54648	3.52997	3.50434
caiF	2.66054	2.40459	2.3867	2.19077	1.78443	2.33388	1.89094	2.53301	2.31606	2.45695	2.15731	2.50279		2.61341	2.67358	2.69461
caiE	1.49694	1.6548	1.67411	1.5414	1.33689	1.39382	1.44108	1.60076	1.51003	1.52507	1.58413	1.55526		1.46077	1.56048	1.46958
caiD	1.18887	1.34418	1.27214	1.19971	1.03287	1.15448	1.04735	1.21949	1.14031	1.12758	1.27652	1.19878		1.15779	1.21004	1.19878
caiC	1.88284	1.7269	1.85266	1.70876	1.83719	1.68505	1.63428	1.90729	1.82687	1.82426	1.87385	1.8069		1.92173	1.88611	1.84068
caiB	2.05592	1.8778	1.95798	1.85086	1.95206	1.82598	1.85634	1.97578	1.87121	1.86857	1.97381	1.91292		2.091	2.03965	2.0371
caiA	1.81564	1.73379	1.77968	1.82056	1.87477	1.73718	1.78619	1.73972	1.88611	1.77504	1.76191	1.72932		1.74057	1.86282	1.84352
caiT	1.37875	1.37017	1.39143	1.48142	1.48358	1.4036	1.46715	1.40439	1.1883	1.42465	1.4647	1.38251		1.40601	1.3502	1.38002
fixA	1.25809	1.26302	1.24725	1.18129	1.16649	1.2264	1.21004	1.1778	1.24039	1.21004	1.24463	1.22551		1.25145	1.29898	1.22382
fixB	1.33531	1.29461	1.3205	1.32374	1.31548	1.36685	1.34505	1.23606	1.37347	1.2638	1.273	1.37017		1.37753	1.41234	1.21605
fixC	1.19238	1.312	1.32374	1.18487	1.33101	1.34586	1.18207	1.28959	1.28872	1.23945	1.3205	1.30784		1.13714	1.19704	1.24296
fixX	1.57657	1.58413	1.53089	1.57161	1.60365	1.49514	1.56127	1.50029	1.66065	1.55604	1.57161	1.44528		1.57559	1.58641	1.56772
yaaU	1.43015	1.54061	1.60145	1.51635	1.63499	1.36763	1.64287	1.54716	1.61362	1.48694	1.5693	1.38002		1.53579	1.39871	1.35595
kefF	2.10811	2.06603	2.06447	2.05855	1.88324	2.20383	2.17532	2.12047	1.92933	2.17997	2.14363	2.20383		2.06528	2.1552	2.10386
kefC	2.4491	2.18597	2.30276	2.26894	2.12223	2.36385	2.41723	2.27727	2.17922	2.44273	2.35814	2.43315		2.47487	2.41944	2.453
folA	2.88523	2.66382	2.84151	3.01697	2.61341	2.88418	2.90404	2.89696	2.83187	2.94025	2.86484	2.95217		2.88259	2.86277	2.91034
apaH	2.81677	2.89282	2.88093	2.66006	2.86844	2.85387	2.82938	2.83089	2.7506	2.85331	2.82588	2.88529		2.84508	2.81878	2.78646
apaG	3.21405	3.35882	3.36243	3.11103	3.3151	3.31358	3.29014	3.28406	3.20623	3.25594	3.2742	3.28108		3.23083	3.20566	3.20566
ksgA	3.24477	3.32309	3.31578	3.16655	3.28938	3.31031	3.2742	3.26506	3.184	3.253	3.22673	3.25375		3.27884	3.23958	3.2159
pdxA	3.16597	3.32231	3.35135	3.14942	3.10136	3.30034	3.21241	3.16478	3.26197	3.30715	3.17645	3.31437		3.20566	3.157	3.13524
surA	3.36361	3.37738	3.37817	3.414	3.32634	3.37982	3.35051	3.35721	3.42278	3.40666	3.38856	3.4237		3.40945	3.34108	3.3403
imp	3.32383	3.39502	3.42065	3.34621	3.37546	3.39416	3.30715	3.30486	3.41579	3.40372	3.31358	3.37982		3.33608	3.3403	3.29512
djlA	2.78158	2.62211	2.71113	2.79182	2.6746	2.59692	2.65008	2.72385	2.77772	2.76462	2.69874	2.77722		2.79344	2.78184	2.76944
yabP	2.90096	2.72017	2.77875	2.82588	2.83239	2.77217	2.85128	2.91192	2.81969	2.90987	2.82489	2.83288		2.90934	2.89917	2.89437
yabQ	3.12905	3.19281	3.38163	3.2688	3.11841	3.34711	3.45939	3.10555	3.40945	3.34965	3.17189	3.36747		3.20143	3.13458	3.05116
rluA	2.71509	2.65208	2.64011	2.57587	2.61843	2.52442	2.53239	2.70358	2.55821	2.74047	2.65208	2.59535		2.78696	2.65535	2.70295
hepA	2.69498	2.51697	2.56739	2.52822	2.57797	2.50045	2.42911	2.67143	2.47315	2.61665	2.59998	2.49782		2.76836	2.69068	2.62591
polB	1.98479	2.28308	2.19778	1.95425	2.15731	2.06188	2.05503	2.11888	2.03793	2.02018	1.97929	1.97466		1.96908	2.01249	1.97281
araD	1.30153	1.32853	1.27652	1.34505	1.34924	1.31719	1.25771	1.31113	1.1395	1.29377	1.15448	1.25579		1.21605	1.273	1.41554
araA	1.75137	1.83159	1.76603	1.72443	1.66295	1.7723	1.73882	1.68579	1.81328	1.77687	1.71043	1.6201		1.76525	1.72529	1.76357
araB	1.3096	1.42702	1.30142	1.2247	1.34767	1.38251	1.35859	1.2621	1.11171	1.40114	1.28615	1.37911		1.31453	1.30227	1.312
araC	2.09922	2.52179	2.33088	2.33241	2.54905	2.31024	2.21306	2.20383	2.39035	2.25921	2.23996	2.21949		2.06761	2.11041	2.11963
yabI	2.45804	2.59638	2.60982	2.51636	2.3867	2.66649	2.67859	2.52623	2.61559	2.54614	2.47623	2.54491		2.45505	2.45569	2.46337
thiQ	1.82904	2.11445	2.04466	1.90086	1.71876	1.84638	1.71204	1.89542	2.4705	1.95521	2.10308	1.8105		1.85441	1.81141	1.82132
thiP	2.01622	2.41438	2.20673	2.03115	1.90086	1.91984	1.8288	1.96432	2.7501	2.09921	2.27727	2.00881		2.03619	1.99308	2.01939
tbpA	2.30804	2.82227	2.67963	2.42358	2.28078	2.34122	2.01511	2.27327	3.24104	2.36663	2.6104	2.23862		2.2955	2.33388	2.29475
sgrR	2.13404	2.15367	2.16388	2.23278	2.05503	2.18139	2.21869	2.14915	2.10076	2.14217	2.10386	2.11445		2.16934	2.11675	2.11601
sgrS	2.4446	3.82309	3.39055	2.57141	3.28335	2.84095	2.71274	2.25129	2.58617	2.525	2.47992	2.37965		2.44838	2.44201	2.44341
setA	2.25501	2.46401	2.2794	2.33388	2.27188	2.30948	2.33008	2.30133	2.31386	2.28749	2.24301	2.29187		2.23626	2.25834	2.27043
leuD	3.80872	3.7412	3.6822	4.00969	4.2543	3.60621	3.56613	3.69987	3.85526	3.84666	3.70755	3.73393		3.82077	3.79561	3.80978
leuC	3.78656	3.71335	3.63944	4.01604	4.27904	3.56131	3.57159	3.65806	3.79561	3.77434	3.7046	3.71951		3.79201	3.81683	3.75085
leuB	3.73214	3.72758	3.66538	4.00146	4.2363	3.55925	3.58301	3.63648	3.82683	3.77266	3.65933	3.73072		3.74922	3.7412	3.706
leuA	3.82054	3.80603	3.73221	4.00408	4.40562	3.67424	3.69987	3.66392	3.983	3.80796	3.63944	3.75254		3.76613	3.84446	3.85102
leuL	4.03019	3.97785	3.95732	4.05373	4.06	4.15858	4.33467	3.9624	4.26509	4.10377	4.14457	4.09273		3.98025	4.06	4.05031
leuO	1.80759	1.86095	1.80009	1.81229	2.51191	1.87477	1.94525	2.06925	1.79347	1.83252	1.90911	1.78696		1.78619	1.8069	1.82968
ilvI	3.43102	3.12885	3.30332	3.50567	3.31905	3.438	3.37375	3.39502	3.37084	3.45614	3.42574	3.47455		3.42783	3.44559	3.41964
ilvH	3.41056	3.21666	3.31905	3.51098	3.3546	3.45614	3.36747	3.39229	3.40114	3.48134	3.45403	3.48244		3.36665	3.40666	3.45838
fruR	3.14585	2.94943	2.99426	3.01803	2.98288	3.07881	3.1642	3.0945	3.09271	3.09161	3.09038	3.1476		3.1642	3.14881	3.12455
mraZ	3.78213	3.97502	3.86944	3.8386	3.94072	4.01321	4.29233	3.88058	4.02176	3.92277	3.9701	3.94301		3.76932	3.78145	3.79561
mraW	3.18477	3.26657	3.22106	3.24263	3.14503	3.275	3.39838	3.25746	3.25824	3.23736	3.25375	3.26959		3.1901	3.17948	3.18472
ftsL	3.58431	3.66392	3.58536	3.64548	3.67959	3.62769	3.82309	3.65371	3.67424	3.59865	3.62769	3.66078		3.57357	3.58072	3.59865
ftsI	2.79103	2.74418	2.7233	2.78283	2.66702	2.80238	2.96579	2.78031	2.88418	2.79724	2.83034	2.85497		2.80038	2.78031	2.79239
murE	2.96108	2.85439	2.84609	2.92105	2.8314	2.95611	3.14249	2.95549	2.90188	2.91726	2.93817	2.96751		2.97729	2.94833	2.95762
murF	2.9965	2.94678	2.91034	2.97271	2.90188	2.98399	3.15169	3.03041	2.95162	2.96027	3.04599	3.01645		3.02377	2.98235	2.98339
mraY	2.9338	2.80189	2.83089	2.93381	2.78646	2.9009	3.07517	2.92155	2.86434	2.9205	2.9376	2.96695		2.94473	2.94415	2.91251
murD	2.90743	2.93206	2.87615	2.94252	2.87939	2.9276	3.09384	2.95217	2.93006	2.95271	2.94729	2.96522		2.93323	2.88259	2.90648
ftsW	2.95601	2.9813	2.95611	3.01036	2.88201	2.94025	3.10981	2.99478	2.95549	3.01205	3.02721	3.041		2.97016	2.96027	2.9376
murG	3.06632	3.09512	3.03603	3.04207	3.01417	3.03317	3.20283	3.07117	3.05566	3.04501	3.1031	3.09103		3.09161	3.0584	3.04895
murC	2.93969	2.90719	2.90877	2.97894	2.86795	2.93006	3.05566	2.98068	2.91428	2.94833	2.98617	2.96915		2.9592	2.93433	2.92554
ddlB	3.19429	3.19548	3.15944	3.21802	3.10927	3.22606	3.28108	3.23233	3.16853	3.21666	3.24489	3.22245		3.17832	3.19351	3.21104
ftsQ	3.15207	3.25824	3.19942	3.15227	3.17832	3.21241	3.29964	3.1987	3.11603	3.20283	3.20075	3.21735		3.16914	3.15578	3.1313
ftsA	3.18849	3.36512	3.31203	3.27184	3.22106	3.32546	3.38334	3.31905	3.19612	3.28938	3.31822	3.30034		3.19612	3.17583	3.19351
ftsZ	3.72645	3.76777	3.75768	3.73659	3.79201	3.82077	3.92698	3.78468	3.81156	3.80413	3.82855	3.8132		3.72592	3.72909	3.72435
lpxC	3.8796	4.05031	3.95238	3.87417	4.14457	3.95011	4.03336	3.9035	3.99926	3.92042	3.9624	3.95493		3.90806	3.86537	3.86537
secM	3.25274	3.23806	3.1814	3.1726	3.25594	3.041	3.09161	3.14942	3.19419	3.11841	3.22893	3.20143		3.24925	3.26267	3.2463
secA	3.31378	3.07646	3.15578	3.35794	3.12948	3.14881	3.20356	3.29225	3.36986	3.28702	3.32056	3.35554		3.3304	3.31656	3.29438
mutT	2.3923	2.12934	2.24139	2.44419	2.04718	2.14511	2.1552	2.31606	2.41649	2.39681	2.24825	2.34485		2.41944	2.34916	2.4083
yacG	3.33113	3.15169	3.23312	3.27884	3.3564	3.28108	3.32139	3.31031	3.29155	3.32464	3.32546	3.28621		3.33357	3.29155	3.36827
yacF	3.0494	2.92908	2.97317	2.99761	3.03836	2.97778	2.98235	3.02131	2.98235	3.00857	3.03493	3.01697		3.06549	3.0355	3.04722
coaE	2.85426	2.80038	2.77103	2.80089	2.81304	2.79988	2.84561	2.83498	2.80144	2.78911	2.8244	2.79408		2.84095	2.86688	2.85497
guaC	3.47698	3.77266	3.61506	3.56036	3.17645	3.52997	3.58997	3.54526	3.68755	3.56381	3.59865	3.53124		3.50076	3.48351	3.44668
hofC	1.51763	1.46642	1.58952	1.62565	1.68177	1.60458	1.57001	1.55856	1.45586	1.53479	1.59297	1.57394		1.50426	1.52432	1.52432
hofB	1.5558	1.5414	1.52279	1.59916	1.7492	1.55765	1.63102	1.59675	1.55957	1.53399	1.52507	1.57227		1.51086	1.53089	1.62565
ppdD	1.26833	1.23782	1.30227	1.29045	1.34505	1.3128	1.23169	1.34846	1.36353	1.29733	1.30558	1.23696		1.3063	1.19971	1.29898
nadC	2.93018	2.57422	2.58724	2.82747	2.72745	2.78696	2.88418	2.79878	2.83034	2.75174	2.80871	2.78502		2.90355	2.91428	2.97271
ampD	2.57098	2.63906	2.59103	2.61198	2.67511	2.57202	2.53006	2.59485	2.67563	2.58944	2.66757	2.58346		2.54848	2.5943	2.57015
ampE	2.44492	2.45695	2.51636	2.48937	2.52442	2.39754	2.40042	2.45952	2.56326	2.46217	2.53488	2.50691		2.42086	2.45372	2.46017
aroP	3.82811	3.53947	3.57605	3.71335	3.13397	3.69987	3.67536	3.6088	3.77266	3.79	3.78801	3.7711		3.84048	3.82077	3.82309
pdhR	3.60353	3.38856	3.51463	3.49964	3.66538	3.45838	3.58651	3.47906	3.49189	3.48351	3.51098	3.51912		3.61981	3.61371	3.57707
aceE	3.97267	3.78304	3.92042	3.9035	4.07296	4.0395	4.38846	3.983	4.00666	3.93171	4.11145	3.99652		3.96765	3.98025	3.9701
aceF	3.82376	3.68755	3.82309	3.83259	3.97502	3.97274	4.3384	3.89128	3.86741	3.76292	3.99926	3.89872		3.83481	3.84253	3.79392
lpd	4.04759	4.00146	4.08948	4.03662	4.40269	4.20086	4.37056	4.12717	4.07296	4.06953	4.28543	4.10003		4.07616	4.04485	4.02176
yacH	1.517	1.52844	1.56455	1.51716	1.70463	1.54387	1.76276	1.50755	1.60286	1.59037	1.77877	1.67574		1.50105	1.47601	1.57394
acnB	3.61591	3.60118	3.56726	3.73393	3.8132	3.7046	3.59129	3.71951	3.62129	3.66973	3.84048	3.58762		3.62901	3.6075	3.61122
yacL	2.55815	2.56793	2.55537	2.61149	2.44143	2.51003	2.50347	2.515	2.65693	2.56326	2.64173	2.50807		2.55594	2.56092	2.55759
speD	3.7398	3.58185	3.62261	3.54297	3.37817	3.57477	3.51227	3.62901	3.72758	3.73221	3.74772	3.65518		3.73221	3.72262	3.76457
speE	3.76515	3.65108	3.66842	3.65108	3.49964	3.55341	3.48831	3.66246	3.67113	3.72124	3.72262	3.68613		3.78468	3.7711	3.73966
yacC	3.30176	3.33853	3.27184	3.25824	3.44449	3.253	3.33123	3.27184	3.34453	3.26657	3.29085	3.23736		3.28774	3.29372	3.32383
cueO	2.54173	2.77928	2.66276	2.44907	2.40898	2.58724	2.58	2.39393	2.55118	2.48374	2.76309	2.62481		2.54967	2.55181	2.5237
gcd	3.03515	2.92609	3.03836	3.07117	3.31578	3.30563	3.253	3.08581	2.45164	3.0667	2.87315	3.09161		3.05006	3.04334	3.01205
hpt	3.40893	3.32634	3.33608	3.45517	3.25969	3.27245	3.23018	3.29438	3.32883	3.31905	3.30796	3.30715		3.40874	3.39229	3.42574
can	3.67888	3.57827	3.65656	3.95238	4.43355	3.78801	4.13152	3.62634	3.61122	3.64094	3.65108	3.64094		3.65933	3.6822	3.6951
yadG	2.91092	2.87215	2.85542	2.91837	2.96751	2.86374	2.85228	2.94729	2.88795	2.88259	3.05728	2.94361		2.91308	2.91034	2.90934
yadH	2.96549	2.86587	2.93433	2.93648	2.98779	2.91428	2.89856	2.93648	2.91034	2.97064	3.10083	2.99139		2.96863	2.9592	2.96863
yadI	2.54835	2.39328	2.41101	2.45569	2.59792	2.31683	2.36663	2.44341	2.39257	2.41568	2.49921	2.46863		2.55537	2.53612	2.55357
yadE	2.11299	2.14688	2.07662	2.15215	2.21443	2.23413	2.11752	2.16781	2.03288	2.18447	2.13706	2.06276		2.15367	2.07084	2.11445
panD	3.5207	3.10202	3.23156	3.59129	3.18533	3.34784	3.34453	3.3403	3.62506	3.43366	3.2772	3.40874		3.51801	3.49068	3.55341
yadD	2.09624	1.96908	1.95599	2.09843	1.99219	2.04996	2.06447	1.87577	2.17834	2.02383	2.05587	2.01249		2.14217	2.04813	2.09843
panC	3.40983	3.38163	3.28852	3.41672	3.29747	3.30715	3.36331	3.414	3.38508	3.29438	3.39055	3.33205		3.37895	3.42167	3.42888
panB	3.28718	3.28108	3.22956	3.33926	3.11603	3.20423	3.22956	3.32383	3.31203	3.25451	3.34711	3.29891		3.29085	3.30563	3.26506
yadC	1.53794	1.51472	1.49026	1.3301	1.41753	1.40601	1.30064	1.46715	1.2879	1.50675	1.4689	1.51156		1.5479	1.48694	1.57899
yadK	1.35492	1.41753	1.3767	1.37017	1.41474	1.39228	1.20138	1.42545	1.36526	1.45021	1.4198	1.43026		1.35271	1.34678	1.36526
yadL	1.67548	1.58875	1.62637	1.6548	1.71119	1.67755	1.44608	1.65985	1.56534	1.67172	1.72529	1.69143		1.62252	1.69611	1.70782
yadM	1.38643	1.31797	1.27806	1.35595	1.40439	1.42381	1.2621	1.38088	1.28264	1.47916	1.56534	1.57316		1.42945	1.43679	1.29306
htrE	1.01852	0.950105	1.16997	1.01446	0.83914	1.04735	0.955535	1.01969	1.05237	1.12197	1.14882	0.904324		1.02596	0.996073	1.03351
ecpD	0.91068	1.07385	1.07385	1.11013	0.894595	0.935742	0.912521	1.07617	0.803573	1.11412	1.02524	1.03287		0.932093	0.933297	0.866652
yadN	1.03946	0.896505	0.995392	0.874757	0.962462	1.01514	1.07949	0.997989	0.953582	0.989378	0.929468	1.00924		0.989378	1.07878	1.05023
folK	2.92589	2.75504	2.94833	2.87729	2.68228	2.95762	2.81722	2.96027	2.90459	3.01144	2.90603	2.98617		2.92495	2.93546	2.91726
pcnB	3.32875	3.23083	3.37546	3.3564	3.23736	3.342	3.26344	3.36665	3.33533	3.3659	3.30175	3.37895		3.32139	3.33447	3.3304
yadB	2.41747	2.46667	2.48876	2.24681	2.41649	2.36959	2.34755	2.38167	2.22754	2.36315	2.25337	2.32205		2.42845	2.4221	2.40186
dksA	3.4346	3.52651	3.49635	3.51698	3.47906	3.4802	3.48598	3.40874	3.53571	3.44334	3.42065	3.41579		3.38508	3.40288	3.51584
sfsA	2.52903	2.61091	2.4945	2.49921	2.42979	2.49065	2.4705	2.48802	2.54788	2.47623	2.4939	2.42285		2.5237	2.51434	2.54905
ligT	2.38414	2.49712	2.39899	2.4628	2.25554	2.32845	2.39108	2.38819	2.50625	2.40756	2.39393	2.3735		2.40535	2.35887	2.38819
hrpB	2.21099	2.20235	2.18139	2.30133	2.33735	2.10308	2.12705	2.2298	2.15367	2.18301	2.21164	2.22906		2.26062	2.17378	2.19856
mrcB	2.72052	2.39831	2.4781	2.72073	2.58231	2.60417	2.72745	2.67612	2.69316	2.71164	2.67914	2.69219		2.73936	2.69358	2.72862
fhuA	1.01009	0.841127	0.874072	0.870101	0.853357	0.922076	0.909941	0.906829	0.889632	1.00118	0.868076	0.942181		1.01586	1.0138	1.00062
fhuC	0.84302	0.937682	0.947685	0.873465	0.869075	0.933923	1.00794	1.06849	1.01655	0.856519	0.96895	1.02112		0.797771	0.958072	0.773218
fhuD	1.30602	1.39722	1.1788	1.32531	1.22039	1.24806	1.32771	1.28872	1.30558	1.3294	1.27378	1.1708		1.32452	1.36102	1.23251
fhuB	1.60065	1.64514	1.58641	1.80977	1.60286	1.50595	1.65241	1.68261	1.76443	1.68962	1.60365	1.60145		1.67087	1.54387	1.58722
hemL	3.14825	3.13915	3.22184	3.34108	3.07284	3.05566	3.00857	3.16655	3.24263	3.21449	3.32139	3.23806		3.15351	3.13712	3.15412
clcA	2.58832	2.627	2.60627	2.52567	2.54549	2.60572	2.55652	2.55929	2.49921	2.57848	2.59638	2.64173		2.58346	2.61243	2.56906
yadR	3.52678	3.42278	3.49189	3.72909	3.65933	3.53451	3.62769	3.44668	3.58185	3.62634	3.66538	3.52171		3.51584	3.50773	3.55676
yadS	2.57537	2.31386	2.44907	2.59944	2.40535	2.39831	2.30206	2.52246	2.60982	2.602	2.52442	2.60928		2.60928	2.57258	2.54427
btuF	2.85729	2.78129	2.80644	2.76142	2.82645	2.69316	2.61722	2.73583	2.79134	2.81518	2.7757	2.80549		2.90553	2.83345	2.83288
pfs	3.46732	3.2477	3.19548	3.46487	3.56381	3.23806	3.35135	3.36162	3.30332	3.30332	3.33853	3.30796		3.43676	3.44222	3.52298
dgt	2.6184	2.65155	2.63735	2.68455	2.57258	2.61198	2.53848	2.66276	2.83698	2.63164	2.67708	2.57202		2.59153	2.62963	2.63403
degP	3.11228	3.31031	3.32546	3.01748	2.65535	3.13458	3.68613	3.06767	3.4002	3.13257	3.20143	3.06495		3.11339	3.09574	3.12771
cdaR	1.88824	2.05073	1.88512	2.01511	1.88796	1.82325	1.95521	1.8288	2.08068	1.91373	2.07591	1.86483		1.91576	1.86386	1.88512
yaeH	2.79344	2.94361	2.86688	2.7757	2.82334	2.93704	2.90302	2.85331	2.97221	2.85033	2.87113	2.84301		2.77474	2.77522	2.83034
yaeI	1.9632	1.82687	1.95122	1.99308	1.83331	1.89542	1.92839	1.87974	1.94073	1.9372	1.84638	1.93463		1.97578	1.95691	1.95691
dapD	3.62581	3.21735	3.32056	3.66538	3.48134	3.45085	3.6333	3.51912	3.57159	3.46487	3.45614	3.47552		3.61856	3.6239	3.63496
glnD	2.4389	2.38744	2.37569	2.59843	2.81246	2.46017	2.57202	2.50931	2.52748	2.45372	2.45821	2.4615		2.45031	2.44765	2.41876
map	3.20212	3.05677	3.13397	3.35381	3.39229	3.15472	3.24263	3.21954	3.25746	3.22456	3.14942	3.25143		3.19548	3.16914	3.24174
t44	4.33979	4.15858	4.15858	4.38153	4.15858	4.2107	4.24349	4.34558	4.34558	4.28543	4.34878	4.27198		4.31377	4.3384	4.36722
rpsB	4.49507	4.392	4.34173	4.50389	4.4273	4.44745	4.43063	4.45698	4.46721	4.46344	4.44745	4.45982		4.49507	4.49507	4.49507
tsf	4.03668	3.85102	3.88925	4.13596	3.87841	3.9035	3.93386	4.07616	3.96765	3.983	4.00666	3.983		4.01604	4.03662	4.05738
pyrH	3.71114	3.59865	3.61001	3.82683	3.46262	3.64548	3.67424	3.78304	3.61619	3.75434	3.69373	3.70755		3.73659	3.70755	3.68927
frr	3.72294	3.64548	3.69987	3.76122	3.5705	3.71632	3.63944	3.67275	3.73072	3.78801	3.72592	3.75605		3.72124	3.70145	3.74613
dxr	2.74851	2.66917	2.68507	2.65488	2.68562	2.72435	2.70239	2.79014	2.69823	2.74861	2.76556	2.7603		2.77928	2.7506	2.71564
ispU	3.14369	2.94306	3.08921	3.1618	3.06307	3.08634	3.04954	3.10679	3.1408	3.15412	3.05297	3.16978		3.16	3.13915	3.13193
cdsA	3.30427	3.17121	3.27654	3.30409	3.17457	3.22893	3.21104	3.29668	3.30034	3.34784	3.26583	3.34621		3.31358	3.29747	3.30175
yaeL	3.20732	3.17327	3.19808	3.17706	3.00646	3.09384	3.09328	3.17773	3.14569	3.21033	3.16978	3.20006		3.21241	3.19079	3.21876
yaeT	3.49821	3.53346	3.55925	3.56131	3.42783	3.54526	3.55103	3.56036	3.62261	3.59129	3.56613	3.57251		3.50884	3.50674	3.47906
hlpA	3.74996	3.76122	3.706	3.79	3.85735	3.77266	3.85324	3.76292	3.66842	3.74772	3.66973	3.75085		3.76457	3.74412	3.7412
lpxD	3.75728	3.75254	3.71335	3.73807	3.76777	3.72909	3.74922	3.73393	3.6951	3.72262	3.66842	3.71335		3.75953	3.73966	3.77266
fabZ	3.66093	3.51463	3.50773	3.6768	3.59629	3.47162	3.466	3.59752	3.50773	3.56131	3.59487	3.53451		3.66538	3.65806	3.65933
lpxA	3.18911	3.20826	3.18751	3.2848	3.26805	3.1463	3.07946	3.2463	3.13397	3.20493	3.23312	3.21179		3.22245	3.18067	3.1642
lpxB	3.1336	3.15351	3.16725	3.05467	3.11103	3.0266	2.88889	3.1031	2.96469	3.12029	3.12885	3.10679		3.15819	3.1463	3.0963
rnhB	2.98965	2.98779	2.97418	2.91192	2.93262	2.78911	2.69659	2.96695	2.80921	2.94525	2.96416	2.94991		3.02552	2.99872	2.94473
dnaE	2.89951	2.95113	3.0037	2.90877	2.84508	2.87779	2.83187	2.92854	2.90648	2.98235	2.93546	2.95493		2.97369	2.87357	2.85128
accA	3.59532	3.48134	3.56036	3.53708	3.54526	3.54648	3.51801	3.55464	3.62769	3.64385	3.5523	3.60621		3.6333	3.56269	3.58997
ldcC	2.33607	2.73936	2.59893	2.25921	2.49989	2.64425	2.54549	2.4781	2.29334	2.46401	2.55652	2.4926		2.30879	2.38025	2.31918
yaeR	2.4634	2.61198	2.57015	2.36731	2.54491	2.78233	2.78283	2.53006	2.46985	2.57141	2.54788	2.62045		2.47623	2.45952	2.45446
tilS	2.58243	2.50807	2.56037	2.62267	2.53664	2.67031	2.71164	2.61341	2.61506	2.60717	2.55118	2.63264		2.60672	2.58405	2.55652
rof	2.74135	3.08058	2.93323	2.82016	3.00976	2.91192	3.04207	2.78798	2.85497	2.77157	2.79014	2.7978		2.70412	2.7447	2.77522
yaeP	2.95717	3.36986	3.23233	3.03146	3.31282	3.21802	3.3304	3.05359	3.12208	3.02833	3.08183	3.05059		2.91888	2.97894	2.97369
yaeQ	2.93623	2.73985	2.91479	2.95549	2.86539	2.92264	2.90507	2.95377	2.98977	2.92427	2.98779	2.93817		2.94833	2.94252	2.91783
yaeJ	3.22334	3.19808	3.33123	3.13193	3.275	3.33768	3.31744	3.15106	3.19143	3.23018	3.24557	3.30875		3.2159	3.21308	3.24104
nlpE	2.8187	2.9592	2.87897	2.81616	3.09972	2.97418	2.97635	2.89229	2.71628	2.86277	2.90774	2.9205		2.81771	2.81194	2.82645
yaeF	1.66779	1.57559	1.61067	1.43588	1.58144	1.53161	1.58144	1.57899	1.52195	1.7227	1.61067	1.71204		1.75647	1.64141	1.60548
proS	3.35332	2.98399	3.08183	3.438	3.24345	3.31744	3.33281	3.30875	3.275	3.3597	3.32709	3.33533		3.3597	3.33608	3.36419
yaeB	2.75332	2.54668	2.65057	2.74097	2.63959	2.77418	2.54365	2.79516	2.62211	2.7808	2.66117	2.76944		2.78646	2.76616	2.70736
rcsF	3.09776	2.95271	2.98068	3.09512	3.13915	3.26047	3.14033	3.12147	3.08801	3.14694	3.05467	3.12885		3.08801	3.10555	3.09972
metQ	4.06843	3.88058	3.90806	4.27539	4.54007	4.12273	4.15858	4.11145	4.31377	4.10753	4.09273	4.11893		4.05373	4.04777	4.10377
metI	3.30576	3.1814	3.11909	3.54993	3.86537	3.35051	3.62634	3.44107	3.37546	3.40475	3.26344	3.33768		3.31282	3.31744	3.28702
metN	3.00835	2.89746	2.80871	3.32383	3.69373	3.16078	3.37458	3.27568	3.07517	3.13587	2.91373	3.06819		2.99928	3.0338	2.99196
gmhB	3.09809	3.12321	3.09038	3.21179	3.29085	3.14503	3.25003	3.1642	3.17948	3.06997	3.20686	3.09384		3.08519	3.11158	3.09749
rrsH	5.55266	5.58565	5.58565	5.57985	5.5724	5.58565	5.57585	5.58565	5.58565	5.58565	5.58565	5.58565		5.54334	5.54858	5.56605
ileV	3.71657	3.75768	3.83679	3.74613	3.85102	3.64385	3.64695	3.74922	3.55676	3.62901	3.52536	3.64836		3.74258	3.6951	3.71202
alaV	3.92454	3.9384	4.03029	3.89128	3.99652	3.81156	3.79908	3.91521	3.6822	3.78304	3.66246	3.82683		3.95493	3.91782	3.90087
rrlH	5.56168	5.52764	5.53691	5.52764	5.52764	5.54334	5.52764	5.52764	5.52764	5.53691	5.52764	5.52764		5.56605	5.56159	5.55741
rrfH	4.58187	4.64586	4.66301	4.61645	4.8042	4.64586	4.67051	4.57477	4.70457	4.67855	4.61645	4.62357		4.54906	4.56653	4.63
aspU	4.43337	4.35245	4.42364	4.32377	4.25828	4.4273	4.51865	4.35245	4.53603	4.45982	4.40269	4.46344		4.44036	4.38846	4.4713
dkgB	2.13602	1.85539	1.79894	2.22539	1.50426	1.93375	1.96612	1.99587	1.95021	2.00537	2.13152	2.02832		2.07338	2.13232	2.20235
yafC	1.95149	2.02657	1.97009	2.08539	2.01432	2.04289	2.03115	2.02477	2.07338	1.96708	1.99129	1.968		1.90086	1.95599	1.99763
yafD	2.78613	3.11447	2.96027	2.87897	3.30332	3.18948	3.41317	2.96357	2.88035	2.89335	2.92609	2.93433		2.76944	2.78502	2.80394
yafE	2.12594	2.2283	2.21094	2.2823	2.59581	2.38304	2.67358	2.24825	2.13626	2.13397	2.12475	2.19077		2.14163	2.13152	2.10467
mltD	3.67155	3.49964	3.65933	3.57827	3.34621	3.34873	2.74588	3.32709	3.466	3.65371	3.55341	3.69373		3.69662	3.65108	3.66696
gloB	2.52981	2.51764	2.57141	2.52748	2.53908	2.52052	2.38888	2.51571	2.44983	2.5685	2.63403	2.53422		2.52567	2.52179	2.54198
yafS	2.37844	2.52052	2.46337	2.49328	2.48802	2.40459	2.36174	2.4455	2.51434	2.4818	2.48623	2.4083		2.36385	2.40186	2.36959
rnhA	2.70495	2.60417	2.61665	2.71444	2.66065	2.60928	2.62267	2.66382	2.77217	2.6746	2.64702	2.65388		2.69316	2.68805	2.73362
dnaQ	2.89342	3.01205	2.99139	2.88371	2.99977	2.97064	2.93817	2.87057	2.92908	2.92654	2.90404	2.95162		2.88945	2.89335	2.89746
aspV	4.4405	4.37795	4.44745	4.3384	4.28543	4.43663	4.53603	4.37795	4.54007	4.48315	4.41645	4.4713		4.44385	4.40269	4.47495
yafT	2.14917	1.84815	1.97099	2.01351	1.65317	1.86573	1.82426	2.00366	1.9036	1.96432	1.9036	1.90823		2.18207	2.09762	2.16781
yafU	1.02043	1.18207	1.18129	1.11567	1.26856	1.10112	1.00326	1.26618	1.09799	1.22551	1.18045	0.985238		0.906829	1.1926	0.961852
yafF	1.25441	1.34767	1.31113	1.35106	1.34181	1.36438	1.42858	1.38722	1.312	1.35859	1.22138	1.267		1.30227	1.27889	1.18207
yafV	2.36653	2.63068	2.55357	2.46547	2.57477	2.58786	2.76142	2.51313	2.52442	2.50489	2.54257	2.48557		2.34755	2.38819	2.36385
ivy	3.64339	3.83079	3.68755	3.62901	3.60118	4.00146	3.88251	3.7046	3.84253	3.81865	3.79201	3.87654		3.61253	3.65518	3.66246
fadE	1.87065	2.15802	1.97765	1.99129	2.13856	2.00881	1.97009	1.89004	2.01691	1.92273	2.02018	1.88902		1.86665	1.88512	1.86017
lpcA	3.21081	3.13646	3.07462	3.28938	3.13783	3.20751	3.23233	3.18212	3.293	3.18277	3.18674	3.15351		3.18533	3.1987	3.2484
yafJ	2.72422	2.64223	2.65795	2.85128	2.81518	2.71968	2.80238	2.77928	2.74801	2.71857	2.75228	2.73536		2.70949	2.73078	2.7324
yafK	3.2281	2.96189	3.04207	3.21954	3.39502	3.11504	3.25824	3.15047	3.38769	3.17189	3.12321	3.1889		3.21666	3.23312	3.23453
yafQ	2.96924	3.22819	3.09213	2.92427	3.15944	2.90648	2.90138	3.00261	2.98779	2.97475	2.98977	2.93859		2.97221	2.96915	2.96636
dinJ	3.17598	3.45517	3.27798	3.18819	3.51584	3.16358	3.21033	3.17832	3.32709	3.08921	3.13193	3.11447		3.18751	3.17189	3.16853
yafL	1.6056	1.78346	1.67574	1.54869	1.73536	1.65825	1.752	1.62637	1.59127	1.60145	1.65241	1.61446		1.59763	1.57483	1.64434
yafM	2.10772	2.04996	1.94719	2.09519	2.146	2.0371	2.0371	2.03288	2.09998	2.05941	2.09998	2.01432		2.10239	2.08068	2.1401
fhiA	1.3011	1.3294	1.35929	1.28699	1.40193	1.36609	1.32222	1.26043	1.44185	1.32222	1.28355	1.25858		1.35859	1.26302	1.2817
mbhA	1.10471	1.24543	1.21254	1.18045	1.48142	1.34678	1.30709	1.25312	1.23351	1.2058	1.2264	1.25391		1.05023	1.15936	1.10455
dinB	2.02932	2.0161	1.9844	2.13466	2.03374	2.01068	2.06761	2.12544	2.04289	2.02197	2.01351	2.01939		2.05503	2.03619	1.99674
yafN	2.20383	2.21237	2.16098	2.31834	2.27043	2.20235	2.23486	2.28829	2.28446	2.24899	2.24607	2.19318		2.18597	2.1994	2.22611
yafO	2.094	2.07416	1.99674	2.12475	2.02287	2.00537	1.9719	2.02657	2.04813	1.99395	2.05679	2.01857		2.04813	2.09921	2.13466
yafP	1.82591	1.8069	1.77504	1.80009	1.77312	1.67411	1.54953	1.76101	1.70782	1.78346	1.75279	1.75379		1.8426	1.83159	1.80355
ykfJ	1.15503	1.19179	1.20319	1.11171	1.26776	1.26302	1.1788	1.21348	1.11638	1.24893	1.20396	1.26776		1.16916	1.20057	1.09537
prfH	1.09462	0.900172	1.02596	1.04735	1.15366	0.97607	0.826665	0.987956	1.03287	1.08381	1.0671	1.03975		1.08381	1.16916	1.0309
pepD	3.29461	3.36827	3.3151	3.3597	3.42673	3.31656	3.4002	3.35381	3.41317	3.32383	3.49635	3.29438		3.26657	3.2982	3.31905
gpt	3.61666	3.12266	3.34784	3.59629	3.37982	3.46487	3.40666	3.56269	3.51463	3.44967	3.35721	3.47351		3.63648	3.59367	3.61981
frsA	2.63388	2.64961	2.64329	2.71968	2.74738	2.68853	2.7501	2.718	2.66976	2.63314	2.66328	2.65269		2.65057	2.64479	2.60627
crl	3.77708	3.76457	3.79	3.86944	4.1773	3.75605	3.66246	3.86944	3.87654	3.887	3.93171	3.76932		3.75254	3.77266	3.80603
phoE	1.5676	1.51962	1.57483	1.70782	1.67844	1.55202	1.46803	1.56367	1.50675	1.50426	1.52928	1.59763		1.44528	1.62252	1.63499
proB	3.0445	2.91527	2.90648	3.09574	3.16655	2.99254	3.06879	3.04267	3.03893	2.98617	2.98567	3.00035		3.04156	3.05359	3.03836
proA	2.91395	2.75174	2.79408	2.98184	3.05512	2.89533	2.98006	2.92105	2.94361	2.91575	2.84199	2.9276		2.91527	2.90719	2.91939
thrW	3.38103	3.34453	3.37182	3.29964	3.16725	3.33357	3.36162	3.31656	3.2477	3.27951	3.20493	3.28406		3.38408	3.38163	3.37738
ykfI	2.08349	2.00198	1.99587	2.10958	1.87577	1.89463	1.97281	1.9434	1.90468	1.94629	1.939	1.91373		2.08461	2.03881	2.12705
yafW	1.12492	1.26127	1.11488	1.04943	1.08244	1.14203	1.09374	1.17525	1.25858	1.15936	1.1778	1.08519		1.15936	1.1586	1.05682
ykfH	1.18249	0.970882	1.11258	1.1438	1.1926	1.24039	1.22551	1.01586	1.00118	0.959966	1.07784	1.08091		1.23521	1.15779	1.15448
ykfG	1.04844	0.922076	0.933923	0.911822	0.837322	0.916744	0.982604	0.964914	0.911203	0.917391	1.00727	0.853357		1.05237	1.07454	1.01842
yafX	1.25841	1.19355	1.16649	1.28264	1.01842	1.28264	1.2567	1.32297	1.16495	1.30064	1.22302	1.29898		1.20319	1.27652	1.2955
ykfF	1.16494	1.29733	1.26127	1.23438	1.10536	1.37509	1.21872	1.30865	1.29733	1.13411	1.23351	1.23945		1.3995	1.12118	0.974139
ykfB	1.03659	0.906829	1.00592	0.895198	0.773218	0.874072	1.07698	0.899666	0.896505	1.05316	1.02455	0.909941		1.06849	1.11717	0.924101
yafY	0.883011	0.730871	0.792185	0.878248	0.735249	0.792597	0.741965	0.789266	0.789713	0.797771	0.814355	0.775384		0.909941	0.842586	0.896505
yafZ	1.14212	1.21605	1.10188	1.29898	1.12413	1.19615	1.12273	1.02942	1.14124	1.13567	1.16495	1.32297		1.19504	1.25391	0.977404
ykfA	1.23129	1.15291	1.07698	1.08443	1.17178	1.09374	1.16299	1.04657	1.12349	1.16396	1.13714	1.3205		1.22904	1.1883	1.27652
perR	1.06335	1.05606	0.997989	0.990752	1.20057	1.26856	1.10112	1.13246	0.980674	1.13166	1.125	1.09711		1.03287	1.21949	0.937682
insN-1	1.00086	1.0138	0.857164	1.13714	1.06646	1.04584	1.1796	0.974796	0.974796	1.01969	0.932093	1.05168		0.813293	1.10612	1.08318
insN-2	1.10121	1.07538	1.10784	1.02872	1.11258	1.03287	1.11258	1.09872	1.11958	1.05023	1.00262	0.996731		1.14882	1.05682	1.09799
insI-1	0.922945	0.785503	0.79393	0.974139	0.813293	0.786545	0.96756	0.860063	0.882054	0.818906	0.811276	0.781234		0.878904	0.874072	1.01586
insI-2	0.824883	0.881421	0.964914	0.830459	0.876976	0.854381	0.818906	0.832345	0.850532	0.831818	0.832851	0.788797		0.78269	0.91484	0.777118
insI-3	0.786477	0.941487	0.884966	0.803168	0.755957	0.853357	0.980674	0.918111	0.855915	0.80576	0.905595	0.863435		0.786002	0.801227	0.772203
insO-1	1.442	1.51231	1.4526	1.59209	1.44781	1.37598	1.56534	1.46803	1.62092	1.55765	1.45737	1.42066		1.50836	1.41081	1.40684
ykfC	1.25494	1.21437	1.09133	1.17178	1.3128	1.15779	1.16213	1.29644	1.24463	1.10364	1.14963	1.03017		1.13411	1.35595	1.27476
insH-1	1.01853	1.02112	0.987956	0.981235	1.11958	1.04247	0.875308	1.04513	0.941487	1.03351	1.04178	0.958072		0.983769	1.04943	1.0224
insH-2	1.05601	1.15779	1.10364	0.945034	0.812247	1.02382	1.07538	1.06423	0.942976	1.03855	1.03568	1.1395		1.08519	0.884966	1.19789
insH-3	0.815965	0.931389	0.923405	0.947685	0.818449	0.802733	0.986601	1.02037	0.947063	0.936981	0.991383	1.01116		0.749828	0.976712	0.721355
insH-4	0.953876	0.999258	1.09537	0.933297	1.01116	1.04378	1.08443	1.05168	1.08519	1.08091	1.03155	0.95281		0.826278	1.08381	0.951543
insH-5	1.11887	1.02942	0.976712	1.02942	0.988681	1.18129	1.01058	1.03287	1.11881	1.16649	1.01514	1.16213		1.12273	1.08022	1.15366
insH-6	1.11224	1.08318	1.00794	0.985238	1.19615	1.12118	1.03287	1.16916	1.06778	0.985238	1.0309	1.10036		1.10938	1.14124	1.0861
insH-7	1.21196	1.14963	1.00456	0.992693	1.02872	0.96756	0.828075	1.17178	1.14203	1.11258	1.01655	1.14031		1.11717	1.22138	1.29733
insH-8	0.990178	1.0224	1.02726	1.10938	1.01183	0.826278	1.11093	1.09953	1.11013	1.01514	0.95281	1.13714		1.00326	0.900172	1.0671
insH-9	0.986666	0.906212	1.01317	1.06142	0.948253	1.02182	0.91484	0.909347	0.932093	0.932093	1.02596	0.861715		0.974139	0.999258	0.986601
insH-10	1.02042	1.08381	1.17619	1.01116	1.01317	0.96895	0.915549	1.07698	1.07004	1.09449	1.05099	0.918111		1.03351	0.97607	1.05168
insH-11	1.07689	1.04873	0.80779	0.888352	0.908075	0.915549	0.901887	0.976712	0.98314	1.13246	1.06066	0.911822		1.0309	1.04378	1.15599
insH	0.92587	1.02596	0.97274	0.981976	1.01723	0.982604	0.909347	1.09799	1.14459	1.08318	1.07299	1.14963		0.837763	1.00592	0.933923
insH	1.07764	0.975358	0.904976	0.97805	1.19355	1.0224	1.06849	0.983769	1.20488	1.03639	0.97805	1.15685		1.13246	1.05463	1.04584
insH	1.05635	0.960669	1.07066	1.17619	1.19704	1.18304	1.05463	0.96756	0.985238	1.12044	1.14031	1.23438		1.05099	1.16122	0.956832
insH	1.13257	1.07949	0.990752	1.1778	0.97274	1.07385	1.04807	1.2567	1.08091	1.08835	1.05168	1.1586		1.06276	1.02382	1.31113
insH	1.076	0.895198	1.0019	1.03916	0.97805	1.2247	1.19179	1.03975	0.985943	1.12676	1.00456	1.11342		1.04247	1.07066	1.11488
insH	1.10914	1.15212	1.03711	1.13411	1.05606	1.08166	1.05682	1.01248	1.07949	0.994006	1.06646	1.13166		1.05392	1.08519	1.1883
insH	1.10628	1.00118	1.12413	1.14459	1.04442	1.09953	1.06142	1.15291	1.0876	1.17433	1.13626	1.10277		1.11342	0.995392	1.21004
mmuP	1.40975	1.40272	1.46715	1.55686	1.46077	1.46396	1.47288	1.45818	1.55526	1.46311	1.38648	1.30142		1.42858	1.49594	1.30472
mmuM	0.854886	0.88783	1.05099	1.0019	0.942976	0.893338	0.97805	0.923405	1.12585	1.10036	1.10784	0.941487		0.876976	0.908709	0.778973
afuC	0.867987	0.933297	0.983769	0.79538	0.915549	0.908075	1.00388	1.1708	0.841646	0.968201	1.04657	0.854949		0.788302	0.92475	0.890908
afuB	1.45152	1.41827	1.39636	1.20751	1.2879	1.53242	1.49361	1.2955	1.41156	1.4689	1.39801	1.48947		1.47209	1.3897	1.49275
ykgN	1.52269	1.37509	1.2058	1.39636	1.2621	1.11638	1.29377	1.22821	1.35188	1.32136	1.26618	1.16649		1.56772	1.51893	1.48142
yagB	0.909089	0.89153	0.793037	0.826665	0.983769	0.97805	0.808227	0.816517	0.794443	0.852774	0.911822	0.90136		0.909347	0.85546	0.962462
yagA	1.44974	1.35188	1.47516	1.55604	1.31385	1.44185	1.49818	1.46958	1.59842	1.53242	1.38002	1.49818		1.4689	1.44854	1.43177
yagE	1.35098	1.36526	1.42858	1.44528	1.81229	1.25145	1.50836	1.29377	1.39722	1.35504	1.31877	1.36438		1.45737	1.26856	1.327
yagF	1.14897	1.05099	1.10277	1.30558	1.13246	0.847507	1.10455	1.17619	1.03419	1.06142	1.00326	1.27108		0.926795	1.29461	1.22551
yagG	1.4863	1.3627	1.34846	1.52844	1.49514	1.31453	1.45507	1.40193	1.55765	1.34678	1.3502	1.33766		1.58803	1.41827	1.4526
yagH	1.21768	1.2058	1.26444	1.28532	1.28959	1.29812	1.27014	1.21528	1.21437	1.31029	1.21004	1.27982		1.30305	1.10536	1.24463
yagI	1.38487	1.27722	1.36438	1.4861	1.23945	1.28355	1.42219	1.30558	1.38503	1.23696	1.26539	1.26618		1.35758	1.43843	1.35859
argF	2.48281	2.33388	2.29997	2.29997	2.33805	2.27661	2.46337	2.40756	2.27517	2.22754	2.18523	2.32845		2.54731	2.46744	2.43369
yagJ	0.783886	0.721355	0.765669	0.742591	0.726963	0.762758	0.884364	0.715315	0.742591	0.73176	0.851178	0.825318		0.755957	0.83914	0.756562
yagK	0.784517	0.861141	0.781234	0.77263	0.785098	0.776148	0.788797	0.776148	0.903748	0.816517	0.816517	0.828581		0.770275	0.846476	0.736801
yagL	0.862206	0.822771	0.813827	0.89781	0.810831	0.848459	0.84801	0.794863	0.802733	0.843148	0.833293	0.803168		0.809634	0.828075	0.94891
yagM	0.897084	0.854381	0.802227	0.788302	0.79173	0.770275	0.783633	0.757091	0.750879	0.767234	0.748035	0.856519		0.761195	0.871788	1.05827
yagN	0.781716	0.855915	0.831344	0.864534	0.901887	0.833293	0.859526	0.827056	0.808227	0.825318	0.816099	0.83684		0.780787	0.79173	0.77263
intF	0.972821	0.819456	0.89781	0.843148	0.832851	0.823787	0.793522	0.830877	0.812247	0.878904	0.792597	0.848953		0.890908	0.961852	1.0657
yagP	1.13232	1.10784	1.09953	0.952179	1.2264	1.03639	1.00118	1.11013	1.2638	1.14882	1.05758	0.91484		1.2879	1.00794	1.10112
yagQ	0.910197	0.871788	1.1395	1.04657	1.09799	0.948253	1.09872	1.19098	0.990752	0.940848	1.0657	0.953582		0.926118	1.02037	0.784106
yagR	1.17573	1.11093	1.23865	1.21783	1.28355	1.06423	1.24636	1.37176	1.18919	1.2247	1.10612	1.16566		1.36526	1.16396	0.997989
yagS	1.04284	1.04943	1.03916	0.950105	0.870727	1.03568	1.13799	0.892053	1.19179	0.827056	0.930105	1.03855		1.08244	0.955535	1.09056
yagT	1.05423	1.05827	1.06276	0.970205	1.13626	1.05316	1.05827	1.05827	0.958657	0.915549	0.925471	1.08318		0.98447	1.15366	1.02455
yagU	0.911984	0.854949	0.841646	0.883784	0.911203	0.870101	0.942976	0.87645	1.02872	0.969543	1.03351	0.82576		0.956236	0.879544	0.900172
ykgJ	1.2231	1.09953	1.06778	1.17695	1.00456	1.01842	1.24543	1.10188	1.1778	1.19504	1.14802	0.990068		1.43588	1.1788	1.05463
yagV	0.932379	1.05316	1.00388	0.911203	0.920068	1.16029	1.06066	1.11258	0.989378	1.11792	1.02037	0.852255		1.02872	1.00118	0.767234
yagW	0.908824	0.977404	0.913674	1.25391	0.998685	0.837322	0.988681	0.989378	1.00924	1.06205	0.958072	0.977404		1.0657	0.800706	0.860063
yagX	0.98073	1.04513	1.07223	0.841127	1.07698	0.945685	1.10862	1.03568	1.04178	0.911822	0.899666	1.02872		0.911822	1.15212	0.878248
yagY	1.47395	1.45586	1.41156	1.38173	1.40518	1.37017	1.37176	1.39228	1.51086	1.327	1.31385	1.42545		1.53729	1.50029	1.38427
yagZ	1.037	0.998685	0.860063	0.980049	0.930105	0.790209	0.936981	0.825318	0.877563	0.776148	0.858972	0.840141		1.00794	1.10701	0.996073
ykgK	0.944661	1.03493	0.945034	1.04178	0.959245	0.825318	0.833811	0.854949	0.830877	0.842586	0.8117	1.04513		0.874072	0.878248	1.08166
ykgL	1.01408	1.08443	0.879544	0.980674	1.09374	0.974796	1.04247	1.01317	0.963667	0.893962	0.912521	0.900663		0.981976	0.973413	1.08686
ykgM	0.834762	0.766773	0.902481	0.827056	0.855915	0.822771	0.952179	0.864039	0.77491	0.882677	0.757562	0.847507		0.895198	0.864039	0.74505
ykgM	0.773944	0.770275	0.813293	0.803997	0.83684	0.87645	0.827523	0.858972	0.819932	0.828075	0.794863	0.767874		0.760134	0.75853	0.803168
eaeH	0.892406	0.860592	0.893962	1.04247	0.845924	0.824819	0.870727	0.861141	0.817471	0.803573	0.871174	0.80576		0.870101	0.848459	0.958657
insE-1	1.05111	1.02796	0.907502	0.827523	0.916744	1.14552	1.12413	1.01655	0.940274	0.769316	0.981976	1.10112		1.17433	0.865587	1.11342
insE-2	1.11119	0.904324	0.909941	1.00592	0.848459	1.08835	0.95281	0.869075	0.996073	1.06423	0.948253	0.852774		1.08686	1.00727	1.23945
insE-3	0.987162	1.09374	0.853924	0.949484	0.918111	1.05606	0.9364	0.918766	0.936981	0.886107	0.916744	1.09217		0.988681	0.916744	1.05606
insE-4	0.952129	1.00592	1.1883	1.09056	1.08686	0.990752	0.992693	1.00794	0.981235	0.993304	0.9364	1.1788		0.900172	0.875308	1.08091
insE-5	1.01068	0.938339	0.811276	1.0876	1.06924	0.955535	0.987304	0.97805	0.95281	1.04513	0.94891	1.04038		1.0671	0.937682	1.02726
insF-1	1.12279	0.991383	1.01969	0.96697	0.971442	0.875308	0.88783	0.998685	0.966253	0.942976	0.955535	1.07223		1.11881	1.1708	1.07878
insF-2	0.972761	0.916067	0.849429	1.02596	0.990068	0.928784	0.816099	0.954894	1.04943	1.03711	0.980674	1.04657		0.915549	1.03782	0.964914
insF-3	1.03861	0.936981	1.05827	1.02182	0.956236	0.939052	0.871174	1.14552	1.05682	1.02455	1.0861	0.831818		1.04304	1.09799	0.974796
insF-4	1.00052	1.02182	0.911822	0.790773	0.991383	1.0138	0.780347	0.837322	1.00326	1.02726	0.830877	1.06924		0.987304	0.922076	1.09217
insF-5	1.07605	1.00727	0.96756	1.1682	1.07878	0.968201	1.05533	0.981976	1.08318	1.00858	1.02796	0.945685		1.25229	0.991383	0.98447
ykgA	0.993724	0.898415	0.969543	0.894595	0.839536	1.05912	1.02455	0.996731	1.10938	1.06494	0.893338	1.04378		0.894595	1.06276	1.02382
ykgB	0.906601	0.830877	0.824339	0.854381	0.874757	0.911203	0.969543	0.904976	0.853357	0.906829	0.875844	0.999258		0.951543	0.899666	0.868595
ykgI	0.769541	0.741965	0.717611	0.814355	0.738229	0.787836	0.709934	0.709934	0.778973	0.748035	0.741333	0.730871		0.709934	0.757562	0.841127
ykgC	0.813329	0.73176	0.869075	0.728048	0.755424	0.724467	0.750879	0.745712	0.906829	0.796669	0.790773	0.873465		0.77263	0.798284	0.869075
ykgD	0.878354	0.751428	0.767874	0.746348	0.943655	0.780787	0.867076	0.75853	0.808694	0.761195	0.84538	0.771354		0.83914	0.963071	0.832851
ykgE	1.07962	1.06646	1.14882	1.19878	1.05168	1.12044	1.14302	1.04584	0.980049	0.97805	1.09711	0.87645		1.16649	1.02796	1.04442
ykgF	1.03707	0.783633	0.903748	0.934459	0.78269	1.125	0.771354	0.811276	1.03155	0.778472	1.00995	1.00794		1.08318	1.08835	0.939677
ykgG	0.829398	0.943655	0.939052	0.990068	1.22302	0.944317	0.941487	0.958657	1.00262	0.860063	0.884364	0.866174		0.861715	0.815204	0.811276
ykgH	0.828635	0.900663	0.820414	0.89274	0.878904	0.852774	0.832851	0.911822	0.837322	0.888352	0.854381	0.842586		0.842586	0.773218	0.870101
betA	2.14405	2.40042	2.30948	2.31458	2.24451	2.12544	2.05941	2.18912	2.13152	2.22321	2.27871	2.20673		2.19626	2.15294	2.08296
betB	2.42002	2.7324	2.69557	2.66497	2.58786	2.43244	2.40898	2.48684	2.41235	2.56092	2.69219	2.51064		2.453	2.41377	2.39328
betI	2.40758	2.57477	2.53239	2.54668	2.48251	2.28017	2.33088	2.41311	2.38167	2.4951	2.59261	2.4221		2.42706	2.40898	2.3867
betT	2.39606	2.72282	2.77418	2.49065	2.53612	2.32625	2.21023	2.41165	2.22032	2.55706	2.56451	2.48486		2.44907	2.36731	2.37179
yahA	3.12049	2.52117	2.52623	2.11888	2.07084	2.4026	1.98008	2.12297	2.8365	2.1955	2.11675	2.13706		3.12771	3.10367	3.13008
yahB	2.08427	1.89004	1.96169	2.05073	1.92644	2.00796	1.93463	1.96064	2.06368	2.04906	2.04136	1.97669		2.06925	2.0781	2.10546
yahC	1.6811	1.62331	1.62423	1.72365	1.62869	1.71355	1.55604	1.66926	1.69704	1.69531	1.61446	1.65394		1.66364	1.66517	1.71448
yahD	1.7914	2.03619	1.90275	1.70136	2.01765	2.03449	2.02832	1.92644	1.71448	1.86017	1.85365	1.83536		1.75466	1.7779	1.84164
yahE	1.41006	1.62092	1.59297	1.44854	1.59537	1.51399	1.60286	1.45737	1.40193	1.50516	1.48441	1.51554		1.41827	1.41156	1.40033
yahF	1.14334	1.44022	1.35758	1.21254	1.21437	1.19355	1.3294	1.3627	1.13166	1.21872	1.29461	1.27566		1.07949	1.17619	1.17433
yahG	1.5967	1.76012	1.71519	1.66364	1.65562	1.73199	1.63744	1.69531	1.64984	1.69704	1.64287	1.68888		1.67755	1.61149	1.50105
yahH	2.5509	2.45099	2.44073	2.54967	2.55068	2.37428	2.42492	2.41438	2.51003	2.44608	2.4563	2.45232		2.57258	2.55068	2.52945
yahI	1.56872	1.54387	1.58413	1.54716	1.52432	1.48515	1.4647	1.50913	1.42945	1.44451	1.48142	1.41554		1.56127	1.63894	1.50595
yahJ	2.17757	2.20013	2.15294	2.27327	2.34916	2.19318	2.34688	2.18139	2.2569	2.17532	2.17922	2.17004		2.20311	2.20737	2.12223
yahK	3.35577	3.62901	3.68336	3.08292	3.30949	3.52171	3.62261	3.35295	3.08409	3.4348	3.48943	3.51698		3.35554	3.3597	3.35208
yahL	0.895112	1.03568	1.02112	0.917391	1.16396	0.912521	0.85546	0.852774	0.858972	0.94891	0.918111	0.998685		0.902481	0.868595	0.91426
yahM	1.83	1.63653	1.71448	1.45818	1.37829	1.6483	1.40601	1.65394	1.64434	1.6766	1.44185	1.63345		1.84554	1.78535	1.85911
yahN	1.4245	1.419	1.38427	1.36438	1.1796	1.54869	1.37265	1.34181	1.22138	1.4861	1.57803	1.47516		1.37911	1.52754	1.36685
yahO	3.34429	3.48716	3.50076	2.98508	3.47351	3.72262	3.38081	3.33357	3.2772	3.51098	3.30103	3.4986		3.2772	3.36419	3.39148
prpR	1.37809	1.52432	1.57642	1.36353	1.71043	1.69299	1.68103	1.50516	1.30709	1.62176	1.76357	1.53811		1.39057	1.41004	1.33365
prpB	1.23468	1.12676	1.31797	1.18207	1.30865	1.22821	1.20846	1.32531	1.2955	1.3301	1.23438	1.13567		1.34418	1.14203	1.21783
prpC	1.36916	1.33101	1.38173	1.32853	1.37911	1.33178	1.35595	1.33609	1.40684	1.29989	1.38427	1.3128		1.43936	1.40272	1.26539
prpD	1.27654	1.33529	1.33689	1.24725	1.39871	1.34103	1.22728	1.27566	1.26618	1.39722	1.3128	1.34418		1.32771	1.18642	1.31548
prpE	1.36027	1.38251	1.3063	1.42545	1.45184	1.43177	1.39801	1.37017	1.38251	1.36438	1.34505	1.29989		1.4647	1.23438	1.38173
codB	3.20417	2.86171	3.05116	3.00795	2.51993	3.02773	2.78233	3.13397	2.92654	3.19481	2.87357	3.14142		3.22029	3.19281	3.19942
codA	3.25182	2.88315	3.05238	3.09972	2.59692	3.09574	3.0037	3.22184	3.02432	3.27184	3.03041	3.19548		3.26583	3.26506	3.22456
cynR	1.88501	1.78801	1.90178	1.97466	1.88236	1.87385	1.98692	1.82056	1.968	1.93022	1.89463	1.8398		1.92644	1.85911	1.86947
cynT	1.61572	1.66364	1.66764	1.69704	1.56367	1.5479	1.78443	1.60894	1.63817	1.62423	1.62791	1.60076		1.61943	1.67087	1.55686
cynS	1.63258	1.62791	1.51716	1.71616	1.47835	1.64141	1.71043	1.62252	1.57899	1.58803	1.64984	1.57073		1.67014	1.66224	1.56534
cynX	1.68372	1.66224	1.70629	1.80604	1.81871	1.62869	1.80521	1.68177	1.66598	1.70463	1.69459	1.64747		1.73972	1.67172	1.63972
lacA	1.7345	1.76525	1.70208	1.66851	1.65896	1.66065	1.59998	1.62565	1.68433	1.68738	1.76276	1.67172		1.69143	1.71954	1.79255
lacY	1.44208	1.62946	1.53399	1.36763	1.35668	1.3502	1.30472	1.30472	1.31719	1.40193	1.50426	1.35414		1.41312	1.44022	1.47288
lacZ	1.58436	1.65317	1.61772	1.64586	1.52046	1.55686	1.58722	1.45099	1.49275	1.68433	1.55686	1.55686		1.69611	1.53889	1.51807
lacI	2.3934	2.21373	2.29409	2.45505	2.4026	2.29187	2.43644	2.36731	2.43435	2.38025	2.31386	2.31458		2.36174	2.41235	2.40611
mhpR	2.16768	2.09921	2.14763	2.22171	2.41311	2.27799	2.28078	2.25762	2.00112	2.29997	2.46985	2.15437		2.18523	2.18996	2.12785
mhpA	1.14533	1.07878	1.24893	1.28446	1.31622	1.22039	1.36609	1.31958	1.27214	1.30472	1.30865	1.07784		1.1778	1.21783	1.04038
mhpB	1.30237	1.2247	1.36763	1.26043	1.32616	1.2955	1.40114	1.39722	1.41614	1.39228	1.32222	1.20396		1.31113	1.32297	1.273
mhpC	1.21392	1.23438	1.28699	1.39473	1.42702	1.37753	1.42465	1.38173	1.19423	1.38251	1.31719	1.32771		1.20846	1.28872	1.14459
mhpD	1.30085	1.25145	1.273	1.40518	1.40684	1.46554	1.42381	1.45021	1.29045	1.36526	1.35929	1.327		1.327	1.29989	1.27566
mhpF	1.3982	1.3897	1.43177	1.52754	1.61067	1.58413	1.54061	1.57483	1.35859	1.45099	1.45184	1.46149		1.38173	1.40439	1.40847
mhpE	1.61844	1.60727	1.61533	1.73464	1.7303	1.64747	1.74578	1.63653	1.65985	1.64211	1.62637	1.63499		1.66295	1.62869	1.56367
mhpT	1.7048	1.71043	1.77066	1.73114	1.87121	1.66598	1.77504	1.68433	1.71279	1.63499	1.72612	1.62495		1.7269	1.6922	1.69531
yaiL	2.66628	2.56567	2.58563	2.53069	2.48876	2.59638	2.60353	2.63164	2.69016	2.65008	2.63264	2.63678		2.66442	2.65324	2.68119
frmB	2.62519	2.43512	2.53069	2.85439	3.2096	2.4083	2.26826	2.70949	2.80238	2.7233	2.70295	2.51636		2.63355	2.62591	2.61611
frmA	3.10349	3.08454	3.16781	3.39229	3.88484	3.07709	2.98727	3.26197	3.41219	3.26047	3.26267	3.10256		3.10737	3.10981	3.09328
frmR	2.95949	2.9376	3.07581	3.30875	3.80413	2.97531	2.84755	3.13326	3.32309	3.19942	3.18067	2.98727		2.93483	2.96416	2.9795
yaiO	0.880301	0.774484	0.887242	0.933923	0.808227	0.819456	0.802227	0.929468	1.00062	0.865587	0.793522	0.862282		1.03782	0.79393	0.809153
yaiX	0.848707	0.79874	0.804394	0.833811	0.790209	0.772203	0.840141	0.760767	0.784616	0.762215	0.785098	0.744479		0.878248	0.82088	0.846992
insC-1	1.01436	1.25229	1.11717	1.01514	1.14802	1.22225	1.273	1.07146	1.13099	1.16728	1.20921	1.27014		1.16029	0.983769	0.899021
insC-2	1.14675	0.957436	1.10112	1.11638	1.07454	1.17348	1.16916	1.05392	1.11792	1.07784	0.979348	1.12349		1.13012	1.16213	1.14802
insC-3	1.2709	1.07454	1.05392	1.20319	1.33529	1.27014	1.20488	1.11412	1.23072	1.25478	1.08244	1.27476		1.32616	1.2058	1.28074
insC-4	1.03655	1.08835	1.0138	1.08835	1.23865	1.05023	1.07004	1.11488	1.00529	1.02596	1.10455	1.00529		1.06142	1.03639	1.01183
insC-5	1.05836	1.14882	1.0861	1.10455	1.23169	1.13626	1.19789	1.20846	1.15936	1.16495	1.09296	1.10188		1.22821	0.911203	1.03568
insC-6	1.17804	1.14633	1.25145	1.22728	1.36102	1.30388	1.20662	1.34333	1.25771	1.1388	1.11488	1.1883		1.36763	1.05237	1.11412
insC	1.12564	1.13411	1.15936	1.217	1.23438	1.27476	1.30388	1.08906	1.18487	1.15137	1.07617	1.27378		1.02037	1.15599	1.20057
insC	1.12327	1.10536	1.14302	1.16396	1.1586	1.23521	1.24039	1.20662	1.17525	1.07146	1.08091	1.29306		1.05316	1.18566	1.13099
insC	1.20193	1.22225	1.04115	0.98447	1.22821	1.16495	1.12758	1.18642	1.2264	1.16566	1.01969	1.22225		1.19789	1.22225	1.18566
insC	1.13572	1.22039	1.25057	1.22991	1.15779	1.20057	1.22991	1.125	1.24725	1.21174	1.2058	1.20227		1.12585	1.11567	1.16566
insD-1	0.914081	0.953582	0.726963	1.06356	0.923405	0.888352	0.935742	0.749238	0.901887	1.00388	0.97607	0.990752		1.00118	0.964914	0.776148
insD-2	0.962944	1.01842	0.771786	0.789266	0.926118	0.77491	0.981976	0.959245	1.10701	0.866174	0.963667	0.905595		1.00262	0.876976	1.00924
insD-3	0.93296	0.867547	0.849961	0.921448	0.87645	0.903748	0.933923	0.882677	1.05533	0.965664	0.956832	1.09374		0.867547	0.83684	1.09449
insD-4	0.965964	0.803573	0.880817	0.971442	0.895198	0.882054	0.895883	0.990068	0.883234	0.955535	0.933297	0.918766		0.91307	0.923405	1.06142
insD-5	0.884705	0.886107	0.927524	0.797174	0.947685	0.851761	0.999258	0.895198	0.778472	0.776663	0.908709	0.862905		0.980674	0.866652	0.806791
insD-6	0.960594	0.935742	0.897218	0.812247	0.815658	1.00655	0.830459	0.857164	1.06423	0.846476	0.866174	1.03711		1.03975	1.02726	0.814779
insD	1.12285	1.13166	1.10862	1.10036	1.08166	1.02942	1.12044	1.18919	1.2058	1.1682	1.07878	1.10536		1.05533	1.2638	1.04943
insD	1.00871	1.24725	1.25478	1.22138	1.25229	1.07223	1.19355	1.1883	1.27108	1.42545	1.30784	1.24893		1.13626	1.02872	0.861141
insD	1.10453	1.23865	1.1796	1.29133	1.14552	1.14124	1.1778	1.19179	1.16916	1.20396	1.1796	1.273		1.15291	1.22991	0.930776
insD	1.06227	1.18642	1.15599	1.04378	1.00995	1.12273	1.10364	1.23521	1.22039	1.16997	1.11717	1.08443		1.04735	0.982604	1.15685
yaiF	0.871253	0.859526	0.766773	0.850532	0.934459	0.900172	0.762758	0.75808	0.768337	0.875308	0.80779	0.819456		0.97274	0.826665	0.814355
yaiP	0.869131	0.812807	0.956236	0.939052	0.877563	0.880189	0.848459	0.931389	0.895198	0.801227	0.837763	0.859526		0.83684	0.939677	0.830877
yaiS	1.01762	0.894595	1.20396	1.03419	1.08022	0.890329	0.940848	1.13567	0.994006	1.0671	1.15936	0.897218		1.07004	1.03916	0.943655
tauA	1.00031	0.903748	1.08091	0.908709	1.16495	1.03916	1.03568	1.02726	1.06276	0.996073	1.02942	1.18642		1.05827	1.02455	0.918111
tauB	0.867014	0.857688	0.973413	0.810831	0.897218	0.830081	0.87296	0.866174	0.902481	0.956832	0.952179	0.777118		0.9364	0.875844	0.788797
tauC	1.50862	1.48213	1.41081	1.49437	1.44608	1.41683	1.50913	1.4737	1.43497	1.49275	1.43679	1.58413		1.54313	1.47118	1.51156
tauD	0.858166	0.893962	0.925471	1.05827	1.03419	1.00592	0.79393	0.922712	0.97607	0.97607	0.903748	1.0309		0.850532	0.880817	0.843148
hemB	3.04707	3.03777	3.01475	3.10737	3.2463	3.06254	3.32634	3.13071	3.03257	3.059	3.1834	3.06997		3.0584	3.03836	3.04445
ykiB	0.992628	0.904976	0.877563	0.940274	0.974139	0.84421	0.922076	0.850532	0.798284	0.944317	0.781234	0.890329		0.916067	0.950105	1.11171
yaiT	0.779847	0.770906	0.768337	0.825318	0.796235	0.785503	0.811276	0.771354	0.763319	0.797174	0.78224	0.763841		0.798284	0.774484	0.766773
yaiU	0.908751	0.892053	0.880189	0.829539	0.939677	0.958657	0.7259	0.880817	1.06849	0.808694	0.916067	0.799327		0.971442	0.84421	0.910602
yaiV	0.791533	0.778472	0.736801	0.749828	0.770275	0.729165	0.737556	0.759041	0.736001	0.768337	0.75808	0.757091		0.785098	0.759041	0.830459
ampH	1.0893	1.16728	0.962462	1.1796	1.09296	1.07454	1.22225	1.04442	1.18642	0.954894	1.09133	1.04873		0.97607	1.14459	1.14725
sbmA	0.821951	0.837763	0.828581	0.865587	0.853924	0.845924	0.797174	0.814355	0.814355	0.796235	0.855915	0.79393		0.83634	0.790773	0.83874
yaiW	0.922961	1.12273	1.02382	0.8117	0.922076	0.878904	1.22039	0.792185	0.898415	1.13714	0.869571	0.964248		0.903748	0.926795	0.938339
yaiY	0.714401	0.738229	0.732742	0.699832	0.713332	0.840141	0.73176	0.743151	0.769316	0.757091	0.747	0.735249		0.717611	0.705944	0.719648
yaiZ	0.826326	0.823787	0.958072	0.948253	0.895883	0.916067	1.05982	0.901887	0.899666	0.858278	0.837322	0.783633		0.905595	0.780787	0.792597
ddlA	2.48525	2.71689	2.59535	2.49566	2.684	2.46808	2.60417	2.57015	2.54365	2.34273	2.46337	2.35658		2.49712	2.48054	2.4781
yaiB	3.06647	3.17457	3.04004	2.63314	2.7292	3.10028	2.96522	3.10981	3.04501	3.06067	3.13326	3.01918		3.03437	3.074	3.09103
phoA	2.32648	2.38025	2.34992	2.14763	2.10239	2.27327	2.15132	2.36031	2.36385	2.36385	2.46608	2.32422		2.33388	2.33241	2.31316
psiF	2.85897	3.29597	3.15169	2.80755	3.16478	3.17121	3.16127	2.94784	2.71857	3.04156	3.07581	3.03146		2.80598	2.86539	2.90553
yaiC	1.77125	1.80521	1.74225	1.79255	1.84454	1.71279	1.74488	1.70208	1.65896	1.73199	1.70553	1.74318		1.76357	1.77141	1.77877
proC	3.42512	3.36071	3.33533	3.43676	3.2484	3.32139	3.31905	3.25824	3.16358	3.30409	3.33608	3.32883		3.42673	3.43088	3.41774
yaiI	2.3453	2.10713	2.11675	2.34622	2.2298	2.15666	2.28594	2.23205	2.31249	2.18912	2.28078	2.2305		2.35583	2.32932	2.35073
aroL	3.34705	3.31578	3.36747	3.32309	3.44871	3.33533	3.30103	3.23599	3.16127	3.28406	3.22456	3.29085		3.34965	3.33853	3.35295
yaiA	3.57302	3.66246	3.71951	3.54061	3.64695	3.7711	3.75953	3.49292	3.51584	3.6425	3.53451	3.62129		3.55925	3.56613	3.59367
aroM	2.77736	3.13587	2.93817	2.74958	2.95762	2.87507	2.73828	2.77359	2.68853	2.79988	2.69068	2.74643		2.80394	2.75553	2.77261
yaiE	3.16129	3.13524	3.11504	3.23377	3.02025	3.14569	2.82588	3.08115	3.26267	3.21876	3.23524	3.23453		3.1313	3.15047	3.20211
ykiA	2.55663	2.44143	2.44143	2.4781	2.62858	2.69114	2.61341	2.45232	2.56451	2.56393	2.4963	2.56037		2.51697	2.55759	2.59535
rdgC	2.99889	2.98931	2.97678	3.08058	2.89484	2.89229	2.87987	2.93973	3.02602	2.95113	2.92854	2.96301		2.9932	2.99977	3.0037
mak	2.61178	2.72487	2.69611	2.66917	2.51571	2.65954	2.62211	2.58671	2.62538	2.68625	2.71689	2.66757		2.56739	2.63678	2.63116
araJ	2.08192	1.97099	1.98087	2.12047	2.00112	2.02576	2.08539	2.00032	2.04211	2.00453	2.06528	2.02383		2.06368	2.06842	2.11365
sbcC	2.20195	2.11675	2.13706	2.32845	2.25059	2.10163	2.13626	2.20737	2.29475	2.21869	2.22475	2.16695		2.20673	2.22685	2.17228
sbcD	2.27457	2.23928	2.26062	2.41794	2.29714	2.24301	2.25265	2.30486	2.41944	2.2955	2.3249	2.27188		2.28372	2.28078	2.25921
phoB	2.02969	2.13466	2.11963	2.14363	2.22754	2.17004	2.25834	2.09598	2.21023	2.08138	2.21869	2.21373		2.00537	2.03374	2.04996
phoR	2.00965	1.98356	1.99395	2.01765	2.07966	2.07662	2.18447	2.01249	2.0838	2.02917	2.13784	2.05855		1.9903	2.01765	2.02099
brnQ	2.88674	3.21449	3.2096	2.87057	3.49068	3.0584	3.21308	3.13193	2.71911	2.76678	3.00261	2.86795		2.90719	2.87987	2.87315
proY	2.78819	2.66006	2.72594	2.67085	2.88681	2.65488	2.76678	2.7577	2.57141	2.64867	2.68625	2.6746		2.80493	2.75976	2.79988
malZ	2.22287	2.14841	2.11365	2.22475	2.62369	2.85082	2.76505	2.51993	2.44907	2.50807	2.26894	2.57643		2.25834	2.20084	2.20944
yajB	2.26877	2.35434	2.33805	2.51258	2.42845	2.34354	2.3249	2.28017	2.2696	2.30352	2.26664	2.29927		2.28078	2.24825	2.27727
queA	3.07309	3.05006	3.12029	3.13524	3.04954	2.92319	2.85704	3.05512	2.92376	2.98727	2.96027	2.98931		3.10428	3.04445	3.07054
tgt	3.34248	2.97531	3.20143	3.45737	3.1987	3.10136	3.19612	3.36071	3.20356	3.23312	3.17394	3.15882		3.39322	3.32546	3.30875
yajC	4.22563	4.14457	4.22777	4.2472	4.05031	4.1773	4.28941	4.23207	4.41321	4.27198	4.33467	4.26886		4.20564	4.22777	4.24349
secD	3.3519	3.22606	3.29668	3.37738	3.12208	3.27884	3.21802	3.34365	3.33768	3.35295	3.29597	3.36071		3.36827	3.35295	3.33447
secF	3.56022	3.38334	3.43088	3.48244	3.29964	3.37084	3.3564	3.46361	3.48244	3.48943	3.4298	3.46946		3.59129	3.5441	3.54526
yajD	2.90957	2.62311	2.68283	2.72862	2.55871	2.83239	2.83345	2.78748	2.96522	2.90188	2.76362	2.88035		2.89805	2.89805	2.93262
tsx	3.5791	3.37273	3.38962	3.47675	3.02131	3.23377	2.74801	3.42278	3.23524	3.44222	3.19808	3.37458		3.6088	3.54879	3.5797
yajI	2.143	2.08681	2.02197	2.11119	2.12297	2.35962	2.39393	2.19474	2.40111	2.22475	2.12544	2.25992		2.15132	2.12705	2.15063
ybaD	3.19056	3.18751	3.14383	3.2152	3.27184	3.14942	3.14824	3.16241	3.23879	3.16	3.21308	3.16725		3.20006	3.2152	3.15642
ribD	3.05929	3.14317	3.12088	3.1889	3.1889	3.09512	3.08454	3.16078	3.16241	3.11038	3.19684	3.14881		3.08581	3.08229	3.00976
ribE	3.66918	3.54297	3.60621	3.75434	3.58997	3.6333	3.60218	3.71202	3.66078	3.65518	3.73221	3.65656		3.67536	3.66246	3.66973
nusB	3.74599	3.55925	3.65371	3.76292	3.58762	3.68755	3.66842	3.72758	3.73221	3.70293	3.7412	3.74772		3.77434	3.71951	3.74412
thiL	2.83254	2.77772	2.81771	2.80439	2.65638	2.78598	2.72862	2.83397	2.70083	2.81616	2.85331	2.79459		2.83288	2.85228	2.81246
pgpA	2.79209	2.82016	2.80598	2.76998	2.79134	2.83894	2.82892	2.82799	2.82489	2.82384	2.83239	2.82699		2.80973	2.80038	2.76616
yajO	2.71692	2.95868	2.89746	2.64277	2.87215	2.86637	2.84915	2.77103	2.69765	2.80287	2.83089	2.81878		2.70736	2.718	2.72541
dxs	2.92428	2.91939	2.94885	2.93859	2.90459	2.8244	2.81771	2.90138	2.86942	2.91308	2.95981	2.92209		2.95162	2.93973	2.88147
ispA	3.25163	3.32546	3.29891	3.23958	3.30034	3.22184	3.20006	3.25003	3.1642	3.20356	3.24925	3.23233		3.30034	3.2463	3.20826
xseB	3.19677	3.34365	3.25003	3.22312	3.30715	3.19143	3.13646	3.17706	3.15227	3.18007	3.21179	3.16914		3.17522	3.19481	3.22029
thiI	2.86912	2.54365	2.61149	2.8497	2.68625	2.60302	2.56567	2.81771	2.73078	2.7447	2.76778	2.71384		2.89384	2.84508	2.86844
yajL	2.63694	2.72227	2.69975	2.73129	2.79239	2.66601	2.65208	2.70295	2.64121	2.61506	2.69975	2.65155		2.65388	2.61843	2.63851
panE	2.69312	2.86012	2.82843	2.85082	2.90603	2.77157	2.8182	2.80644	2.69711	2.73772	2.76998	2.74861		2.69265	2.69711	2.68961
yajQ	3.21559	3.08867	3.15047	3.32231	3.0963	3.17394	3.12208	3.1889	3.22819	3.20751	3.16655	3.1987		3.184	3.20826	3.25451
yajR	2.33742	2.09253	2.2283	2.35361	2.01857	2.208	2.44983	2.22032	2.23928	2.23278	2.18912	2.20534		2.35361	2.31176	2.34688
cyoE	3.79959	3.67275	3.8132	3.8593	3.61856	3.99369	3.99369	3.98772	3.75605	3.91782	3.9856	3.91782		3.78801	3.79	3.82077
cyoD	3.71488	3.57159	3.72758	3.82502	3.54993	3.86537	3.88925	3.91045	3.65806	3.83259	3.97274	3.84859		3.73534	3.72435	3.68494
cyoC	3.99191	3.79561	3.88484	4.03029	3.73807	4.05373	4.08667	4.1726	3.80081	4.01884	4.24349	4.02754		3.99926	3.97502	4.00146
cyoB	3.91527	3.66973	3.77638	3.93171	3.66392	3.92934	4.01321	4.01884	3.73659	3.94765	4.1773	3.95011		3.9384	3.92042	3.887
cyoA	3.87773	3.58301	3.73966	3.84666	3.68089	3.89128	3.94524	3.94765	3.78632	3.93386	4.12717	3.94765		3.88484	3.87417	3.87417
ampG	2.84567	2.61243	2.70295	2.79344	2.38365	2.65155	2.54089	2.78129	2.88093	2.80144	2.73642	2.79182		2.88743	2.83187	2.81771
yajG	3.32575	3.10256	3.15412	3.3403	2.92958	3.21308	3.087	3.26426	3.44222	3.28268	3.29372	3.24489		3.32785	3.34453	3.30486
bolA	3.26164	3.57477	3.49747	3.21449	3.22029	3.43584	3.28852	3.293	3.37641	3.36071	3.35554	3.34873		3.22673	3.26805	3.29014
tig	4.27385	4.15334	4.1679	4.37795	4.12717	4.24349	4.13596	4.28543	4.32043	4.29233	4.3637	4.2987		4.28543	4.2507	4.28543
clpP	3.49473	3.56131	3.51227	3.66246	3.49398	3.52651	3.46487	3.52171	3.51098	3.50187	3.57477	3.50674		3.47675	3.4986	3.50884
clpX	3.61509	3.80081	3.71632	3.78304	3.69228	3.65518	3.61619	3.6822	3.64695	3.64695	3.715	3.65108		3.63043	3.60484	3.61001
lon	3.50596	3.58875	3.5288	3.65806	3.43366	3.49964	3.5441	3.51338	3.47351	3.50773	3.49747	3.48351		3.52769	3.48943	3.50076
hupB	4.01865	3.983	3.93386	4.10003	3.91782	4.04777	4.02453	4.02176	3.9701	4.08316	4.04213	4.04485		3.9701	4.00969	4.07616
ppiD	3.64449	3.50884	3.52171	3.59487	3.32464	3.47906	3.46946	3.47252	3.65518	3.5523	3.52997	3.59865		3.64548	3.6425	3.64548
ybaV	2.14324	2.03017	2.02576	2.20167	2.01351	2.00286	1.99496	2.0781	2.05855	2.04996	2.0781	2.0371		2.14688	2.11204	2.17081
ybaW	1.88155	2.19146	2.06188	1.92543	1.76878	1.90468	1.8517	1.80779	2.0371	1.91292	1.86282	1.89285		1.89189	1.86857	1.88419
ybaX	2.66757	2.56037	2.58453	2.72017	2.73936	2.6746	2.66217	2.63068	2.65591	2.59944	2.66917	2.63507		2.65324	2.66601	2.68345
ybaE	1.70255	1.96527	1.68261	1.79723	1.93375	1.86095	1.89542	1.71043	1.79723	1.71119	1.71204	1.63264		1.69531	1.69878	1.71355
cof	2.25112	2.08068	2.05855	2.3867	2.33893	2.21658	2.34039	2.23413	2.28308	2.27459	2.25059	2.29997		2.22475	2.252	2.27661
ybaO	2.33255	2.25613	2.20311	2.37099	2.42013	2.29113	2.63116	2.2659	2.22238	2.32689	2.37099	2.32069		2.31249	2.33893	2.34622
mdlA	2.01746	1.89631	1.94435	2.00032	2.03115	1.97578	2.16098	1.96612	1.94926	2.02099	2.04548	2.06447		2.07416	2.05073	1.92749
mdlB	1.90729	1.76101	1.82598	1.95521	1.9434	1.84815	2.08611	1.89631	1.89378	1.94525	2.00796	1.92439		1.97281	1.89189	1.85716
glnK	2.50139	2.37707	2.63458	2.93206	2.91888	2.92654	2.41876	3.39416	2.1429	1.96064	1.26856	1.68962		2.37707	2.61396	2.51313
amtB	2.5872	2.33893	2.52682	2.85906	3.08634	2.57694	2.4083	3.36243	2.22102	2.2569	1.968	2.04625		2.5313	2.64912	2.58118
tesB	2.63645	2.55929	2.60473	2.69975	2.59535	2.63507	2.60473	2.60825	2.72175	2.57321	2.59318	2.59318		2.6291	2.63851	2.64173
ybaY	2.79624	3.2982	3.25746	2.77673	3.259	3.21372	3.21179	2.88147	2.88371	2.97838	3.06197	2.97894		2.78911	2.79724	2.80238
ybaZ	2.18182	2.13152	2.12223	2.25554	2.23626	2.18912	2.2794	2.11675	2.28017	2.16168	2.16248	2.13001		2.17687	2.17081	2.19778
ffs	2.59752	2.46337	2.59051	2.64329	2.37099	2.48116	2.78031	2.55068	2.74533	2.50416	2.63791	2.50416		2.59944	2.6199	2.57321
ybaA	1.9266	2.23136	2.17762	1.89726	2.38744	2.2298	2.24681	1.89189	2.10637	2.04289	2.00537	2.14841		1.90638	1.90911	1.96432
ylaB	2.21029	2.31834	2.30652	2.10163	2.23205	2.30133	2.30486	2.21164	2.21736	2.3249	2.25834	2.28372		2.20383	2.22321	2.20383
ylaC	3.41337	3.29668	3.28335	3.31282	3.76122	3.35554	3.43264	3.58875	3.50076	3.47062	3.58651	3.40206		3.40288	3.39502	3.44222
maa	2.47942	2.42782	2.48116	2.62311	2.78184	2.51313	2.52682	2.69358	2.52311	2.55652	2.66649	2.46667		2.4818	2.46017	2.4963
hha	3.75617	3.77993	3.78304	3.7782	3.95961	3.86128	4.02754	3.9701	3.9624	3.84446	3.88925	3.82309		3.74772	3.74258	3.7782
ybaJ	3.24439	3.50314	3.40206	3.29225	3.71782	3.36162	3.6951	3.38508	3.61506	3.37182	3.47906	3.38508		3.24263	3.25969	3.23083
acrB	3.29746	3.14439	3.24925	3.35051	3.06067	3.32959	3.3546	3.28774	3.29668	3.43171	3.49189	3.54879		3.31744	3.28268	3.29225
acrA	3.26227	3.11552	3.17522	3.2772	3.12266	3.34621	3.30949	3.22456	3.26047	3.32709	3.40372	3.43171		3.25524	3.26197	3.26959
acrR	2.50145	2.47487	2.49782	2.61843	2.33008	2.2569	2.25488	2.47931	2.66065	2.57378	2.79825	2.98235		2.50691	2.50807	2.48937
kefA	2.59977	2.26826	2.3359	2.602	2.41377	2.52179	2.58061	2.57422	2.62641	2.60473	2.58617	2.59153		2.62369	2.58617	2.58944
ybaM	2.80978	2.836	2.88477	2.84859	2.89582	2.89975	2.98617	2.79621	2.87729	2.85128	2.82938	2.84812		2.81194	2.79572	2.82167
priC	2.68541	2.77261	2.7324	2.75719	2.83753	2.69068	2.7885	2.66601	2.70577	2.69611	2.71384	2.71968		2.69358	2.69016	2.67249
ybaN	2.38966	2.17607	2.44008	2.63566	2.79621	2.28446	2.37834	2.40688	2.65388	2.3515	2.32689	2.51697		2.38888	2.35583	2.42426
apt	3.36499	3.15472	3.26119	3.37982	3.07341	3.18751	3.14881	3.26805	3.32464	3.27884	3.22029	3.23599		3.37817	3.34784	3.36898
dnaX	3.23248	3.23736	3.28268	3.23806	3.19079	3.16478	3.09696	3.18472	3.18007	3.184	3.18277	3.21802		3.30103	3.22184	3.17457
ybaB	3.70334	3.79201	3.78801	3.85324	3.80603	3.7412	3.7711	3.76777	3.80978	3.78632	3.86537	3.77638		3.69373	3.71335	3.70293
recR	3.23696	3.24557	3.23083	3.28268	3.16241	3.14439	3.1476	3.22893	3.23156	3.24263	3.26197	3.22956		3.23669	3.23156	3.24263
htpG	2.78253	3.07284	2.92155	3.13646	2.90987	2.87842	2.93483	2.90828	2.82645	2.7845	2.79239	2.81925		2.76778	2.79182	2.78798
adk	3.8999	3.77638	3.82683	3.91521	3.82502	3.88484	3.8386	3.80796	3.88251	3.86355	3.90087	3.86537		3.89383	3.87654	3.92934
hemH	2.57175	2.68507	2.72122	2.62045	2.36174	2.61453	2.41794	2.58617	2.68625	2.68685	2.64587	2.63851		2.5541	2.56962	2.59153
aes	1.2514	1.40601	1.34678	1.273	1.35929	1.3327	1.30305	1.35668	1.29812	1.31385	1.42465	1.26856		1.25312	1.27806	1.22302
gsk	2.97341	2.75285	2.83846	2.89917	2.67358	2.81304	2.68172	2.89335	2.80755	2.85808	2.83698	2.87507		2.99872	2.97369	2.94784
ybaL	3.10379	3.17832	3.19749	3.08229	2.87729	2.90404	2.5237	3.03146	3.21802	3.17327	3.22606	3.20211		3.08353	3.11392	3.11392
fsr	2.38266	2.18139	2.17301	2.52052	3.16304	2.4743	2.6009	2.39035	2.23486	2.48486	2.53301	2.50169		2.35224	2.4083	2.38744
ushA	2.82137	2.86068	2.84301	2.9009	2.72282	2.84654	2.68685	2.80871	2.83089	2.87162	2.93381	2.87675		2.79572	2.83698	2.8314
ybaK	2.42315	2.22238	2.38167	2.58671	2.38592	2.48374	2.43512	2.4628	2.30879	2.4781	2.33657	2.44419		2.38744	2.43927	2.44273
ybaP	2.47525	2.60765	2.54731	2.47686	2.52052	2.61243	2.67249	2.48054	2.5313	2.51764	2.48876	2.53301		2.4615	2.48937	2.47487
ybaQ	2.74209	2.807	2.72175	2.80287	2.98508	2.91138	2.95217	2.74533	2.89746	2.8146	2.6776	2.79825		2.71911	2.7388	2.76836
copA	2.30843	2.7003	2.53664	2.07505	2.44482	2.64587	2.82532	2.20534	2.32766	2.27255	2.38592	2.52117		2.36663	2.28907	2.2696
ybaS	2.71686	3.19612	3.25143	1.9372	2.27727	3.41489	3.29668	2.87215	1.93022	2.93912	2.62756	3.059		2.71564	2.72862	2.70631
ybaT	2.54488	2.98508	3.10679	1.81598	2.17834	3.25746	3.10028	2.75338	1.72443	2.77875	2.49194	2.94194		2.52682	2.58842	2.5194
cueR	2.65432	2.84401	2.88259	2.58508	2.85387	3.01803	2.99025	2.73423	2.64173	2.74687	2.65111	2.82285		2.64277	2.65155	2.66863
ybbJ	2.75035	2.96636	2.95113	2.75387	2.79988	2.85599	2.60825	2.82588	2.84351	2.7929	2.8146	2.81518		2.73303	2.76194	2.75608
ybbK	2.39861	2.65111	2.57848	2.44273	2.48746	2.51993	2.34622	2.51003	2.58118	2.4939	2.50221	2.52052		2.40385	2.40756	2.38441
ybbL	2.51185	2.39393	2.35887	2.42706	2.21508	2.44143	2.38025	2.45758	2.42627	2.47686	2.51764	2.48876		2.48374	2.525	2.52682
ybbM	2.52614	2.33309	2.38025	2.44008	2.16695	2.41377	2.2955	2.46469	2.35887	2.46667	2.52117	2.50747		2.47931	2.54668	2.55241
ybbN	2.84543	2.99373	2.92427	2.97369	2.89917	2.86844	2.90774	2.87507	2.96245	2.84755	2.92495	2.88681		2.84452	2.85128	2.84049
ybbO	2.98434	3.01803	2.99196	3.08353	3.00261	2.94143	2.85033	2.97635	3.06933	2.96522	3.07881	2.9795		2.96522	3.01361	2.97418
tesA	2.85155	3.00201	2.90553	2.97635	2.99478	2.85959	2.83397	2.85228	3.06431	2.86896	2.93912	2.87357		2.84401	2.87265	2.83799
ybbA	2.30285	2.42013	2.35073	2.35658	2.45569	2.22102	2.37773	2.26364	2.63314	2.28667	2.41438	2.32552		2.31529	2.2794	2.31386
ybbP	2.21137	2.28978	2.28078	2.24607	2.34555	2.13232	2.27123	2.18447	2.57747	2.26062	2.35887	2.2696		2.25762	2.2305	2.146
rhsD	1.03256	0.880189	0.942976	1.00727	0.97879	1.00326	1.14124	1.02382	0.857164	1.01723	0.942976	0.954894		0.873465	1.01842	1.2058
ybbC	0.791616	0.768337	0.762758	0.800706	0.762758	0.767874	0.7647	0.766773	0.766773	0.764311	0.764311	0.817471		0.789713	0.780347	0.804787
ylbH	0.86079	0.786978	0.779444	0.835868	0.92475	0.911822	0.837763	0.806791	0.870727	0.804787	0.763319	0.804787		0.796235	0.896505	0.889632
ybbD	0.739783	0.790209	0.794863	0.821367	0.834854	0.792185	0.804394	0.797771	0.786978	0.8117	0.800706	0.768857		0.757562	0.730027	0.73176
ylbG	1.10321	1.29989	1.24636	1.38899	1.1682	1.26444	1.39636	1.26856	1.3857	1.23351	1.22728	1.4036		1.16213	1.14882	0.998685
ybbB	1.96403	1.85911	1.93538	2.10713	2.02383	1.99219	2.06998	1.98171	1.91891	1.93114	2.07505	1.98008		1.98949	1.96359	1.939
ybbS	1.0036	1.1284	1.21783	1.06494	1.17695	1.26539	1.24463	1.08519	1.14802	0.883784	1.17619	1.2817		0.886107	1.08091	1.04378
allA	1.72566	1.78443	1.78238	1.79164	1.7779	1.69704	1.75279	1.74057	1.73792	1.74578	1.78443	1.76357		1.752	1.69299	1.73199
allR	3.06323	3.087	3.12321	3.1476	3.11552	3.15047	3.1062	3.02552	3.25969	3.15047	3.13257	3.13845		3.05359	3.07822	3.05787
gcl	1.42087	1.80887	1.69377	1.53479	1.76443	1.49361	1.61615	1.52928	1.68103	1.55856	1.55121	1.47681		1.43497	1.44936	1.37829
hyi	1.44609	1.7492	1.65658	1.51962	1.74318	1.56282	1.56692	1.45345	1.49667	1.47601	1.53008	1.49194		1.39801	1.4861	1.45414
glxR	1.27003	1.60894	1.53811	1.36021	1.56282	1.3995	1.52117	1.38002	1.44936	1.44108	1.43177	1.39382		1.3684	1.19789	1.24381
ybbV	0.772182	0.850532	0.82576	0.91426	0.982604	0.82088	0.831818	0.767234	0.875844	0.829539	0.77491	0.775759		0.757091	0.769742	0.789713
ybbW	1.03503	0.97805	1.10036	0.904324	0.949484	0.956832	0.950824	1.03916	0.979348	0.933923	1.16728	0.7647		0.975358	0.962462	1.16728
allB	1.48324	1.34924	1.36685	1.44108	1.38648	1.11013	1.34924	1.32853	1.58722	1.37753	1.4737	1.32853		1.52347	1.46228	1.46396
ybbY	1.73757	1.70051	1.70051	1.62869	1.68656	1.73379	1.68738	1.60816	1.65658	1.8426	1.85539	1.84164		1.73296	1.71876	1.76101
glxK	2.30777	2.04906	2.16612	2.21094	2.12705	2.24607	2.17607	2.24139	2.21508	2.33971	2.40042	2.34354		2.30133	2.31386	2.30812
ylbA	2.50076	2.13856	2.25613	2.53422	2.47367	2.28667	2.13319	2.40186	2.48937	2.42627	2.53908	2.43927		2.49782	2.47878	2.52567
allC	1.95556	1.73296	1.81141	2.00366	1.98949	1.93186	1.78801	1.85814	1.85365	1.89004	1.9434	1.85716		1.95979	1.99496	1.91193
allD	1.49183	1.3684	1.52432	1.52195	1.35595	1.35504	1.3897	1.46077	1.43252	1.44936	1.41683	1.42219		1.45099	1.45586	1.56863
fdrA	1.3056	1.23251	1.24806	1.28615	1.23072	1.17265	1.21348	1.24543	1.20057	1.15779	1.19002	1.28699		1.27108	1.34013	1.30558
ylbE_2	1.34475	1.40847	1.44781	1.47681	1.52279	1.3301	1.54628	1.42381	1.41683	1.36763	1.3743	1.31113		1.24725	1.39228	1.39473
ylbE_1	1.4251	1.46077	1.54461	1.49736	1.56772	1.49667	1.56282	1.50836	1.47516	1.48061	1.44263	1.419		1.42066	1.4213	1.43333
ylbE	1.24975	1.27378	1.29733	1.36685	1.44705	1.35271	1.35414	1.38251	1.39473	1.30305	1.34678	1.35758		1.20488	1.25478	1.28959
ylbF	1.70926	1.55957	1.57899	1.61772	1.6922	1.57483	1.70629	1.59537	1.61615	1.68177	1.56048	1.64984		1.70371	1.71448	1.70958
ybcF	1.64781	1.4436	1.48061	1.51156	1.62252	1.49275	1.51472	1.41392	1.48283	1.42219	1.36685	1.49951		1.66147	1.68433	1.59763
purK	3.52272	3.30875	3.439	3.49519	3.22184	3.439	3.36419	3.50884	3.47062	3.47455	3.36331	3.44222		3.55578	3.52171	3.49068
purE	3.2234	3.07172	3.16478	3.22383	2.95611	3.16537	3.0985	3.23453	3.16725	3.20566	3.0667	3.17394		3.25451	3.22893	3.18674
lpxH	2.89966	2.76505	2.80813	2.7808	2.66917	2.71274	2.64702	2.79408	2.70793	2.83945	2.75387	2.83089		2.92209	2.88743	2.88945
ppiB	3.68137	3.54178	3.56131	3.65371	3.47062	3.57605	3.56269	3.55578	3.54993	3.59254	3.6088	3.58875		3.65806	3.66973	3.71632
cysS	2.85198	2.6104	2.71628	2.81518	2.78911	2.70684	2.64121	2.7757	2.91939	2.77359	2.78961	2.76678		2.86539	2.84704	2.84351
ybcI	2.0113	1.79164	1.75924	1.95798	1.85539	2.72649	2.60874	2.26826	2.33971	2.45821	2.12374	2.52822		1.99763	2.02917	2.0071
ybcJ	2.69603	2.60473	2.63566	2.79878	2.59743	2.602	2.64425	2.70842	2.65904	2.68853	2.66601	2.66065		2.69461	2.7003	2.69316
folD	3.04565	2.88477	2.88743	3.03947	2.94525	2.86434	2.88581	2.99533	2.88529	2.95762	2.99426	2.96469		3.0667	3.04895	3.02131
sfmA	1.47167	1.50913	1.55444	1.2567	1.63023	1.73629	1.60217	1.57721	1.36102	1.54556	1.51807	1.50595		1.39382	1.41392	1.60727
sfmC	0.891286	0.769316	0.770906	0.741965	0.715315	0.874757	0.759505	0.804394	0.748741	0.75808	0.879544	0.794443		0.939052	0.765263	0.969543
sfmD	1.39011	1.39057	1.34103	1.1708	1.3857	1.46311	1.25312	1.25229	1.29461	1.3627	1.40769	1.34255		1.33439	1.47835	1.35758
sfmH	1.05874	1.20138	1.06494	0.986601	1.07949	0.846476	0.97274	0.985238	0.965664	1.04378	1.07698	0.858972		1.07066	1.12676	0.97879
sfmF	1.13096	1.16029	1.19971	1.17433	1.22551	1.24543	1.21437	1.02315	1.04873	0.996731	1.20662	1.03782		1.21254	1.05533	1.125
fimZ	1.08684	1.13099	1.14725	0.901887	1.01446	1.07146	1.01655	1.0019	0.875308	0.991383	0.977404	1.08993		0.985238	1.20751	1.06778
argU	2.59262	2.42086	2.45232	2.59581	2.36531	2.45232	2.35887	2.50279	2.51764	2.53488	2.37632	2.51993		2.6104	2.55706	2.6104
intD	1.06269	1.20921	1.03782	1.03782	1.03017	1.16299	1.03782	1.11567	1.05758	0.992053	1.04247	1.12917		1.01723	1.13799	1.03287
ybcC	0.905368	0.863435	0.985238	1.05606	1.10938	0.975358	0.900172	0.930105	0.982604	0.91307	0.98314	1.00388		0.964914	0.930776	0.820414
ybcD	0.859587	0.831344	0.846476	0.826278	0.844838	0.880817	0.837322	0.803997	0.77263	0.834407	0.802733	0.884966		0.904976	0.816099	0.857688
renD	0.809525	0.87645	0.929468	0.923405	0.938339	0.868595	1.04178	1.04378	0.824819	0.931389	0.983769	1.05827		0.7647	0.839536	0.824339
emrE	0.794182	0.757091	0.743151	0.762215	0.754198	0.756562	0.749238	0.769742	0.746348	0.753503	0.778036	0.724467		0.819456	0.770906	0.792185
ybcK	0.762403	0.73892	0.748741	0.73892	0.774484	0.750369	0.748035	0.74505	0.745712	0.772203	0.778973	0.733738		0.766773	0.741965	0.778472
ybcL	0.893887	0.877563	0.792597	0.770275	0.791292	0.835341	0.889632	0.810077	0.803168	0.894595	0.829044	0.798284		0.912521	0.843668	0.925471
ybcM	0.742025	0.840141	0.794443	0.766207	0.91484	0.781234	0.776148	0.768857	0.832345	0.750879	0.804787	0.755957		0.734436	0.760767	0.730871
ybcN	0.795901	0.736801	0.75853	0.730027	0.724467	0.905595	0.730027	0.728048	0.770906	0.73892	0.823787	0.812247		0.814779	0.785503	0.787421
ninE	1.20026	0.853357	0.830081	0.966253	1.17265	1.13166	1.16495	0.999258	1.06646	1.08519	0.981235	1.20138		1.11638	1.11093	1.37347
ybcO	1.11476	1.22138	1.19789	1.16495	1.25312	1.11881	1.2058	1.12585	1.18395	1.14633	1.14552	1.07949		1.22225	1.1506	0.971442
rusA	1.30377	1.34181	1.35668	1.35337	1.38251	1.30472	1.48142	1.33925	1.42784	1.39801	1.37347	1.35595		1.44185	1.25771	1.21174
ylcG	0.88916	0.800191	0.873465	0.83684	0.896505	0.824339	0.922712	0.793522	0.831344	0.882054	0.84801	0.860592		0.879544	0.895883	0.892053
ybcQ	1.12451	1.01183	1.16566	1.21528	1.20751	1.11342	1.14633	1.13012	1.02726	1.15685	1.18207	0.966253		1.10784	1.13246	1.13323
nmpC	0.836007	0.763319	0.786002	0.918766	0.786545	0.743735	0.792597	0.785098	0.792597	0.814355	0.91426	0.79173		0.875844	0.812247	0.819932
essD	0.973497	0.92821	0.985943	0.905595	0.994681	0.929468	1.02382	1.03855	1.05316	1.11567	1.01586	1.00727		1.02796	0.934459	0.958072
ybcS	0.961177	0.916744	1.03493	1.16997	0.947063	1.0876	1.01317	1.0876	0.981976	1.10536	1.13489	1.10862		0.970882	0.89153	1.02112
rzpD	0.922962	0.802733	0.817471	0.820414	0.8117	0.79538	0.977404	0.85546	0.775759	0.798284	0.769742	1.04943		0.844838	0.990752	0.933297
rzoD	1.78454	1.61362	1.72033	1.83889	1.69143	1.56455	1.8069	1.79347	1.78999	1.77968	1.68962	1.68103		1.81502	1.74318	1.79543
borD	0.954058	0.889032	0.90136	0.932093	1.06142	1.10612	0.970205	1.08244	0.977404	0.926118	0.937682	0.878248		1.02942	1.01586	0.816899
ybcV	0.776388	0.719648	0.715315	0.723046	0.744479	0.705944	0.736801	0.73176	0.715315	0.761701	0.742591	0.7259		0.747518	0.749828	0.831818
ybcW	0.767272	0.801731	0.795768	0.846476	0.861715	0.859526	0.851761	0.812247	0.821815	0.84067	0.852255	0.736001		0.736801	0.786978	0.778036
nohB	1.07264	1.14203	1.09626	1.06066	1.02182	1.02037	1.15936	1.20138	0.987304	1.05827	0.949484	1.1778		1.12118	1.12585	0.970882
tfaD	1.50619	1.1796	1.21949	1.22382	1.22138	1.25478	1.12676	1.19789	1.12118	1.24806	1.17695	0.926118		1.58641	1.53579	1.39636
ybcY	0.952612	0.910602	0.987304	0.906212	0.88555	0.933297	0.924101	0.992693	1.11093	0.88659	1.07066	0.982604		1.04807	1.02942	0.780347
ylcE	0.92751	0.726963	0.7259	0.773578	0.73892	0.942976	0.721355	0.7259	0.755957	0.724467	0.723046	0.964914		0.851178	1.00456	0.926795
appY	0.923007	0.816899	0.807302	0.792185	0.817471	0.827056	0.806249	0.796235	0.80779	0.791292	0.802227	0.806249		0.924101	0.830459	1.01446
ompT	0.849643	0.897218	0.865078	1.00858	1.0019	0.88555	0.78224	0.763319	0.765669	0.783147	0.792185	0.881421		0.938339	0.814355	0.796235
envY	1.97811	2.01511	2.03195	2.03793	2.03449	2.10713	2.24451	1.97281	2.09253	1.97929	2.04466	1.97578		1.98087	1.96908	1.9844
ybcH	2.00628	1.9844	1.8778	1.93022	1.95691	1.9719	1.95425	1.94262	1.96908	1.96612	1.9719	1.93629		2.01511	1.98087	2.02287
nfrA	1.70869	1.67254	1.72612	1.71043	1.80187	1.69054	1.72443	1.73882	1.78443	1.7303	1.75565	1.71782		1.75279	1.68505	1.68822
nfrB	1.54524	1.54953	1.55121	1.45507	1.57803	1.64586	1.53479	1.50265	1.6548	1.5479	1.47031	1.51807		1.55202	1.55526	1.52844
cusS	2.4281	2.37569	2.44983	2.45446	2.32069	2.4311	2.33524	2.34755	2.41568	2.38819	2.36315	2.42492		2.46017	2.41723	2.40688
cusR	2.56411	2.59206	2.56567	2.61341	2.55759	2.53549	2.45821	2.53186	2.57422	2.55303	2.51571	2.56962		2.58	2.55929	2.55303
cusC	0.911249	0.958072	1.12676	0.974796	1.1395	1.96432	0.96895	0.999933	1.01779	0.981235	1.0876	1.5035		0.937682	1.03222	0.763841
cusF	1.83743	1.56863	1.70782	1.66764	1.59472	2.27587	1.60076	1.68356	1.78696	1.81967	1.8517	2.43047		1.78161	1.84164	1.88902
cusB	1.38118	1.27108	1.30388	1.3205	1.21004	1.56207	1.25579	1.32136	1.22821	1.31622	1.3834	1.80977		1.35106	1.4737	1.31877
cusA	1.63559	1.61533	1.65058	1.72847	1.63177	1.65144	1.67172	1.60727	1.58875	1.64586	1.58144	1.81417		1.6201	1.59209	1.69459
pheP	2.74449	2.31606	2.55821	2.59206	2.28372	2.45569	2.22754	2.52682	2.64912	2.66497	2.4926	2.61894		2.77673	2.71689	2.73985
ybdG	1.01633	0.920815	0.943655	1.09711	0.936981	0.889632	1.02872	1.11171	0.945685	1.12413	0.965664	0.841127		0.947063	0.993304	1.10862
nfnB	1.20588	1.16916	1.24202	1.14124	1.11881	1.30227	1.21949	1.23865	1.14963	1.07454	1.1926	1.30952		1.16122	1.22821	1.22821
ybdF	0.932375	0.812247	0.786978	0.97879	0.846992	0.91307	0.878904	0.821815	0.868595	0.861141	0.91484	1.0657		0.889632	1.0019	0.905595
ybdJ	1.56921	1.46311	1.56534	1.37598	1.41392	1.40518	1.47447	1.39561	1.4737	1.34924	1.41392	1.43936		1.55957	1.48441	1.66364
ybdK	1.07453	1.17619	1.13799	1.16649	1.1284	1.15137	1.01779	1.00727	1.09217	1.02872	1.00388	1.10701		1.10536	1.19615	0.922076
hokE	0.808231	0.772203	0.750369	0.747518	0.767874	0.755424	0.753107	0.753107	0.761195	0.773578	0.790209	0.741965		0.841127	0.770275	0.813293
entD	1.36567	1.37598	1.5035	1.54313	1.92543	1.43588	1.44705	1.53654	2.39467	1.38002	1.42945	1.59537		1.26444	1.3767	1.45586
fepA	1.77515	1.81699	2.14163	2.20084	2.63735	1.65394	1.73629	1.95521	3.14995	1.75739	1.73296	2.16863		1.84454	1.72443	1.75647
fes	1.61313	1.5479	1.75739	1.92839	2.15437	1.36526	1.47755	1.66065	2.53006	1.54869	1.52684	1.74399		1.62331	1.60458	1.61149
ybdZ	0.830986	0.976712	1.3857	1.38427	1.71204	0.736001	0.793037	1.14725	2.208	0.88783	0.890908	1.25312		0.920068	0.803573	0.769316
entF	1.53207	1.6766	1.90729	2.00112	2.16535	1.45737	1.57803	1.7806	2.67914	1.68261	1.63744	1.76191		1.57394	1.50265	1.51962
fepE	1.09742	1.01116	1.01183	1.08022	1.0861	1.14725	1.09799	1.15599	1.22991	1.01779	1.05912	1.14124		1.13489	1.20319	0.954167
fepC	1.35444	1.50426	1.87682	2.15294	1.98605	1.34767	1.41827	1.78238	2.27255	1.59127	1.50913	1.85539		1.29644	1.43588	1.33101
fepG	1.45232	1.4526	1.76191	2.02917	2.03793	1.24124	1.217	1.66851	2.05332	1.45414	1.44608	1.69704		1.51554	1.35859	1.48283
fepD	1.69153	1.66147	1.79085	1.95021	2.0371	1.2879	1.61233	1.7269	2.06276	1.72106	1.67487	1.70876		1.74749	1.58486	1.74225
ybdA	1.60642	1.51893	1.85086	2.14989	2.04548	1.41827	1.4861	1.73464	2.17997	1.63653	1.57316	1.89094		1.69801	1.59037	1.53089
fepB	1.81245	1.73464	1.92839	2.11675	2.21373	1.61067	1.69054	1.82132	2.32845	1.752	1.71448	1.95599		1.77141	1.81328	1.85266
entC	1.53953	1.63264	2.04813	2.05332	2.41944	1.21605	1.33365	1.79894	2.66117	1.56207	1.40272	1.93538		1.62791	1.54461	1.44608
entE	1.4269	1.57721	2.07966	2.00796	2.28446	1.30558	1.30558	1.72365	2.70358	1.50913	1.41827	1.91097		1.46803	1.42545	1.38722
entB	1.43558	1.71119	2.11445	2.0781	2.46401	1.34181	1.51086	1.85266	2.85542	1.596	1.62869	1.90911		1.4198	1.46715	1.4198
entA	1.50301	1.76779	2.09998	2.02832	2.44608	1.61615	1.71696	1.81141	2.7978	1.64912	1.65394	1.91891		1.42702	1.60286	1.47916
ybdB	2.16122	2.19231	2.52822	2.51571	2.84401	2.09921	2.24379	2.33657	3.17327	2.14915	2.16863	2.36886		2.16695	2.14511	2.1716
cstA	2.40749	2.63627	2.45099	2.73536	2.44765	2.21373	1.92092	2.42426	2.7511	2.66757	3.01091	2.46985		2.44008	2.42426	2.35814
ybdD	2.22509	2.59318	2.40111	2.52945	2.64377	2.30352	2.41438	2.3359	2.53784	2.43175	2.69167	2.33008		2.22102	2.21869	2.23556
ybdH	2.6853	2.70736	2.56906	3.04445	3.37375	2.60521	2.7506	2.90404	2.70684	2.72017	2.73936	2.57587		2.69823	2.64819	2.70949
ybdL	2.12893	1.96064	1.89817	2.69557	3.28268	2.09435	2.35583	2.39899	2.33241	2.23486	2.10239	2.04813		2.17834	2.14989	2.05855
ybdM	2.35694	2.17834	2.20944	2.29927	2.37773	2.23928	2.18996	2.20235	2.21587	2.21373	2.22102	2.18912		2.37903	2.34755	2.34424
ybdN	1.72792	1.73882	1.75021	1.7218	1.79894	1.76983	1.80887	1.76191	1.73718	1.79894	1.78161	1.7723		1.71696	1.76878	1.69801
ybdO	1.58976	1.61772	1.55526	1.48779	1.47031	1.40114	1.34418	1.48694	1.31877	1.48283	1.55604	1.55765		1.64061	1.53479	1.59389
dsbG	3.20425	3.16914	3.23524	3.10202	3.15642	3.19419	3.11504	3.12708	3.12029	3.17046	3.19749	3.17645		3.20493	3.19749	3.21033
ahpC	4.08667	4.39958	4.19101	4.20564	4.46344	4.26509	4.4273	4.20564	4.39958	4.22385	4.35245	4.20086		4.07296	4.07953	4.10753
ahpF	3.11897	3.13071	3.11841	3.22819	3.24925	3.10981	3.24104	3.24174	3.11727	3.12771	3.1901	3.09749		3.12455	3.0991	3.13326
uspG	3.22125	3.61001	3.44222	2.86228	2.78031	3.453	3.40372	3.37273	3.47162	3.30875	3.3304	3.31358		3.18674	3.21876	3.25824
ybdR	2.21811	2.78031	2.45758	2.14217	2.64277	2.94784	2.87729	2.35503	2.48623	2.47245	2.48937	2.57946		2.16535	2.25992	2.22906
rnk	2.90799	2.96416	2.79878	2.90553	2.72017	2.61611	2.47487	2.77875	3.1313	2.84351	2.95817	2.81146		2.91479	2.90459	2.90459
rna	3.09053	3.06997	3.06602	3.21876	3.20623	3.04386	3.14317	3.14569	3.17832	3.15882	3.184	3.14317		3.11909	3.06549	3.087
citT	1.56922	1.49194	1.60458	1.55202	1.46958	1.58722	1.60727	1.51003	1.55202	1.5414	1.54556	1.54216		1.62176	1.44528	1.64061
citG	1.05264	1.09872	1.10612	1.13246	1.07299	1.11412	1.17525	1.10612	0.904324	1.22302	1.17265	1.23606		1.10612	0.915549	1.13626
citX	1.61516	1.41004	1.43843	1.51003	1.50265	1.51231	1.55288	1.32374	1.42296	1.48213	1.3995	1.48061		1.56367	1.64287	1.63894
citF	1.55943	1.56127	1.58054	1.49105	1.50595	1.54716	1.73972	1.57227	1.61692	1.61446	1.50595	1.57001		1.67411	1.51807	1.4861
citE	1.49305	1.60976	1.61615	1.58641	1.50516	1.4213	1.65985	1.46149	1.64287	1.58336	1.46077	1.55604		1.55036	1.46077	1.46803
citD	1.40103	1.18919	1.26618	1.27566	1.22728	1.20662	1.37509	1.17265	1.3205	1.17695	1.20751	1.23521		1.4861	1.28446	1.43252
citC	1.13668	0.939052	1.17265	0.998685	0.985238	1.04178	1.23351	1.05982	1.05827	1.00794	1.13411	1.05982		1.15599	1.09626	1.15779
citA	1.93332	2.03195	2.02477	2.07247	2.15958	1.89094	1.94262	1.97839	1.97099	1.91683	2.00198	1.94435		2.01249	1.89285	1.89463
citB	2.20587	2.09679	2.14915	2.18824	2.2305	2.05587	2.11041	2.18673	2.1079	2.07591	2.17081	2.08941		2.19077	2.18824	2.23862
dcuC	2.26867	2.00453	2.10713	2.13544	1.69531	2.09176	1.69459	2.16248	2.06528	2.03374	1.95021	2.11119		2.26826	2.25613	2.28162
dcuC	2.55837	2.30276	2.2659	2.32069	1.92933	2.55181	1.87203	2.64587	2.40961	2.50221	2.20235	2.64223		2.49194	2.57797	2.60521
dcuC	2.47012	2.13935	2.1429	2.21306	1.74399	2.39618	1.64984	2.55118	2.28372	2.35224	2.06447	2.51764		2.40961	2.50625	2.4945
crcA	1.98187	2.52311	2.19318	1.86947	2.06368	2.28907	2.32069	1.86857	1.79894	1.94926	1.85266	2.08681		1.96269	1.96527	2.01765
cspE	4.4872	4.56653	4.55432	4.35604	4.52313	4.742	4.55432	4.24349	4.75541	4.58089	4.48671	4.60454		4.49931	4.47914	4.48315
crcB	2.83366	2.74738	2.76944	2.85033	2.86119	2.83997	2.89172	2.76778	2.58405	2.76944	2.72073	2.76194		2.81518	2.79408	2.89172
ybeH	2.174	2.146	2.08765	2.19702	2.20673	2.2422	2.4032	2.19318	2.13935	2.18597	2.20613	2.18996		2.15215	2.16313	2.20673
ybeM	2.29852	2.3073	2.26894	2.34196	2.31458	2.41037	2.53069	2.31249	2.31529	2.31249	2.34755	2.36731		2.27661	2.31316	2.30579
tatE	3.00782	2.76142	2.87265	2.61091	2.525	3.08867	3.4684	2.76142	2.95868	3.00471	2.78646	2.99812		2.99373	2.99025	3.03947
lipA	3.19922	3.12708	3.28621	3.10428	3.55103	3.3564	3.61122	3.23377	3.34535	3.12208	3.20623	3.23083		3.23958	3.19808	3.16
ybeF	1.8512	1.76699	1.80355	1.82598	1.80977	1.69611	1.86017	1.78619	1.83719	1.76878	1.72847	1.73199		1.8398	1.84352	1.87028
lipB	2.88378	2.86896	2.88795	2.82843	2.93323	2.83034	2.85439	2.80921	2.77673	2.83545	2.74157	2.84199		2.90648	2.87897	2.86587
ybeD	3.02324	3.09797	3.06997	3.10083	3.32309	3.14824	3.184	3.0053	3.12885	3.05297	3.05677	3.10428		3.01645	2.98779	3.06549
dacA	3.56925	3.38408	3.38599	3.5441	3.36512	3.42574	3.65371	3.4986	3.58651	3.45517	3.43999	3.43999		3.54526	3.56131	3.60118
rlpA	3.07141	3.18533	3.19481	3.15758	3.20006	3.2159	3.26735	3.16725	3.2484	3.18067	3.10927	3.20075		3.06933	3.08183	3.06307
mrdB	2.78931	2.72745	2.75504	2.73078	2.59485	2.68625	2.84401	2.77985	2.86171	2.81771	2.74318	2.76362		2.83187	2.7705	2.76556
mrdA	2.89147	2.73015	2.81518	2.77103	2.69114	2.73183	2.79516	2.84151	2.97838	2.87842	2.74643	2.84095		2.92427	2.87507	2.87507
ybeA	3.05319	2.95611	2.99373	2.9505	2.97118	2.8884	2.96751	2.99373	3.08229	2.93973	2.91939	2.97838		3.07284	3.059	3.02773
ybeB	3.22184	3.18277	3.21179	3.15047	3.29372	3.18472	3.25075	3.20006	3.30486	3.15944	3.12771	3.18674		3.2484	3.23879	3.17832
cobC	2.80699	2.63458	2.718	2.64121	2.61293	2.70842	2.74643	2.7506	2.73183	2.76089	2.70137	2.76836		2.80813	2.79931	2.81352
nadD	2.81705	2.67612	2.73772	2.71274	2.76778	2.75669	2.83034	2.7501	2.76998	2.74588	2.7233	2.7577		2.82747	2.82645	2.79724
holA	3.17381	3.05359	3.08867	3.06374	3.06133	3.05728	3.06013	3.10491	3.09574	3.142	3.16	3.13973		3.19419	3.18751	3.13973
rlpB	3.12025	2.99977	3.03317	3.15642	3.19281	2.99872	3.08634	3.11103	3.12455	3.12521	3.1178	3.11665		3.16781	3.10428	3.08867
leuS	3.31904	3.24925	3.28108	3.41868	3.45517	3.33123	3.34621	3.36512	3.34784	3.33357	3.34275	3.33123		3.33447	3.32231	3.30034
ybeL	2.97847	3.40372	3.33926	2.82384	3.16	3.25824	3.22673	3.04004	3.15642	3.06307	3.09161	3.06879		2.91251	3.01144	3.01144
ybeQ	1.45214	1.44705	1.40769	1.40272	1.43252	1.3857	1.43843	1.4526	1.45414	1.45818	1.42219	1.42945		1.40272	1.45021	1.5035
ybeR	1.03484	1.11488	1.08381	0.991383	0.880189	0.970205	0.845924	1.00924	0.857688	1.10612	1.1708	0.818449		1.10455	1.00858	0.991383
djlB	1.45566	1.30952	1.40931	1.37509	1.36438	1.3205	1.28074	1.34013	1.327	1.56367	1.40033	1.45818		1.43026	1.46554	1.47118
ybeT	1.47424	1.33609	1.34255	1.45586	1.27214	1.39801	1.34586	1.48142	1.38173	1.37093	1.49361	1.56455		1.4311	1.49275	1.49887
ybeU	1.4612	1.34255	1.36021	1.30952	1.4647	1.38648	1.38427	1.47601	1.39561	1.49437	1.47755	1.49594		1.39228	1.48947	1.50183
djlC	1.8911	1.72847	1.82426	1.86857	1.9416	1.79347	1.88902	1.7779	1.88512	1.86483	1.82782	1.86947		1.91891	1.87287	1.88153
hscC	1.52094	1.63023	1.48441	1.3743	1.51893	1.59127	1.48694	1.42626	1.43588	1.46642	1.47601	1.4311		1.48694	1.49026	1.58563
rihA	2.55816	2.82112	2.66117	2.54365	2.36731	2.44765	2.25921	2.45372	2.63164	2.57946	2.75504	2.46608		2.54614	2.55357	2.57477
gltL	2.49139	2.40186	2.35814	2.50347	2.76944	2.17997	2.453	2.72435	2.19146	2.3574	2.45695	2.16781		2.52179	2.48432	2.46808
gltK	2.58859	2.41165	2.46217	2.55929	2.78696	2.31458	2.4455	2.83545	2.2298	2.49857	2.5313	2.30065		2.60572	2.57015	2.58991
gltJ	2.63856	2.4818	2.63116	2.64011	2.97531	2.56509	2.52442	2.97531	2.29628	2.53006	2.58842	2.33166		2.63403	2.67914	2.6025
gltI	3.13698	3.25075	3.1901	3.24416	3.4002	3.15882	3.25668	3.47062	2.92609	3.01645	3.21033	2.88633		3.12386	3.16	3.12708
lnt	2.91203	2.69711	2.82938	2.7588	2.59893	2.79878	2.8244	2.78502	2.75504	2.83997	2.80394	2.82063		2.96579	2.89975	2.87057
ybeX	3.45098	3.47787	3.4684	3.44449	3.49519	3.49068	3.56506	3.47351	3.439	3.44668	3.46487	3.44449		3.47062	3.43264	3.44967
ybeY	3.46914	3.59629	3.55464	3.54526	3.6333	3.65258	3.66973	3.55676	3.54178	3.50567	3.55925	3.52041		3.48351	3.48716	3.43676
ybeZ	3.2734	3.39055	3.31979	3.33357	3.39416	3.39751	3.42065	3.3546	3.28406	3.27108	3.33357	3.28037		3.25969	3.29014	3.27037
miaB	3.00252	2.88889	3.01205	3.08921	3.04781	3.02497	2.97369	3.06549	3.01585	3.02432	3.05116	3.02377		3.03493	2.9908	2.98184
ubiF	2.63491	2.78911	2.73078	2.72541	2.7673	2.64819	2.69506	2.71057	2.63507	2.65904	2.76089	2.67612		2.61722	2.64529	2.64223
glnX	3.78172	3.51698	3.76457	3.78468	3.48351	3.60218	3.47252	3.75605	3.51912	3.67536	3.54879	3.72758		3.80603	3.75768	3.78145
glnV	3.78113	3.51801	3.75953	3.78632	3.48943	3.6088	3.47455	3.7711	3.52651	3.68755	3.54526	3.73221		3.80796	3.76613	3.76932
metU	4.1721	3.8593	4.06635	4.10377	3.90087	3.9058	3.79201	4.06635	3.83481	4.00666	3.887	4.05373		4.18104	4.16266	4.1726
glnW	4.1318	3.87654	4.10753	4.09674	3.89383	3.9624	3.82683	4.09674	3.86355	4.03336	3.93386	4.09674		4.15858	4.09674	4.14007
glnU	4.14522	3.88925	4.11145	4.11512	3.89636	3.95238	3.82855	4.12273	3.86537	4.03029	3.93615	4.10753		4.1679	4.11893	4.14884
leuW	3.78288	3.52997	3.76122	3.79908	3.56613	3.57251	3.49519	3.72262	3.44967	3.61371	3.49292	3.66696		3.80978	3.76777	3.7711
metT	4.17584	3.91782	4.07616	4.14884	3.91298	3.91782	3.81156	4.07953	3.85735	4.02453	3.91298	4.04777		4.1773	4.14457	4.20564
asnB	3.08049	3.03947	3.00201	3.17645	2.97016	3.10083	3.22184	3.24022	3.0218	3.02602	3.04666	3.04501		3.08454	3.08409	3.07284
nagD	2.92324	2.83698	2.84452	2.92376	2.90034	2.87006	2.84301	2.90553	2.91837	2.87675	2.87558	2.89533		2.91997	2.92711	2.92264
nagC	3.03711	3.16127	3.087	2.99478	3.16358	3.10256	3.15819	3.11504	3.12708	3.0672	3.1062	3.08454		3.0218	3.06013	3.02939
nagA	2.75163	2.92427	2.82532	2.82532	2.94833	2.84301	2.836	2.77157	2.78334	2.74908	2.81878	2.77522		2.74157	2.75504	2.75829
nagB	2.69316	2.77829	2.69874	2.77359	2.60302	2.75504	2.66813	2.61243	2.64529	2.69016	2.67563	2.65954		2.66649	2.68913	2.72385
nagE	2.51426	2.32766	2.38744	2.73478	2.2659	2.3574	2.20235	2.44907	2.49194	2.52117	2.48054	2.48054		2.53069	2.50279	2.50931
glnS	3.41038	3.19351	3.2522	3.44107	3.22893	3.32231	3.37084	3.38686	3.31437	3.35721	3.39229	3.36827		3.41868	3.4104	3.40206
ybfM	1.36434	1.16122	1.29133	1.45669	1.36609	1.22138	1.31719	1.31877	1.25057	1.24202	1.2638	1.22039		1.39871	1.2567	1.43761
ybfN	1.6953	1.52596	1.49361	1.59998	1.62092	1.67087	1.79633	1.57803	1.74578	1.65562	1.53399	1.66364		1.69299	1.71355	1.67936
fur	3.66959	3.715	3.73393	3.75254	3.77266	3.58072	3.69819	3.66538	3.72262	3.66696	3.71202	3.62769		3.66078	3.64979	3.69819
fldA	3.40097	3.4802	3.38508	3.53451	3.48472	3.37817	3.65518	3.43584	3.36898	3.36419	3.45085	3.39229		3.39416	3.39751	3.41124
ybfE	2.73395	2.62094	2.63851	2.85283	2.62756	2.56739	2.55871	2.76253	2.64065	2.63403	2.627	2.60353		2.74097	2.72385	2.73702
ybfF	2.64455	2.7388	2.67661	2.6776	2.68283	2.55303	2.58453	2.64758	2.70896	2.60825	2.7292	2.6104		2.6281	2.64173	2.66382
seqA	3.2616	3.22956	3.2152	3.29085	3.40666	3.30332	3.3597	3.30715	3.23453	3.26197	3.28621	3.2463		3.24416	3.2688	3.27184
pgm	3.28009	3.26267	3.29155	3.32634	3.37182	3.32056	3.33357	3.33205	3.28108	3.32139	3.36898	3.34365		3.28335	3.28037	3.27654
ybfP	2.08291	1.63972	1.84716	1.93186	1.74578	1.80009	1.84554	1.97466	1.71119	1.98768	1.8069	1.95425		2.10637	2.08296	2.05941
ybfG	1.48413	1.28615	1.47031	1.19002	1.16122	1.38813	1.16728	1.47516	1.35668	1.45907	1.42626	1.53089		1.46396	1.49818	1.49026
ybfH	1.31927	1.19098	1.40684	1.24039	0.992693	1.30305	1.0861	1.39473	1.267	1.24039	1.25057	1.19179		1.29045	1.31548	1.35188
potE	1.86112	1.92543	1.87203	1.92273	2.10467	1.88512	2.03288	1.86191	1.91472	1.84352	1.87869	1.92543		1.88611	1.8517	1.84554
speF	1.51938	1.41234	1.56863	1.52117	1.53008	1.48358	1.65144	1.41081	1.58054	1.49361	1.3931	1.40439		1.5414	1.46958	1.54716
kdpE	2.49393	2.58842	2.53972	2.47748	2.42285	2.45446	2.52567	2.44482	2.51127	2.48321	2.47686	2.47315		2.52117	2.48746	2.47315
kdpD	2.13239	2.5541	2.19231	2.21736	2.34354	2.18523	2.31606	2.13397	2.11816	2.19474	2.19474	2.17922		2.13856	2.10871	2.14989
kdpC	2.12791	2.69316	2.03531	2.13397	2.33456	2.05941	2.21094	1.91576	1.91771	2.04381	1.96064	2.12619		2.15598	2.09843	2.12934
kdpB	1.60345	2.60928	1.51554	1.96908	1.59127	1.67487	1.91292	1.35758	1.48515	1.52844	1.44528	1.61533		1.61233	1.66147	1.53654
kdpA	1.65142	3.01697	1.34181	2.33166	1.34418	1.68356	2.09435	1.37265	1.44022	1.71954	1.58641	1.69966		1.59675	1.68579	1.67172
kdpF	0.936149	2.4563	0.994006	1.77599	0.861141	1.25949	1.58952	0.797174	0.846476	1.1284	1.10188	0.920068		0.957436	1.05168	0.799327
ybfA	3.17255	3.35135	3.22383	2.94628	3.04445	3.11158	3.22819	3.08292	3.45085	2.97221	2.92805	3.11603		3.15169	3.17706	3.1889
rhsC	0.928932	0.956832	0.970882	1.02315	0.92821	0.986601	0.816517	1.08993	0.909941	0.999933	0.804394	0.772203		0.877563	0.802227	1.10701
ybfB	0.720282	0.699832	0.713332	0.713332	0.723046	0.699832	0.705944	0.713332	0.699832	0.726963	0.732742	0.705944		0.724467	0.713332	0.723046
ybfO	0.98065	0.997313	0.92821	1.03222	1.01913	0.941487	0.974796	1.00118	0.83684	1.03568	1.03017	1.03639		1.07454	0.912521	0.954894
ybfC	0.718138	0.744479	0.75808	0.844838	0.796669	0.788302	0.834407	0.808227	0.757091	0.787421	0.765669	0.811276		0.715315	0.729165	0.709934
ybfQ	0.771013	0.781234	0.760134	0.768337	0.778472	0.757091	0.763841	0.780787	0.781234	0.777118	0.755424	0.762758		0.766207	0.784616	0.762215
ybfL	0.830761	0.85546	0.882677	0.886107	0.904976	0.830459	1.05606	0.878904	0.835868	0.890908	0.859526	0.970205		0.79393	0.886107	0.812247
ybfD	0.7524	0.767874	0.754198	0.942181	0.792185	0.78224	0.779908	0.874757	0.757562	0.924101	0.754198	0.765669		0.761701	0.762758	0.732742
ybgA	3.04739	3.40666	3.27323	2.86068	3.05059	3.21876	3.23958	3.09038	3.30715	3.04666	3.01859	3.13326		3.01258	3.05787	3.07172
phr	2.67018	2.94087	2.89484	2.46217	2.54315	2.82747	2.64529	2.66117	2.81029	2.69823	2.66813	2.73423		2.68744	2.68744	2.63566
ybgH	2.53131	2.55987	2.58508	2.65904	2.7506	2.39257	2.9889	2.57797	2.27587	2.49712	2.40385	2.44008		2.57643	2.50747	2.51003
ybgI	3.15117	3.2772	3.18533	3.20623	3.28852	3.28774	3.22606	3.17327	3.10864	3.15522	3.2159	3.19481		3.11665	3.15472	3.18212
ybgJ	2.9464	3.08921	3.07117	3.0541	3.13008	3.13193	3.06495	3.00201	2.95981	3.03257	3.06602	3.08115		2.93859	2.96579	2.93483
ybgK	3.06805	3.19942	3.19214	3.16304	3.21104	3.22106	3.17645	3.1178	3.07172	3.20686	3.18948	3.22184		3.08058	3.08634	3.03721
ybgL	3.18186	3.18212	3.33768	3.23879	3.15292	3.36665	3.31656	3.19481	3.19214	3.31282	3.28938	3.37084		3.21372	3.22029	3.11158
nei	2.51434	2.38365	2.47686	2.55537	2.52567	2.45505	2.45886	2.54848	2.15802	2.51885	2.52822	2.47878		2.54491	2.46921	2.5289
abrB	1.95192	1.85634	1.92358	1.95599	1.85266	1.83536	1.9844	1.88902	1.90823	1.87121	1.82506	1.87121		1.90729	1.97381	1.97466
ybgO	1.32433	1.47988	1.39228	1.4311	1.48947	1.40193	1.49667	1.53242	1.44528	1.48142	1.42545	1.52596		1.25057	1.30558	1.41683
ybgP	1.5345	1.53399	1.49951	1.57483	1.63264	1.63177	1.65394	1.51472	1.58413	1.51472	1.50265	1.53316		1.51472	1.49667	1.59209
ybgQ	1.31316	1.49736	1.38813	1.31958	1.42381	1.31797	1.33178	1.39636	1.50105	1.46715	1.45021	1.37265		1.39636	1.1284	1.41474
ybgD	1.11083	1.12044	1.04038	1.16566	1.3931	1.07949	1.13012	1.11717	1.15137	0.981976	1.10036	1.03419		1.09953	0.980674	1.25229
gltA	3.66091	3.65656	3.70902	3.72262	4.37056	3.78632	3.81511	3.8132	3.73807	3.75953	4.01604	3.63043		3.65656	3.66538	3.66078
sdhC	3.57269	3.62769	3.66246	3.4986	3.84048	3.64836	3.47906	3.84859	3.342	3.81683	4.02754	3.49747		3.57477	3.56726	3.57605
sdhD	3.33539	3.47675	3.46487	3.28335	3.59997	3.43171	3.26506	3.64979	3.13524	3.58651	3.78304	3.2848		3.36331	3.32056	3.32231
sdhA	3.25895	3.41489	3.41124	3.26506	3.54061	3.39322	3.2096	3.58762	3.09512	3.48716	3.71335	3.22746		3.30563	3.23524	3.23599
sdhB	3.30522	3.39924	3.45737	3.21735	3.53829	3.4002	3.21735	3.5288	3.08867	3.41868	3.55578	3.22312		3.31031	3.30715	3.2982
sucA	3.20523	3.43088	3.37273	3.17773	3.44767	3.44559	3.39055	3.5441	3.2463	3.28852	3.47162	3.14694		3.20211	3.22606	3.18751
sucB	3.42882	3.55341	3.52041	3.38163	3.55341	3.55578	3.42673	3.68494	3.39751	3.41672	3.61371	3.32709		3.45403	3.4237	3.40874
sucC	3.46822	3.63496	3.57827	3.38769	3.62506	3.55802	3.38508	3.65108	3.38334	3.45737	3.68494	3.32056		3.45737	3.44767	3.49964
sucD	3.38966	3.59367	3.5242	3.33533	3.56269	3.52298	3.36898	3.61371	3.37182	3.37982	3.6239	3.28938		3.39502	3.37895	3.39502
mngR	2.43582	2.21587	2.18523	2.51191	2.15598	2.21164	2.20311	2.29857	2.41723	2.30812	2.26826	2.30948		2.40611	2.42706	2.4743
mngA	1.08565	1.27014	1.19504	1.23169	1.14963	1.06142	1.13626	1.19615	1.01183	1.25057	1.25391	1.15366		1.16299	1.01446	1.07949
mngB	1.74089	1.68103	1.61943	1.78696	1.87385	1.78535	1.7723	1.73114	1.69054	1.70553	1.69704	1.69299		1.75565	1.7492	1.71782
cydA	3.82761	3.81156	3.83259	3.80413	3.72124	3.887	3.78632	3.86355	3.91782	3.86741	3.91045	3.92473		3.85526	3.85324	3.77434
cydB	3.86706	3.86944	3.85324	3.84446	3.75953	3.91045	3.89128	3.92042	3.98025	4.00408	4.03336	4.00408		3.9035	3.85102	3.84666
ybgT	3.81101	3.77434	3.76777	3.79731	3.67275	3.84666	3.81865	3.84253	3.92277	3.9856	4.01321	3.93386		3.8386	3.79201	3.80241
ybgE	3.77068	3.58536	3.52651	3.58536	3.44107	3.6075	3.50773	3.63192	3.64836	3.73393	3.706	3.67812		3.78304	3.76122	3.76777
ybgC	3.14679	2.72594	2.85655	3.11552	3.01748	3.08581	3.23377	3.04549	3.10256	3.05787	3.00201	3.10202		3.142	3.14317	3.15522
tolQ	3.1901	2.64758	2.84915	3.13008	2.7978	3.08353	3.13008	3.07581	3.15292	3.10796	2.97838	3.14033		3.20885	3.17327	3.18819
tolR	3.1163	2.57202	2.71506	3.02432	2.67914	2.9024	3.02939	2.97271	3.00914	2.96357	2.85387	2.9908		3.15106	3.08921	3.10864
tolA	3.35287	2.62963	2.83997	3.12386	2.69167	3.0985	3.13845	3.03721	3.09328	3.1476	2.98508	3.17189		3.36162	3.29225	3.40475
tolB	3.61963	3.40288	3.466	3.66842	3.4237	3.63799	3.73534	3.5705	3.71632	3.63043	3.57159	3.62901		3.62506	3.61122	3.62261
pal	4.25193	3.87417	3.983	4.26509	4.2107	4.21987	4.31668	4.22385	4.33467	4.2472	4.23965	4.25828		4.2472	4.2543	4.2543
ybgF	3.51598	3.36162	3.38244	3.53947	3.51801	3.53346	3.5705	3.53451	3.56036	3.50674	3.46946	3.51227		3.51098	3.49398	3.54297
lysT	4.44346	4.38153	4.54446	4.46344	4.392	4.36722	4.32377	4.49074	4.29233	4.40562	4.40562	4.42025		4.45982	4.41645	4.4541
valT	4.22656	4.10003	4.28215	4.21523	4.08316	4.07296	4.00408	4.23965	4.01884	4.14884	4.08948	4.20564		4.25828	4.2107	4.2107
lysW	4.44815	4.36722	4.54007	4.45698	4.36722	4.39619	4.32043	4.46721	4.29577	4.38846	4.3849	4.42364		4.46344	4.43355	4.44745
valZ	4.20469	4.12273	4.29233	4.22385	4.07616	4.06953	4.00666	4.2507	4.03336	4.1773	4.07953	4.18608		4.23207	4.19101	4.19101
lysY	4.45898	4.3637	4.50389	4.44385	4.35989	4.392	4.27539	4.46344	4.27539	4.40952	4.39619	4.41645		4.47495	4.451	4.451
lysZ	4.44249	4.37056	4.53603	4.4541	4.3849	4.38153	4.30273	4.47914	4.28215	4.39958	4.40952	4.43663		4.46721	4.42364	4.43663
lysQ	4.41995	4.37416	4.51865	4.44745	4.35604	4.38846	4.2987	4.4713	4.27904	4.40269	4.392	4.41321		4.43663	4.39958	4.42364
nadA	3.15098	2.70949	2.88035	2.97778	3.43584	3.05625	3.42463	3.14249	3.4348	2.93006	2.82285	2.9813		3.10981	3.19143	3.15169
pnuC	3.22213	2.88418	2.97729	3.0338	3.40874	3.11392	3.38244	3.184	3.4104	2.99641	2.96357	3.05116		3.1889	3.22529	3.2522
zitB	2.24031	2.42426	2.31249	2.2283	2.30486	2.37707	2.32344	2.27255	2.22685	2.29409	2.35503	2.26826		2.18912	2.2659	2.2659
ybgS	2.55213	3.55676	3.35794	2.54089	2.9717	3.56506	3.30332	2.89533	2.83545	3.03721	3.10428	3.1178		2.49328	2.57422	2.58888
aroG	3.79553	3.50434	3.6075	3.8132	3.78801	3.71202	3.84859	3.79731	3.68613	3.7046	3.67959	3.69987		3.77993	3.78801	3.81865
gpmA	3.85542	4.1773	4.09674	3.9701	4.14007	4.20564	4.28543	4.0395	4.37056	4.16266	4.1679	4.19101		3.8593	3.82855	3.87841
galM	2.98232	3.23453	3.09972	2.99585	2.98459	3.00421	2.88147	2.94143	3.02833	3.02773	3.12029	3.07581		2.98235	2.98567	2.97894
galK	2.57001	2.90828	2.67249	2.46863	2.6009	2.58563	2.42979	2.57477	2.51993	2.54549	2.66976	2.57321		2.57378	2.58508	2.55118
galT	2.85883	3.12521	3.01645	2.77474	2.84859	2.95271	2.86587	2.88371	2.80493	2.89112	2.97317	2.93381		2.88529	2.88681	2.80439
galE	2.66196	2.87615	2.72017	2.65208	2.718	2.7757	2.70793	2.7426	2.59944	2.68562	2.71911	2.72073		2.64529	2.66497	2.67563
modF	2.92705	2.6025	2.79182	3.04599	3.65518	2.91308	3.00914	3.04722	2.76616	2.95162	2.86688	2.94885		2.89917	2.94991	2.93206
modE	2.66273	2.74958	2.73936	2.73702	2.68017	2.67612	2.69265	2.69711	2.72862	2.69923	2.74097	2.72967		2.63507	2.65388	2.69923
ybhT	3.00163	3.02131	2.98669	3.01645	3.0299	3.13845	3.16537	2.94833	3.08982	3.10679	3.05238	3.0945		2.96416	2.9889	3.05183
modA	3.9432	3.79908	3.85102	3.98025	3.28621	3.79561	3.68336	3.86128	3.95011	3.91045	3.98025	3.92277		3.88251	3.94301	4.00408
modB	3.80012	3.6822	3.74613	3.84048	3.25003	3.60484	3.53451	3.73072	3.8386	3.78468	3.83259	3.80978		3.80413	3.81156	3.78468
modC	3.37852	3.253	3.31744	3.4002	2.82227	3.17189	3.06431	3.28108	3.35721	3.32883	3.35381	3.36665		3.38962	3.36512	3.38081
ybhA	2.50845	2.30206	2.40459	2.59485	2.33524	2.35361	2.44419	2.48116	2.37903	2.48876	2.52311	2.44608		2.50625	2.49857	2.52052
ybhE	2.74855	3.03203	2.94194	2.79572	3.04895	2.91575	2.92155	2.8497	2.67859	2.81194	2.85033	2.83799		2.75387	2.74861	2.74318
ybhD	1.08701	1.17265	1.06423	1.12118	1.08835	1.1883	1.14552	1.14124	1.09374	1.04807	1.15599	1.28264		1.04178	0.960669	1.25858
ybhH	0.893604	0.883234	1.09799	0.979348	0.997313	0.961852	0.867547	1.06646	0.88783	1.01655	0.900663	1.02037		0.840141	0.906212	0.934459
ybhI	1.18664	0.915549	1.06205	1.14302	1.13714	1.05533	0.959966	1.11881	0.97879	1.125	1.11567	1.02382		1.1586	1.14552	1.25579
ybhJ	1.44051	1.30865	1.51399	1.4647	1.43333	1.37347	1.45818	1.39143	1.51893	1.50265	1.47988	1.46803		1.49818	1.42465	1.39871
ybhC	3.10019	2.59893	2.82227	3.17583	2.75228	2.96469	2.91428	2.98779	3.11447	3.05059	2.98399	3.04445		3.087	3.10927	3.10428
ybhB	2.68966	2.80144	2.73702	2.7447	3.0266	2.74206	3.27568	2.62591	2.61941	2.65535	2.70518	2.66442		2.68625	2.68507	2.69765
bioA	2.32147	2.35293	2.28667	2.77928	3.18472	2.28521	2.66757	2.53848	2.47175	2.36531	2.46082	2.32344		2.32136	2.30411	2.33893
bioB	2.69815	2.78961	2.73583	3.16078	3.97274	2.78334	3.40777	2.95162	2.88259	2.76998	2.88315	2.7885		2.69016	2.70239	2.70189
bioF	2.3749	2.47878	2.4705	2.87507	3.63192	2.47686	3.09574	2.68744	2.57587	2.48684	2.54315	2.47109		2.37023	2.38096	2.3735
bioC	2.28723	2.37834	2.34555	2.73772	3.38081	2.3073	2.94194	2.60765	2.47487	2.35073	2.48321	2.32625		2.27517	2.30133	2.28521
bioD	2.77956	2.87265	2.82892	3.20356	3.81683	2.82112	3.43584	3.10028	2.8964	2.80549	2.90034	2.77261		2.7757	2.79621	2.76678
uvrB	2.59695	2.93912	2.83698	2.73303	2.95981	2.75439	2.86539	2.72862	2.63116	2.68283	2.7731	2.66917		2.5943	2.61091	2.58563
ybhK	2.40194	2.15666	2.27459	2.39467	2.26512	2.3867	2.32689	2.29714	2.3867	2.42555	2.31834	2.45031		2.40042	2.36531	2.44008
moaA	2.61186	2.62591	2.60717	2.48684	2.82843	2.52748	2.67197	2.47558	2.68913	2.54905	2.44907	2.57897		2.59206	2.64867	2.59485
moaB	3.07655	3.293	3.25451	2.96965	3.32056	3.1618	3.20075	3.03437	3.27108	3.01918	3.02131	3.12208		3.03893	3.08581	3.10491
moaC	2.7198	2.85033	2.82167	2.60672	2.87615	2.69765	2.77829	2.66167	2.89056	2.62641	2.61843	2.74318		2.72122	2.7426	2.69557
moaD	3.03866	3.10679	3.0991	2.90987	3.18674	3.03146	3.08921	2.94252	3.15944	2.93483	2.96965	3.06307		3.04954	3.03041	3.03603
moaE	3.10739	3.14824	3.157	2.88945	3.13587	3.08982	3.10367	2.99025	3.1834	3.02552	3.01697	3.11339		3.10367	3.09328	3.12521
ybhL	2.88219	3.12029	3.09271	2.95435	3.01091	2.89696	2.91251	2.87729	2.9505	2.93546	2.95162	2.91428		2.86434	2.89384	2.8884
ybhM	1.65457	1.8288	1.73629	1.44781	1.49594	1.45818	1.48061	1.63023	1.39143	1.62252	1.67411	1.59998		1.63102	1.68356	1.64912
ybhN	2.2429	2.54198	2.54257	2.09679	2.453	2.54198	2.47931	2.37632	2.16612	2.41876	2.37903	2.44482		2.25265	2.26512	2.21094
ybhO	2.47047	2.70577	2.70896	2.30486	2.64425	2.74958	2.7673	2.56678	2.37023	2.56793	2.56264	2.59743		2.48746	2.47487	2.44907
ybhP	2.42977	2.74097	2.68345	2.28907	2.70842	2.7808	2.74687	2.50169	2.33805	2.54731	2.56567	2.59485		2.39831	2.46547	2.42555
ybhQ	2.15349	2.4455	2.28017	2.24528	2.06188	2.08941	2.08296	2.02197	2.34424	2.24607	2.32625	2.18301		2.16313	2.11527	2.18207
ybhR	2.16759	2.28907	2.28978	2.04466	2.00453	2.29857	2.26448	2.11445	2.14763	2.22539	2.25992	2.18523		2.17228	2.18207	2.14841
ybhS	2.2543	2.42285	2.36817	2.1716	2.21306	2.3735	2.28667	2.25414	2.22321	2.31176	2.37707	2.25265		2.25554	2.27459	2.23278
ybhF	2.43775	2.7133	2.71444	2.5685	2.50416	2.76778	2.65795	2.5194	2.48746	2.57747	2.67306	2.57015		2.42979	2.44419	2.43927
ybhG	2.31648	2.61293	2.57747	2.4743	2.43512	2.65111	2.60717	2.39681	2.4358	2.44838	2.56157	2.40756		2.26664	2.33524	2.34755
ybiH	2.26002	2.63164	2.59153	2.39971	2.41101	2.55821	2.57848	2.34831	2.38441	2.44683	2.53186	2.40688		2.23928	2.28017	2.26062
rhlE	3.18531	2.98977	3.16853	3.07946	3.04501	3.08058	2.90648	3.19281	3.00201	3.13193	3.05359	3.11727		3.21033	3.16978	3.17583
ybiA	1.84473	1.81598	1.80887	1.84815	1.8398	1.78999	1.80271	1.80092	1.87869	1.82506	1.75924	1.80271		1.84716	1.86017	1.82687
dinG	2.47556	2.4628	2.43315	2.4378	2.41723	2.23793	2.28749	2.48623	2.34273	2.38441	2.45886	2.33893		2.48251	2.4781	2.46608
ybiB	2.79059	2.9717	2.90355	2.94833	3.03101	2.94885	2.87215	2.9376	2.78646	2.88743	2.95611	2.89002		2.7808	2.78283	2.80813
ybiC	3.14055	2.99025	3.03493	3.20826	3.59752	3.16304	3.44449	3.10737	3.0991	3.06933	3.20006	3.05963		3.13524	3.13646	3.14995
ybiJ	2.57342	2.35814	2.45372	2.61396	2.76253	2.54491	2.72541	2.67859	2.53664	2.51376	2.55987	2.57141		2.57587	2.56264	2.58173
ybiI	2.25067	2.53549	2.37965	2.18068	2.60765	2.35814	2.44907	2.28521	2.3249	2.20944	2.26062	2.23278		2.25992	2.24528	2.24681
ybiX	1.69799	1.752	1.80448	1.87287	1.94525	1.69801	1.82056	1.8069	2.17454	1.76191	1.75107	1.83889		1.67172	1.72612	1.69611
fiu	1.50965	1.49514	1.73882	2.09176	1.75466	1.44608	1.49026	1.75924	2.34039	1.55373	1.45586	1.80355		1.58486	1.52279	1.4213
ybiM	2.15651	2.33456	2.23205	2.0717	2.47931	2.27399	2.54427	2.13085	2.06842	2.11601	2.17762	2.20737		2.16098	2.14688	2.16168
ybiN	2.75158	2.49328	2.64425	2.62591	2.44201	2.53186	2.39971	2.6321	2.64819	2.59893	2.54549	2.66328		2.76089	2.75228	2.74157
ybiO	1.98103	2.53422	2.42706	1.9416	2.35583	2.51826	2.40756	2.11365	2.03195	2.15367	2.17834	2.21658		1.99395	1.9903	1.95884
glnQ	3.46216	2.83545	3.20283	3.41579	3.38244	3.17457	3.0299	3.46724	3.06013	3.27568	3.03893	3.15522		3.44334	3.47062	3.47252
glnP	3.4482	3.32383	3.54178	3.5523	3.41868	3.48598	3.17832	3.59629	3.31031	3.33679	3.0672	3.24925		3.42278	3.50314	3.41868
glnH	4.26478	4.11893	4.14884	4.26169	4.04485	4.14007	3.85102	4.26886	4.07616	3.9908	3.77434	3.86741		4.21987	4.32377	4.2507
dps	3.87845	4.8042	4.60454	3.55925	4.20086	4.51865	4.45982	4.10377	4.10003	4.14007	4.35989	4.14457		3.81683	3.91045	3.90806
rhtA	2.6217	2.55821	2.61559	2.64867	2.602	2.59843	2.48116	2.59843	2.58	2.61293	2.63906	2.67563		2.66497	2.57587	2.62427
ompX	4.24313	4.32377	4.2507	4.21987	4.55863	4.4541	4.49074	4.29233	4.35989	4.28941	4.41321	4.35245		4.2107	4.23965	4.27904
ybiP	2.2834	1.61149	1.73718	2.17834	1.88153	1.98256	1.94435	2.08138	1.89726	2.00796	1.95323	2.04136		2.31386	2.27871	2.25762
yliL	2.018	2.01432	2.08611	2.22754	2.28667	2.08461	2.06603	1.98768	2.08941	2.14989	2.06683	2.16313		2.03965	2.01068	2.00366
rybA	3.29547	3.42574	3.47552	3.50773	3.7412	3.5441	3.63496	3.36419	3.55802	3.53245	3.55464	3.53245		3.2463	3.293	3.34711
mntR	3.01065	3.04549	3.04781	3.12147	3.23453	3.08454	3.1408	3.05677	3.05467	3.08801	3.09328	3.09574		2.98459	3.0053	3.04207
ybiR	2.75065	2.52567	2.62756	2.73183	2.70577	2.56264	2.45505	2.68172	2.61894	2.72649	2.69765	2.73183		2.76505	2.7292	2.7577
ybiS	3.25147	3.04267	3.10927	3.2477	3.2477	3.38686	3.33926	3.32464	3.3403	3.35882	3.24263	3.35295		3.25668	3.21666	3.28108
ybiT	2.92968	2.90507	2.94361	2.99373	2.93648	2.79071	2.70842	2.8964	3.02025	2.89805	2.91479	2.88945		2.95981	2.91087	2.91837
ybiU	2.08387	2.11601	1.97669	2.09435	1.94629	2.25337	2.17834	2.04136	2.05153	2.16098	2.16695	2.22611		2.08068	2.05418	2.11675
ybiV	3.14446	3.00745	2.96301	3.08	2.71001	3.16655	3.00261	3.02325	3.00795	3.11552	3.1476	3.17773		3.13008	3.10256	3.20075
ybiW	1.80356	1.74318	1.76443	1.80355	1.7806	1.76779	1.83536	1.76878	1.94435	1.80887	1.76443	1.84716		1.80779	1.7806	1.8223
ybiY	1.312	1.43026	1.4436	1.22551	1.3294	1.33845	1.33101	1.3931	1.26444	1.34013	1.25949	1.33178		1.31958	1.42381	1.1926
fsaA	1.92869	2.01249	1.89992	1.97669	1.96269	1.87287	1.91891	1.94811	1.97669	1.88236	1.95122	1.89463		1.87203	1.95979	1.95425
moeB	2.49264	2.50347	2.48432	2.61941	2.65208	2.36596	2.43244	2.57694	2.58888	2.47367	2.53069	2.48684		2.48684	2.46667	2.52442
moeA	2.8521	2.85906	2.85704	2.93912	2.96915	2.75228	2.84452	2.85959	2.92554	2.81722	2.83345	2.82112		2.87729	2.84301	2.836
iaaA	3.3225	3.31905	3.30034	3.36071	3.47675	3.36986	3.62506	3.42888	3.20885	3.33853	3.40475	3.38408		3.29512	3.3304	3.342
yliA	3.05268	3.04722	3.05566	2.95377	3.02721	3.07462	3.30796	3.20283	2.93262	3.00201	3.0963	3.06254		3.04599	3.06819	3.04386
yliB	3.18255	3.08183	3.20623	3.0667	3.08982	3.30644	3.438	3.34275	3.03101	3.13458	3.23958	3.19351		3.17773	3.20211	3.16781
yliC	2.90396	2.74801	2.92654	2.76944	2.77722	2.95327	3.10256	3.041	2.76505	2.90648	2.93859	2.95377		2.91939	2.90507	2.88743
yliD	2.8749	2.69219	2.84401	2.64912	2.56157	2.82063	2.97118	2.93859	2.66217	2.81567	2.85704	2.86688		2.89975	2.85808	2.86688
yliE	2.19518	1.86191	1.9719	1.87203	1.45586	1.80977	1.85716	2.1214	1.93989	1.96359	1.92933	1.90564		2.21587	2.15802	2.21164
yliF	2.08565	1.67487	1.82325	1.83536	1.45021	1.62791	1.5414	2.07084	1.78161	1.88611	1.77066	1.78346		2.13232	2.06276	2.06188
yliG	2.86233	2.44419	2.64912	2.82799	2.65746	2.69413	2.51003	2.7388	2.68455	2.77103	2.69265	2.7757		2.90188	2.84812	2.83698
yliH	3.16185	3.22893	3.1618	2.51003	3.22673	3.03101	3.23669	3.1463	3.75953	2.97271	2.87675	3.11964		3.12208	3.1834	3.18007
yliI	1.97671	2.53972	2.38096	1.88902	2.2794	2.09843	2.40459	2.08461	2.33166	2.15132	2.26364	2.19387		1.96432	1.99674	1.96908
yliJ	3.08194	3.03257	3.01144	3.13326	3.15522	3.13587	3.10737	3.08752	3.18948	3.03777	3.09696	3.05006		3.0299	3.10491	3.11103
dacC	2.8119	2.99706	2.95377	2.80189	2.80598	2.90719	2.85599	2.81352	2.96357	2.84915	2.90828	2.86171		2.82334	2.80089	2.81146
deoR	2.6515	2.58724	2.60765	2.62538	2.57848	2.62858	2.56793	2.68283	2.65795	2.64329	2.61149	2.66813		2.64223	2.65638	2.65591
ybjG	2.89203	2.79931	2.86326	2.77217	2.46667	2.81352	2.79014	2.80439	2.86587	2.81878	2.84704	2.88795		2.9009	2.8884	2.88681
cmr	2.57514	2.11277	2.22238	2.48746	2.14989	2.28978	2.15731	2.44143	2.23556	2.48623	2.44683	2.44683		2.6321	2.55303	2.5403
ybjH	2.22861	2.0717	2.16028	2.2794	2.12619	2.07745	2.19702	2.19702	2.38819	2.26826	2.32264	2.25059		2.22388	2.21443	2.24752
ybjI	2.69263	2.56509	2.63959	2.72967	2.57141	2.58991	2.52822	2.65488	2.9205	2.73303	2.75608	2.71274		2.69765	2.67612	2.70412
ybjJ	2.27681	2.21658	2.23486	2.33735	2.08539	2.11888	2.07591	2.18068	2.5056	2.29714	2.29997	2.32264		2.27799	2.31249	2.23996
ybjK	2.01108	2.13397	2.03619	2.06276	1.86665	1.91472	1.91576	1.94719	2.19778	2.06447	2.00453	1.97381		2.00621	1.99587	2.03115
rybB	2.21186	2.13784	2.28749	2.5056	2.14079	2.20084	2.21164	2.19387	2.45569	2.37099	2.39831	2.32689		2.19318	2.20311	2.23928
ybjL	2.55682	2.43175	2.50111	2.37632	2.39183	2.42911	2.31529	2.53488	2.46808	2.47878	2.50169	2.52246		2.57694	2.53422	2.55929
ybjM	2.72384	3.26959	2.94025	2.60043	2.95377	2.75338	2.68853	2.7511	2.54731	2.62858	2.57477	2.61396		2.67661	2.71506	2.77985
grxA	2.18438	2.04466	2.091	2.25337	2.10637	2.17378	2.3867	2.21949	2.20613	2.16863	2.11816	2.0838		2.11888	2.16028	2.27399
ybjC	3.65858	3.76932	3.77434	3.74258	3.75434	3.61619	3.97502	3.73807	3.6768	3.73072	4.26886	3.79392		3.61506	3.66696	3.69373
nfsA	2.72313	2.81029	2.78184	2.78031	2.84199	2.69219	2.86484	2.75504	2.73478	2.7426	3.08921	2.7808		2.72698	2.73129	2.71113
rimK	2.69045	2.55759	2.59944	2.65388	2.60627	2.55929	2.61941	2.66542	2.54257	2.65848	2.83753	2.65795		2.67914	2.69611	2.69611
ybjN	3.18247	3.04207	3.06431	3.06879	3.28543	3.12029	3.36827	3.13973	3.04267	3.04054	3.14824	3.03836		3.15642	3.18674	3.20423
potF	3.13494	2.91997	3.01748	3.24489	3.27108	3.30409	3.32546	3.23736	3.21449	3.22529	3.23669	3.22819		3.11219	3.14503	3.1476
potG	2.51919	2.26757	2.42426	2.63851	2.64329	2.59103	2.65388	2.67708	2.54198	2.62427	2.61198	2.64011		2.5194	2.53069	2.50747
potH	2.51332	2.18996	2.37255	2.56678	2.51885	2.6104	2.70083	2.67358	2.48432	2.59318	2.60572	2.64479		2.52822	2.51064	2.50111
potI	2.54102	2.2305	2.42845	2.56216	2.7003	2.66497	2.83753	2.69413	2.46608	2.58453	2.58173	2.62756		2.53908	2.53848	2.54549
ybjO	2.48504	2.4083	2.51826	2.47109	2.48374	2.49857	2.41235	2.47175	2.39108	2.5056	2.46401	2.52311		2.50169	2.46217	2.49125
rumB	2.36105	2.09843	2.31458	2.40898	2.23486	2.20944	2.12619	2.25265	2.27399	2.30879	2.20383	2.30276		2.40898	2.35073	2.32344
artJ	3.74025	3.58072	3.64695	4.08948	3.92042	3.55103	3.48716	3.84048	3.78468	3.7782	3.76292	3.75434		3.6951	3.75953	3.76613
artM	3.19061	3.16725	3.25824	3.03603	3.12708	2.92908	3.11665	3.14503	3.10927	3.1618	3.17773	3.184		3.22184	3.184	3.16599
artQ	3.3086	3.3546	3.37458	3.17457	3.36898	3.14142	3.26583	3.29512	3.23669	3.23453	3.29225	3.259		3.31203	3.31119	3.30259
artI	3.33928	3.453	3.43999	3.27037	3.50674	3.30259	3.40114	3.36747	3.33679	3.28037	3.35882	3.31905		3.32383	3.35794	3.33608
artP	3.50582	3.6333	3.59254	3.44767	3.68613	3.49292	3.52536	3.52536	3.44871	3.42888	3.47675	3.48472		3.50988	3.52041	3.48716
ybjP	2.92878	3.24694	3.27884	2.95981	3.05728	3.20826	3.12386	3.08353	3.04599	3.07117	3.17457	3.09512		2.88371	2.94885	2.95377
ybjQ	2.59549	2.75439	2.65439	2.64819	2.63678	2.62045	2.60144	2.59051	2.62427	2.55929	2.67031	2.61722		2.56037	2.59103	2.63507
ybjR	2.75136	3.0299	2.91726	2.84704	2.91373	2.83545	2.81969	2.83997	2.81194	2.78283	2.89002	2.83187		2.7447	2.7603	2.74908
ybjS	2.55601	2.51064	2.57694	2.55241	2.4378	2.51697	2.58724	2.50221	2.60765	2.5403	2.45099	2.56567		2.58842	2.56326	2.51636
ybjT	2.57216	2.67143	2.66757	2.62858	2.66217	2.61665	2.73536	2.56509	2.71384	2.63851	2.59944	2.67085		2.58991	2.57477	2.55181
ltaE	2.78121	3.09749	3.01974	2.79408	3.09384	2.92105	3.15882	2.83442	2.87057	2.86068	2.86119	2.8884		2.75174	2.79516	2.79672
poxB	2.80206	3.30715	3.21308	2.71384	3.27037	3.12386	3.45085	2.88633	2.684	2.93433	3.04549	2.98508		2.79134	2.82983	2.78502
hcr	1.74611	1.69801	1.83064	1.7723	1.67087	1.83804	1.7414	1.88419	1.7414	1.65745	1.65896	1.81328		1.64366	1.82056	1.77409
hcp	1.63216	1.45669	1.50265	1.73296	1.47209	1.49594	1.46958	1.58641	1.44263	1.61067	1.50029	1.51472		1.63264	1.61067	1.65317
ybjE	2.76487	2.3515	2.41311	2.77522	2.39899	2.4358	2.29475	2.57643	2.56157	2.65324	2.46808	2.627		2.76616	2.74097	2.78748
aqpZ	2.181	1.96359	2.00032	2.12544	2.0838	2.17834	2.11816	2.01691	2.20084	2.14511	2.05243	2.19231		2.15731	2.16535	2.22032
ybjD	2.20966	2.35962	2.34755	2.47623	2.28749	2.25488	2.1429	2.26215	2.33524	2.24139	2.32552	2.25762		2.19778	2.208	2.22321
ybjX	3.49464	3.24263	3.40777	3.25524	3.1789	3.45187	3.52769	3.37641	3.20686	3.36898	3.438	3.50434		3.47162	3.49189	3.52041
macA	2.56889	2.54848	2.49006	2.59743	2.65488	2.58453	2.56216	2.49857	2.62267	2.5541	2.55024	2.55357		2.56216	2.56451	2.58
macB	2.25358	2.18824	2.18207	2.2659	2.33657	2.17687	2.17004	2.1716	2.24451	2.21658	2.18741	2.21306		2.27459	2.23486	2.25129
cspD	3.00763	3.44222	3.15351	2.96137	3.10981	3.22819	3.12708	2.82892	3.35381	3.0991	3.1408	3.15819		2.94578	3.01748	3.05963
clpS	3.25229	3.34965	3.29438	3.25003	3.56036	3.28621	3.33853	3.24345	3.13071	3.22893	3.30715	3.23958		3.22746	3.2522	3.2772
clpA	3.4141	3.70145	3.67536	3.58997	3.9384	3.6822	3.71037	3.6951	3.5797	3.54648	3.68089	3.57605		3.4237	3.41489	3.40372
serW	3.08102	2.89172	3.08058	3.24694	2.73702	2.98508	2.92654	3.02939	3.10555	3.12708	2.97475	3.11504		3.06374	3.02886	3.15047
infA	3.89104	3.53451	3.73807	3.71782	3.61732	3.72592	3.59367	3.71782	3.69073	3.80978	3.68927	3.79		3.90087	3.87841	3.89383
aat	2.67846	2.54149	2.59692	2.68913	2.49857	2.60353	2.65693	2.627	2.87558	2.71057	2.64867	2.70295		2.69659	2.68345	2.65535
cydC	2.71201	2.66442	2.65904	2.68228	2.51764	2.56037	2.63678	2.68067	3.06067	2.73985	2.72175	2.74687		2.73702	2.72541	2.67358
cydD	2.70303	2.68228	2.66702	2.66442	2.50489	2.62094	2.64587	2.60717	3.0059	2.68172	2.60765	2.69765		2.71214	2.70842	2.68853
trxB	3.45081	3.23524	3.34365	3.50314	3.27884	3.38244	3.54879	3.40372	3.39502	3.41774	3.42278	3.40945		3.46158	3.43999	3.45085
lrp	4.26123	4.03662	4.06953	4.2363	4.32377	4.19661	4.26169	4.19101	4.19101	4.23207	4.16266	4.2472		4.21523	4.27904	4.28941
ftsK	2.99184	3.041	3.04334	2.97118	2.92908	3.06767	3.05677	3.04781	3.06307	3.04599	3.0069	3.06374		2.98931	3.01306	2.97317
lolA	3.34811	3.26735	3.27245	3.3151	3.32883	3.35295	3.37273	3.40114	3.38856	3.31822	3.37182	3.32634		3.34873	3.33768	3.35794
ycaJ	2.84234	2.71057	2.77829	2.7174	2.75504	2.84252	2.87057	2.89384	2.84199	2.77418	2.78184	2.82983		2.85852	2.84151	2.82699
serS	3.84126	3.86537	3.86741	3.76457	3.9701	3.90806	3.97785	3.887	3.94072	3.88251	3.95238	3.88484		3.84666	3.84859	3.82855
dmsA	2.50192	2.50045	2.48374	2.30276	2.07745	2.29997	2.09679	2.53972	2.41165	2.45569	2.37965	2.47487		2.48321	2.51127	2.51127
dmsB	2.76186	2.63314	2.67197	2.42086	2.29113	2.44482	2.15294	2.65008	2.60353	2.69765	2.59692	2.73362		2.75285	2.79014	2.7426
dmsC	2.78061	2.61894	2.70239	2.45164	2.33971	2.48486	2.2569	2.65638	2.62756	2.73536	2.60825	2.73828		2.80189	2.76778	2.77217
ycaC	3.34988	3.75434	3.64385	3.05787	3.51227	3.79201	4.06953	3.44559	3.30103	3.48598	3.6333	3.53947		3.28268	3.39055	3.37641
ycaD	2.62648	1.85716	1.95521	2.37569	2.46921	2.70793	3.09972	2.83846	2.35293	2.40459	2.19702	2.56451		2.66976	2.6025	2.60717
ycaM	1.59263	1.51399	1.44185	1.45737	1.46149	1.50516	1.66364	1.54061	1.2817	1.37911	1.42702	1.42784		1.60816	1.55202	1.61772
ycaN	1.85002	1.82132	1.77877	1.8069	1.82132	1.88704	1.76525	1.81598	1.84554	1.8105	1.81328	1.86095		1.82506	1.83889	1.88611
ycaK	2.29791	1.60286	1.89285	2.31249	1.52684	1.98171	1.81871	2.07505	2.2305	2.13001	2.08138	2.13152		2.30652	2.25265	2.33456
pflA	3.33467	3.11909	3.259	3.19079	3.34108	3.37458	3.29597	3.34784	3.16781	3.32785	3.2848	3.40777		3.3546	3.30486	3.34453
pflB	4.24588	4.2107	4.15334	3.91782	4.19101	4.2507	4.40269	4.27904	4.05373	4.03662	4.07616	4.1726		4.23965	4.26169	4.2363
focA	3.47929	3.63043	3.43676	2.98831	3.2772	3.48351	3.54061	3.30409	3.1178	2.99761	2.91674	3.30486		3.46487	3.49747	3.47552
ycaO	3.09578	2.70518	2.90934	3.041	2.69659	2.82532	2.60765	3.0037	3.03041	3.05116	2.96579	2.94143		3.13326	3.07946	3.07462
ycaP	2.89759	3.03836	3.00857	2.70295	3.07709	3.3597	3.2477	2.92554	2.72122	2.98931	2.9932	3.02269		2.85128	2.90987	2.93162
serC	3.95831	3.68927	3.79731	3.95011	4.01884	3.95732	3.983	3.8719	3.9856	3.95961	3.89872	3.9856		3.95961	3.9701	3.94524
aroA	3.70541	3.37375	3.52997	3.63944	3.66696	3.63043	3.57251	3.60484	3.71202	3.68089	3.62506	3.70902		3.706	3.71037	3.69987
ycaL	1.99851	1.81328	1.95691	1.98008	1.90729	1.98768	1.92439	1.95122	1.94629	1.9844	1.84164	2.01765		2.07084	1.94629	1.97839
cmk	3.09589	3.00976	3.0299	3.12455	3.02497	2.98339	3.0338	3.07172	2.98459	3.0218	2.97531	3.02721		3.09512	3.08519	3.10737
rpsA	4.45663	4.30628	4.31668	4.42364	4.37416	4.451	4.39958	4.43355	4.451	4.4541	4.45698	4.46721		4.4273	4.46344	4.47914
ihfB	3.90853	3.95961	3.92473	3.88058	3.87417	3.98772	3.92934	3.88251	4.10377	3.9058	3.94524	3.87417		3.87654	3.91521	3.93386
ycaI	1.70904	1.65241	1.63428	1.78238	1.80009	1.69377	1.77599	1.74225	1.75466	1.72365	1.69143	1.68738		1.70553	1.7414	1.6802
msbA	3.10546	3.0541	3.03893	3.0299	2.95715	2.94252	2.87357	2.99196	3.0355	3.01417	3.08058	3.05625		3.12266	3.1062	3.08752
lpxK	2.90396	2.81518	2.88945	2.81722	2.72435	2.76309	2.69823	2.78646	2.81878	2.89582	2.88743	2.90355		2.95377	2.89437	2.86374
ycaQ	2.10126	2.06368	2.06528	1.98768	2.04625	2.07591	2.09335	2.08681	2.11752	2.11888	2.12852	2.09253		2.14363	2.09253	2.06761
ycaR	2.96773	2.85704	2.90828	3.02025	3.06602	2.93973	2.94525	2.95327	3.02886	2.98184	2.94252	2.9376		2.97317	2.96189	2.96812
kdsB	3.35806	3.20623	3.25969	3.40114	3.38163	3.28406	3.2982	3.32056	3.37982	3.34453	3.33679	3.33447		3.37641	3.36243	3.33533
ycbJ	2.43477	2.45821	2.34485	2.1401	2.41568	2.42285	2.57083	2.37707	2.30065	2.27043	2.23928	2.43244		2.42492	2.43175	2.44765
ycbC	2.29721	2.02832	2.14841	2.30879	2.18068	2.40111	2.50489	2.23793	2.42285	2.34196	2.21949	2.35814		2.32069	2.26364	2.3073
smtA	3.15345	3.24104	3.2742	3.22606	3.19351	3.19612	3.22106	3.17645	3.24557	3.20623	3.18751	3.20566		3.14694	3.1726	3.1408
mukF	2.85858	2.91726	2.9009	2.96695	2.85082	2.80493	2.8034	2.94306	2.83345	2.85387	2.90877	2.8576		2.8576	2.86637	2.85176
mukE	3.02731	2.98617	2.9795	3.07517	2.97475	3.01417	3.02497	3.06879	3.02131	3.05183	3.08581	3.00086		3.01748	3.01036	3.0541
mukB	2.87897	2.81878	2.81722	2.91783	2.83187	2.8034	2.85387	2.90188	2.85439	2.88201	2.89229	2.85082		2.90404	2.88581	2.84704
ycbB	2.51475	2.9306	2.77928	2.58888	2.64961	2.73642	2.79572	2.62963	2.60144	2.6199	2.77829	2.66217		2.51313	2.52623	2.50489
ycbK	3.4632	3.6088	3.53245	3.42783	3.85526	3.54763	3.92042	3.44334	3.77638	3.45838	3.4684	3.51584		3.44668	3.48134	3.46158
ycbL	3.46977	3.55578	3.47162	3.38244	3.73966	3.44668	3.74772	3.41219	3.64385	3.40114	3.41489	3.46361		3.48943	3.46051	3.45939
aspC	3.73811	3.41579	3.53346	3.75085	3.57707	3.71951	3.69662	3.70755	3.73393	3.70755	3.75768	3.70145		3.76292	3.73807	3.71335
ompF	4.51943	3.45187	3.80603	4.54906	3.61253	4.14457	3.50076	4.392	4.3849	4.43063	3.55802	4.30273		4.49074	4.53151	4.53603
asnS	3.57572	3.49068	3.50187	3.56269	3.57827	3.51227	3.47675	3.54879	3.59487	3.56036	3.54648	3.54061		3.58072	3.54648	3.59997
pncB	3.60777	3.69819	3.73534	3.63496	3.79731	3.66078	3.77993	3.61619	3.86944	3.6333	3.62129	3.68089		3.63799	3.60347	3.58185
pepN	3.15148	3.24022	3.22893	3.17394	3.23377	3.20356	3.29438	3.16914	3.05297	3.16078	3.28335	3.16304		3.16304	3.14033	3.15106
ssuB	2.15079	2.23996	2.21373	2.10467	2.20383	2.18597	3.22456	2.63566	2.10713	2.12475	2.06603	2.15215		2.13544	2.12374	2.19318
ssuC	2.01171	2.03793	1.98008	2.0405	2.04813	1.94435	2.91837	2.44273	2.06761	1.99308	1.87682	1.9416		2.02477	1.97839	2.03195
ssuD	1.59876	1.80355	1.73379	1.64663	1.67411	1.80271	2.99706	2.42845	1.7227	1.61772	1.58336	1.62637		1.62869	1.62791	1.53967
ssuA	1.61046	1.75565	1.68433	1.5797	1.59037	1.65985	3.157	2.50045	1.65144	1.4526	1.5479	1.58563		1.59297	1.68888	1.54953
ssuE	1.47762	1.63102	1.58336	1.42219	1.3897	1.48857	2.86637	2.2696	1.54313	1.43026	1.39871	1.43761		1.46715	1.50755	1.45818
ycbQ	1.53008	1.57073	1.5414	1.48947	1.49887	1.4737	1.49194	1.56692	1.52046	1.51086	1.60816	1.42381		1.51807	1.54869	1.52347
ycbR	1.15579	1.20488	1.26302	1.11958	1.06778	1.09537	1.27982	1.36187	1.20319	1.30227	1.27476	1.27722		1.19098	1.11342	1.16299
ycbS	1.62718	1.53242	1.63345	1.62495	1.63744	1.56048	1.5693	1.58336	1.67936	1.55288	1.596	1.58875		1.60976	1.61615	1.65562
ycbT	1.96106	1.87121	1.90564	1.92439	2.00881	1.94811	1.90086	1.91891	1.89817	1.93629	1.92839	1.99129		1.95691	1.96269	1.96359
ycbU	1.58414	1.47601	1.58563	1.70629	1.66764	1.53316	1.60894	1.64211	1.60727	1.62637	1.63428	1.60217		1.61149	1.5035	1.63744
ycbV	1.60211	1.55373	1.59037	1.66147	1.76779	1.63972	1.72847	1.63264	1.53399	1.68505	1.66598	1.68579		1.57001	1.63345	1.60286
ycbF	1.7179	1.75279	1.74057	1.84716	2.01939	1.79633	1.99587	1.81328	1.78535	1.8223	1.8398	1.83064		1.68888	1.71204	1.75279
pyrD	3.29639	2.90553	3.02886	3.15578	2.68345	3.13524	2.98567	3.09161	3.05183	3.15351	2.93262	3.16358		3.32546	3.28335	3.28037
ycbW	3.22436	3.27951	3.2848	3.05059	3.40288	3.21666	3.12582	3.11727	3.0963	3.1789	3.15882	3.20493		3.22106	3.22245	3.22956
ycbX	2.69549	2.59692	2.64643	2.77418	2.76309	2.67914	2.66328	2.6741	2.81771	2.70577	2.7174	2.7324		2.68228	2.71857	2.68562
ycbY	3.10125	2.87315	3.0069	3.08454	2.97838	2.94833	2.87162	3.03257	2.98184	3.08353	2.99196	3.01417		3.13915	3.087	3.0776
uup	2.75492	2.66276	2.71057	2.86119	2.79825	2.62538	2.73985	2.80813	2.66649	2.76309	2.74206	2.68119		2.77875	2.73642	2.74958
pqiA	2.52095	2.54788	2.515	2.59893	2.58453	2.42555	2.50169	2.55357	2.39618	2.50747	2.50691	2.45446		2.55357	2.52052	2.48876
pqiB	2.59889	2.56678	2.60928	2.66757	2.54788	2.63458	2.69923	2.62311	2.515	2.6025	2.58563	2.60825		2.59261	2.60825	2.59581
ymbA	2.63433	2.70189	2.74738	2.72122	2.67963	2.74738	2.84252	2.64173	2.69068	2.78129	2.77474	2.8146		2.6746	2.60627	2.62211
rmf	3.29907	3.9701	3.72435	3.03836	4.44745	3.59865	3.9701	3.15351	3.75434	3.33926	3.4237	3.49068		3.28406	3.30034	3.31282
fabA	3.53212	3.58762	3.58185	3.52997	3.47455	3.43676	3.30409	3.45187	3.48943	3.49292	3.53571	3.46262		3.52041	3.51463	3.56131
ycbZ	2.92476	2.92554	2.88581	2.8244	2.93973	2.81616	2.79408	2.92319	2.96189	2.87507	2.89056	2.86326		2.94025	2.91192	2.92209
ycbG	2.86577	2.79014	2.83799	2.92319	2.79408	2.91251	2.86688	2.86539	2.87507	2.89282	2.85542	2.90828		2.84151	2.87162	2.88418
ompA	4.86646	4.98841	4.9466	4.81766	4.9466	4.98841	4.91083	4.91083	4.98841	4.9466	4.87452	4.98841		4.87452	4.87452	4.85035
sulA	2.67989	3.09038	2.85331	2.72227	3.01258	2.7437	2.76462	2.94628	2.76778	2.85228	2.70239	2.69461		2.70684	2.69219	2.64065
yccR	2.27859	2.19702	2.21736	2.25992	2.49006	2.32552	2.31994	2.23136	2.26364	2.28521	2.29475	2.2955		2.25337	2.29053	2.29187
yccS	2.69586	2.51571	2.55241	2.4951	2.44683	2.41723	2.4026	2.5541	2.56793	2.60353	2.59843	2.61611		2.73478	2.69114	2.66167
yccF	2.79157	2.65439	2.72487	2.70842	2.82167	2.65439	2.55706	2.70896	2.72385	2.74418	2.68685	2.72649		2.79182	2.77418	2.80871
helD	2.54234	2.58231	2.56326	2.57797	2.58118	2.52945	2.59153	2.58508	2.54491	2.57535	2.56393	2.5943		2.53006	2.58	2.51697
mgsA	2.98208	2.86119	2.83545	3.01258	2.80394	2.87162	2.90934	2.90302	2.96812	2.86119	2.94885	2.91034		2.94628	2.99139	3.00857
yccT	1.95443	1.74057	1.90086	1.92173	2.21802	2.06368	1.59842	2.03965	1.88236	2.03965	1.98847	2.02099		1.92273	1.94926	1.99129
yccU	2.91566	3.00471	2.96245	2.93323	2.97317	3.0037	2.9276	2.90459	2.92105	2.99478	2.95662	3.01585		2.89172	2.90034	2.95493
yccV	3.08192	3.4298	3.26047	3.14383	3.1463	3.18007	3.18602	3.06254	3.31282	3.1889	3.1814	3.19749		3.08752	3.07709	3.08115
yccW	3.05883	2.76836	2.9276	3.0985	2.73642	2.95113	2.85283	3.00145	2.91623	3.01974	2.94784	3.01036		3.07462	3.06133	3.04054
yccX	2.55202	2.69506	2.65208	2.55652	2.68913	2.60672	2.57946	2.53069	2.55652	2.59485	2.59153	2.59581		2.54549	2.54731	2.56326
yccK	2.94046	2.79344	2.82489	2.81246	2.63791	2.7174	2.83698	2.82167	2.98727	2.88945	2.84401	2.89384		2.92264	2.90553	2.9932
yccA	3.37979	3.47906	3.41672	3.33679	3.36331	2.96301	3.60118	3.28185	3.90087	3.39416	3.50314	3.43584		3.33853	3.39416	3.40666
serT	2.16324	1.96269	2.18447	2.42146	1.7227	1.91193	1.84815	2.15666	2.06683	2.12374	1.9372	2.03288		2.1994	2.12934	2.16098
hyaA	2.22313	2.21802	2.33388	1.62252	1.79723	2.40535	2.21237	2.29113	1.98087	2.08539	1.89817	2.23928		2.24825	2.26448	2.15666
hyaB	1.93014	1.99308	2.07247	1.01913	1.46642	2.146	1.94811	2.09762	1.68822	1.87577	1.73379	2.03374		1.91292	1.97281	1.90468
hyaC	2.28205	2.32552	2.36959	1.59037	1.85634	2.35293	2.20084	2.35658	2.00453	2.22032	2.08859	2.30652		2.28978	2.30812	2.24825
hyaD	2.19305	2.22388	2.28829	1.64287	1.91193	2.29053	2.16863	2.23486	1.90086	2.21094	2.02287	2.23996		2.18301	2.22611	2.17004
hyaE	2.05904	2.10386	2.18824	1.57394	1.84164	2.17228	2.05855	2.15598	1.84164	2.07247	1.92173	2.1214		2.03374	2.1214	2.02197
hyaF	1.88239	1.91006	2.00198	1.35929	1.61304	2.01511	1.97669	1.9372	1.69878	1.85911	1.77312	1.95206		1.88512	1.89631	1.86573
appC	2.05592	2.47748	2.41794	1.73199	1.82426	2.42426	2.16695	1.98356	1.81871	1.93989	1.89189	2.07416		2.13626	2.04381	1.98768
appB	2.05133	2.56216	2.4939	1.89285	1.99587	2.47175	2.17228	2.01857	1.86386	2.06528	1.96708	2.11041		2.09519	2.04906	2.00974
appA	2.05777	2.29628	2.23348	1.98949	2.12852	2.28308	2.18207	2.05941	1.98605	1.99129	1.98692	2.10958		2.02917	2.07416	2.06998
yccC	1.02298	0.961292	1.01446	1.03287	0.91307	0.940274	0.913674	0.9364	0.893338	0.947063	0.959966	0.898415		0.976712	1.00388	1.08835
etp	0.795853	0.765669	0.780787	0.77491	0.789266	0.837763	0.760134	0.788797	0.777118	0.777595	0.776148	0.868595		0.8117	0.777118	0.79874
yccZ	0.84333	0.878248	0.996731	0.985943	0.889632	0.862282	1.09537	0.90136	0.931389	0.899021	0.901887	0.764311		0.816099	0.945034	0.768857
ymcA	0.967372	0.823244	0.98314	0.864039	0.977404	1.01317	0.810077	0.82576	0.867076	0.841646	0.867076	0.820414		1.03155	0.910602	0.959966
ymcB	0.970408	0.995392	0.858278	1.1284	0.906829	0.926118	0.956236	1.05237	1.02455	0.939052	1.02872	1.0138		0.863435	1.11958	0.92821
ymcC	0.789917	0.882677	0.89153	0.775384	0.801227	0.865078	0.792185	0.842084	0.961852	0.945034	0.888352	0.789266		0.792597	0.783633	0.793522
ymcD	1.44091	1.38088	1.29306	1.45994	1.34678	1.58336	1.41081	1.43936	1.44451	1.31719	1.2817	1.51086		1.43413	1.47031	1.41827
cspH	2.04107	1.78999	1.93989	2.06368	1.69801	1.89004	1.74057	1.93022	1.86573	2.01765	1.81699	2.03017		2.07745	1.99763	2.04813
cspG	3.28761	3.14383	3.09797	3.22673	3.11964	2.8741	2.45099	3.20826	2.93595	3.04722	3.0991	2.99706		3.30175	3.25075	3.31031
ymcE	1.44521	1.24806	1.28264	1.25858	0.944317	1.0671	1.01969	1.35504	1.06205	1.18395	1.14302	1.05099		1.4737	1.39722	1.4647
gnsA	3.01942	2.8964	2.95981	3.05116	2.69557	2.9889	2.83846	3.02076	2.97584	2.99025	2.99872	2.90188		2.98184	3.01803	3.0584
yccM	1.7967	1.56692	1.64141	1.62176	1.5693	1.59389	1.66147	1.88512	1.61943	1.69878	1.68738	1.7303		1.77599	1.81967	1.79446
torS	1.87634	1.68656	1.81229	1.69801	1.79812	1.92644	1.91771	1.90823	1.80604	1.86282	1.8426	1.90086		1.9434	1.91683	1.76878
torT	1.94124	1.88796	1.89542	1.57642	1.96527	1.88611	1.99129	1.89899	1.92358	1.84991	1.81141	1.94926		1.93285	1.9416	1.94926
torR	2.04381	2.09998	2.05332	2.21587	2.31249	2.0602	2.14079	2.15437	2.09435	2.05503	2.12047	2.04718		2.02832	2.04211	2.06099
torC	1.45518	1.52347	1.40114	1.312	1.53399	1.41156	1.57483	1.54556	1.41234	1.48947	1.52195	1.50516		1.44781	1.48358	1.43413
torA	1.46319	1.39143	1.45184	1.44185	1.57899	1.45184	1.53729	1.51554	1.4647	1.40931	1.39057	1.45099		1.419	1.56455	1.40601
torD	1.64852	1.7779	1.64586	1.67487	1.87203	1.62423	1.70782	1.64061	1.67844	1.65394	1.66224	1.66926		1.64586	1.59763	1.70208
cbpM	2.71961	3.1987	3.05728	2.39183	2.58346	2.99585	2.94361	2.75387	2.50347	2.73478	2.74687	2.81194		2.66117	2.74047	2.75719
cbpA	2.84024	3.45614	3.27951	2.56157	2.7885	3.24022	3.17522	2.95981	2.65638	2.92805	2.93704	3.01361		2.78334	2.86844	2.86896
yccE	0.951506	1.09537	0.906829	0.882677	1.17619	1.05827	0.893962	1.11342	0.827523	1.09296	1.10364	1.02942		0.94891	0.944317	0.961292
agp	2.47885	2.84301	2.64479	2.30948	2.42782	2.7845	2.44482	2.39328	2.42492	2.53664	2.80238	2.58		2.44765	2.4963	2.4926
yccJ	3.41131	3.65806	3.58997	3.02939	3.31656	3.54061	3.55676	3.50988	3.36071	3.46262	3.50567	3.45838		3.34453	3.42888	3.46051
wrbA	3.65481	3.94765	3.84446	3.29438	3.6088	3.81683	3.87417	3.77993	3.62634	3.71632	3.7711	3.76613		3.58875	3.68494	3.69073
ymdF	2.37857	4.12717	3.6768	2.29783	2.92427	3.26583	4.32769	2.24607	2.62311	2.52822	2.57587	2.54315		2.35962	2.3735	2.4026
ycdG	1.7512	1.75739	1.67254	1.81699	1.91771	1.76603	1.88611	1.79543	1.70958	1.75021	1.71616	1.69878		1.7414	1.80521	1.707
ycdH	1.40512	1.40114	1.45818	1.43413	1.68103	1.43413	1.51807	1.52754	1.39382	1.39473	1.3767	1.38173		1.41004	1.47916	1.32616
ycdI	1.29975	1.34013	1.45737	1.33689	1.54556	1.45099	1.42066	1.52432	1.28959	1.34255	1.34181	1.36526		1.37347	1.3063	1.21949
rarA	1.61557	1.54461	1.58722	1.54461	1.64747	1.59916	1.58641	1.61615	1.60976	1.46958	1.50755	1.53008		1.61446	1.57001	1.66224
ycdK	1.33956	1.18566	1.25949	1.24543	1.51316	1.21254	1.30142	1.52279	1.2621	1.16122	1.25478	1.22302		1.26539	1.39143	1.36187
ycdL	1.75076	1.35106	1.4689	1.47288	1.58563	1.54061	1.49594	1.68888	1.82506	1.40847	1.40114	1.44263		1.80448	1.68177	1.76603
ycdM	1.41246	1.22821	1.39722	1.36187	1.56534	1.41614	1.43026	1.6922	1.3627	1.19878	1.23945	1.57899		1.42784	1.40684	1.40272
ycdC	2.13235	2.20613	2.16313	2.22611	2.1079	2.10239	2.0822	2.14441	2.20013	2.09253	2.16388	2.05503		2.18447	2.10386	2.10871
putA	2.29027	2.5289	2.42911	2.34992	2.55357	2.24899	2.29409	2.38513	2.3515	2.34916	2.42013	2.29409		2.34555	2.29475	2.2305
putP	3.06345	2.76778	2.92319	3.25375	2.85439	2.8964	2.66601	3.0218	3.04207	3.07946	2.99533	3.00857		3.05728	3.06374	3.06933
ycdN_1	1.79229	1.31113	1.81598	2.4705	2.53366	1.53479	1.65745	1.96708	1.81502	1.82325	1.59389	2.06528		1.76443	1.74578	1.86665
ycdN_2	2.06324	1.64287	2.04211	2.66976	2.67197	1.80887	1.90275	2.14989	2.04625	2.07505	1.85911	2.27459		2.10713	2.05243	2.03017
ycdN	2.04152	1.69143	2.10871	2.71506	2.77103	1.80521	1.9372	2.23556	2.06188	2.08068	1.89378	2.29053		2.02746	2.04466	2.05243
ycdO	2.01308	1.77877	2.11752	2.69823	2.54365	1.81598	1.81417	2.30206	2.06447	2.06683	1.88064	2.252		2.04136	1.98356	2.01432
ycdB	1.84868	1.83889	2.09019	2.5289	2.43927	1.81871	1.95599	2.22611	1.95521	1.98526	1.86386	2.12705		1.82687	1.85634	1.86282
phoH	2.18457	2.43244	2.36663	2.26215	2.91527	2.79408	2.93595	2.58888	2.10163	2.45164	2.60672	2.25337		2.18375	2.17607	2.19387
ycdP	0.822226	0.818906	0.833811	0.944317	0.868595	0.920068	0.857688	0.833811	0.85546	0.867547	0.877563	0.860063		0.750369	0.831344	0.884966
ycdQ	0.882224	0.926118	0.756562	0.895883	0.741333	0.768857	0.882677	0.873465	0.87296	1.01842	1.04038	0.784106		1.0138	0.768337	0.864534
ycdR	0.774058	0.746348	0.721355	0.705944	0.753107	0.764311	0.699832	0.759505	0.835341	0.824339	0.7259	0.79538		0.799802	0.763841	0.75853
ycdS	1.04258	1.1438	1.18045	1.21174	1.24893	1.14882	1.06356	1.24124	1.08835	1.22728	1.12758	1.13099		1.11171	0.986601	1.02942
ycdT	0.801327	0.797771	0.808227	0.837763	0.809153	0.811276	0.825318	0.819456	0.8117	0.849429	0.808227	0.776148		0.770906	0.796235	0.83684
ymdE	0.899095	0.843668	0.926118	0.828075	0.833293	0.857164	0.907502	0.793037	0.796235	0.873465	0.828581	0.799802		0.84538	0.83874	1.01317
ycdU	0.754086	0.753503	0.749238	0.751941	0.770906	0.749828	0.767874	0.755424	0.748035	0.763841	0.761195	0.737556		0.754198	0.754954	0.753107
serX	3.08194	2.90404	3.09574	3.24345	2.72122	3.00646	2.93262	3.04156	3.11158	3.13071	2.9813	3.12147		3.06997	3.03146	3.14439
ycdW	3.14389	3.31358	3.2484	3.17327	3.18819	3.10428	2.94729	3.0963	3.20075	3.0963	3.157	3.087		3.11447	3.15642	3.16078
ycdX	3.31619	3.44668	3.41317	3.4104	3.42278	3.31282	3.2772	3.38408	3.40288	3.32056	3.40777	3.3304		3.29668	3.33533	3.31656
ycdY	3.14191	3.12386	3.13193	3.18212	3.10367	3.03659	2.89975	3.13783	3.11909	3.11158	3.17327	3.13193		3.1814	3.12708	3.11727
ycdZ	3.21105	3.04838	3.11727	3.11278	3.03437	2.97729	2.91527	3.12208	3.03146	3.12386	3.03101	3.12647		3.2096	3.19684	3.22673
csgG	2.14789	1.76878	1.96269	2.02197	2.35224	1.9381	1.7492	2.0838	1.93186	2.208	2.28162	2.3073		2.08611	2.17687	2.18068
csgF	2.15904	1.64984	1.95206	1.96708	2.415	1.85911	1.16997	2.13784	1.71519	2.17762	2.36959	2.35503		2.10958	2.19146	2.17607
csgE	2.24184	1.92839	2.20013	2.13856	2.62094	2.01857	1.33766	2.31024	1.82132	2.33456	2.47315	2.53848		2.18996	2.29334	2.2422
csgD	2.26424	2.11365	2.19077	2.20673	2.71164	2.12223	1.75739	2.34196	1.96527	2.37428	2.51434	2.525		2.23348	2.29262	2.26664
csgB	1.17928	1.36102	1.33365	1.419	1.44108	1.2567	1.17265	1.36609	1.24124	1.41392	1.3627	1.45184		1.07784	1.15291	1.30709
csgA	2.51205	2.31176	2.32422	2.51764	2.4939	2.44683	1.87385	2.46017	2.33657	2.56626	2.47487	2.55465		2.47748	2.50045	2.55821
csgC	1.22693	1.217	1.24039	1.20662	1.37017	1.34418	1.3128	1.22728	1.22225	1.22225	1.24296	1.29133		1.13099	1.22039	1.3294
ymdA	1.76778	1.81417	1.7227	1.7492	1.81328	1.98008	2.19626	1.75021	1.79446	1.79085	1.75739	1.83622		1.73718	1.75565	1.8105
ymdB	2.61066	2.75338	2.68913	2.6009	2.93704	2.7839	2.84049	2.65324	2.56092	2.65439	2.71001	2.69167		2.59843	2.6321	2.60144
ymdC	2.29008	2.4781	2.44765	2.22685	2.4455	2.46863	2.48321	2.30948	2.32625	2.32625	2.28667	2.36105		2.31176	2.27255	2.28594
mdoC	2.4899	1.87974	2.13935	2.40961	1.8778	2.07505	2.01939	2.22539	2.32069	2.32264	2.25613	2.31994		2.53186	2.46608	2.47175
mdoG	3.42738	3.31203	3.36986	3.36986	3.25143	3.42783	3.41964	3.33679	3.49398	3.38163	3.42673	3.414		3.43264	3.42673	3.42278
mdoH	2.23252	2.14441	2.14688	2.13626	2.05418	1.97669	2.02099	2.08296	2.19702	2.1429	2.21373	2.16535		2.24752	2.23348	2.21658
yceK	2.75312	3.09574	3.17189	2.73583	2.71911	3.0541	3.02886	2.81246	2.82843	3.00145	3.08292	3.04666		2.7506	2.73772	2.77103
msyB	3.32613	3.72124	3.62634	3.20283	3.3403	3.57159	3.46724	3.36331	3.23233	3.46724	3.61122	3.50076		3.25375	3.35381	3.37084
mdtG	1.82691	1.96169	1.94073	1.63744	2.13544	1.87682	2.19474	1.86095	1.64912	1.75379	2.02099	1.82687		1.85365	1.79085	1.83622
lpxL	2.60817	2.69461	2.65269	2.76893	2.55465	2.4628	2.44273	2.56906	2.57378	2.61843	2.72698	2.68283		2.63068	2.59692	2.59692
yceA	2.99399	2.61843	2.7705	3.34275	3.04004	2.7929	2.85082	2.96416	2.89172	2.94415	2.92264	2.84252		3.00471	2.96469	3.01258
yceI	2.99753	2.83945	2.91837	3.11727	3.12147	3.00145	2.88795	2.9505	3.28702	3.02269	3.21449	3.04895		2.98669	2.98617	3.01974
yceJ	2.30394	1.99496	2.14441	2.34555	2.18824	2.17922	2.22102	2.13001	2.42358	2.36105	2.35962	2.35583		2.29334	2.27727	2.34122
yceO	1.97957	2.091	1.89899	1.95979	1.91683	2.00112	1.968	1.92092	2.12047	1.98692	1.93538	2.00112		1.9719	1.95884	2.00796
solA	2.8197	2.6776	2.71857	2.84609	2.75829	2.78646	2.74861	2.70083	2.84755	2.77772	2.79878	2.79931		2.80439	2.81925	2.83545
yceP	2.92509	3.65933	3.23377	2.85176	3.04838	3.31119	3.13973	3.09103	2.93105	2.99254	2.87939	2.96027		2.90459	2.91251	2.95817
dinI	3.08465	2.83846	2.84812	3.12647	2.84704	2.9505	2.90553	3.0584	2.97369	3.12948	2.89856	3.04054		3.10256	3.05566	3.09574
pyrC	3.37177	3.20423	3.22673	3.50076	3.23018	3.41124	3.50434	3.34873	3.35554	3.39502	3.27798	3.41489		3.39229	3.36747	3.35554
yceB	2.956	3.42888	3.24104	2.99196	3.14942	3.15522	3.19942	2.98459	3.18819	2.97369	3.00857	3.03893		2.94194	2.95435	2.9717
grxB	2.98198	3.72909	3.44871	2.96469	3.34711	3.22383	3.35381	3.08801	3.142	2.97635	3.13524	3.00976		2.94306	3.00914	2.99373
mdtH	1.93388	1.61304	1.62711	1.79347	2.04136	1.91576	2.37632	2.06683	1.84716	1.82968	1.77599	1.86017		1.89631	1.94262	1.96269
rimJ	2.91186	2.8365	2.82016	2.99025	2.9505	2.9795	2.97271	2.97016	2.99426	2.96301	2.96863	2.92908		2.86896	2.92958	2.93704
yceH	2.78801	2.64867	2.67511	2.83397	2.81194	2.80144	2.79724	2.7673	2.83498	2.77928	2.77875	2.78334		2.77985	2.78798	2.79621
mviM	2.64025	2.59944	2.61894	2.73423	2.73985	2.67563	2.69765	2.68119	2.7588	2.69557	2.68017	2.66976		2.62756	2.65693	2.63627
mviN	2.7087	2.36731	2.55024	2.63627	2.40042	2.55024	2.52748	2.57083	2.61149	2.62045	2.53549	2.61091		2.71274	2.67859	2.73478
flgN	1.17427	1.08906	1.16029	1.2264	1.21348	1.19704	0.963071	1.14459	1.15212	1.07066	1.17525	1.11093		1.27889	1.12044	1.12349
flgM	1.22678	1.12118	1.1506	1.23606	1.20319	1.32853	1.11013	1.21872	1.30952	0.946452	1.04513	1.2567		1.15212	1.21437	1.31385
flgA	0.9268	0.773578	0.900172	0.829044	0.811276	1.04807	0.769742	0.845924	0.816099	0.958072	0.889632	0.889032		0.849429	1.02665	0.904324
flgB	0.975358	0.856519	0.84067	0.869571	1.00388	0.829539	0.873465	0.88659	0.862282	1.01058	0.870101	0.893338		1.01779	0.861715	1.04657
flgC	0.874403	0.860063	0.918111	1.01779	1.04513	0.884364	1.06205	1.09626	1.10277	0.813827	1.04304	0.979348		0.85546	0.96756	0.800191
flgD	1.14987	1.08244	1.15519	1.22302	1.23782	1.1682	1.27108	1.1388	1.29133	1.15519	1.1506	1.15448		1.22039	1.16566	1.06356
flgE	0.889195	0.993304	0.847507	0.918111	0.756562	1.05982	0.92475	0.934459	0.98447	0.960669	0.812247	0.906212		0.92475	0.956832	0.786002
flgF	0.99509	1.10701	1.08519	1.05682	0.866652	1.12197	1.08993	1.09711	1.19971	1.02037	1.04807	0.938339		1.06205	1.07784	0.84538
flgG	1.10114	1.01317	1.02455	1.02112	1.09056	1.12917	0.896505	1.11958	1.08686	1.02182	1.05023	1.11258		1.09799	1.09449	1.11093
flgH	0.927244	0.946452	0.850532	0.824819	0.830459	0.951543	0.862282	0.895883	0.909347	0.824819	0.79173	0.822771		0.816517	0.803997	1.16122
flgI	0.803712	0.816517	0.828075	0.815658	1.01248	0.804787	0.841646	0.88555	0.88659	0.816899	0.954167	1.01058		0.830081	0.831818	0.749238
flgJ	1.14698	1.15366	1.05316	1.16299	1.16299	1.10938	1.14031	1.14302	1.07698	1.22382	1.04584	1.17619		1.14203	1.19355	1.10536
flgK	1.03078	0.985238	0.993304	1.20057	1.0657	0.954894	0.972074	1.20057	1.04247	1.05758	1.14725	1.10612		1.02524	1.12413	0.942976
flgL	0.949881	0.996073	1.04657	0.997989	0.964914	1.03855	0.810436	0.907502	1.0657	0.96895	0.844838	1.0671		0.778472	1.12349	0.947685
rne	3.32518	3.21241	3.29512	3.41317	3.21735	3.29438	3.25143	3.30259	3.40777	3.37084	3.3597	3.39148		3.33533	3.34275	3.29747
yceQ	2.63748	2.59153	2.64867	2.70949	2.67808	2.67808	2.59318	2.55594	2.78961	2.73078	2.74588	2.72487		2.68067	2.61722	2.61453
rluC	3.12127	2.70684	2.90507	3.08867	2.7929	2.90934	2.78502	2.95611	2.86068	3.0299	2.85959	3.03041		3.12885	3.08801	3.14694
yceF	2.89252	2.99196	2.98508	2.79724	2.9205	2.92376	2.90987	2.84812	2.82892	2.89746	2.94628	2.92958		2.86637	2.91479	2.8964
sraB	2.88283	2.65591	2.66382	2.88093	2.61091	2.6776	2.61665	2.75285	2.85852	2.8741	2.86942	2.79988		2.92376	2.87558	2.84915
yceD	4.40497	4.23207	4.24349	4.38846	4.16266	4.25828	4.11893	4.33124	4.40269	4.39619	4.43063	4.35604		4.40269	4.3849	4.4273
rpmF	4.02946	3.97274	4.01604	4.13152	3.92277	3.94765	3.93171	4.05031	4.11893	4.06322	4.04777	4.02176		4.02176	4.01884	4.04777
plsX	3.4194	3.61253	3.60118	3.38599	3.53124	3.44767	3.44767	3.48244	3.37817	3.43584	3.36827	3.41868		3.47906	3.41672	3.36243
fabH	3.59601	3.58997	3.53124	3.56506	3.54763	3.48831	3.58875	3.58997	3.45737	3.55103	3.5242	3.48831		3.61732	3.58536	3.58536
fabD	3.97343	3.94072	3.94524	3.89636	3.79392	3.86355	3.9384	3.94072	3.91298	3.91521	3.94765	3.9058		3.98772	3.96765	3.96492
fabG	3.79736	3.71632	3.7046	3.80081	3.69987	3.68613	3.66392	3.79	3.67959	3.68927	3.72909	3.68927		3.79392	3.79908	3.79908
acpP	4.46362	4.44745	4.34558	4.43063	4.46721	4.47495	4.46721	4.41645	4.44036	4.44745	4.4713	4.44385		4.42025	4.4713	4.49931
fabF	3.39255	3.32139	3.35381	3.56613	3.3597	3.32634	3.23879	3.4298	3.35794	3.40945	3.37641	3.38081		3.4002	3.37458	3.40288
pabC	2.77981	2.85497	2.81665	2.82983	2.88035	2.73478	2.68805	2.78283	2.75338	2.73936	2.74861	2.7673		2.81146	2.77359	2.75439
yceG	2.71322	2.7506	2.7839	2.78184	2.65155	2.66863	2.61559	2.69611	2.79516	2.74801	2.67859	2.75719		2.71506	2.71564	2.70896
tmk	3.14652	3.0945	3.16	3.1178	3.1408	3.12582	3.15522	3.10083	3.09384	3.12266	3.09972	3.16241		3.1463	3.14942	3.14383
holB	2.79675	2.81925	2.86587	2.85228	2.85655	2.75976	2.80644	2.81878	2.7839	2.80755	2.77928	2.80493		2.82063	2.77829	2.79134
ycfH	2.94695	2.91034	2.95868	2.95162	2.94473	2.88581	2.92554	2.96189	2.86277	2.93105	2.89917	2.91479		2.97064	2.93162	2.93859
ptsG	3.79425	3.53829	3.53829	3.6822	3.28037	3.63496	3.38769	3.53829	3.66538	3.68336	3.67424	3.63944		3.80241	3.78304	3.79731
fhuE	1.47785	1.3767	1.57073	1.75924	2.09762	1.44022	1.52347	1.5693	2.37632	1.42945	1.44781	1.71448		1.47118	1.47288	1.48947
hinT	3.02639	3.12771	3.09696	3.06431	3.08454	3.15106	3.1463	3.074	3.13193	3.08454	3.11392	3.08409		2.99812	3.03101	3.05006
ycfL	3.24879	3.3564	3.4348	3.35295	3.23524	3.43264	3.40475	3.32546	3.38163	3.38856	3.37273	3.3597		3.20356	3.26959	3.27323
ycfM	3.09766	3.23377	3.28774	3.21104	3.18751	3.24345	3.13257	3.19808	3.19481	3.19351	3.21372	3.22606		3.08229	3.0985	3.11219
ycfN	2.64584	2.72435	2.70518	2.64223	2.60717	2.62641	2.63627	2.64277	2.6215	2.64587	2.65057	2.67143		2.65954	2.65954	2.61843
nagZ	3.13231	3.11841	3.13915	3.15169	3.14317	3.13646	3.19351	3.1789	3.0985	3.12582	3.1642	3.13397		3.14942	3.14383	3.10367
ycfP	3.70918	3.79	3.67275	3.55802	3.73534	3.59129	3.6425	3.74613	3.60484	3.58536	3.63043	3.58072		3.68927	3.70293	3.73534
ndh	3.26355	3.10796	3.32785	3.52536	3.37641	3.06374	2.88371	3.18533	3.36419	3.16853	3.275	3.27323		3.25746	3.259	3.2742
ycfJ	2.78153	2.40535	2.52945	2.86012	3.05963	3.1178	3.33608	2.66065	3.39148	2.86688	2.71113	2.98779		2.80144	2.74801	2.79516
ycfQ	2.75946	2.94578	2.81352	2.90648	3.29225	2.85176	3.08	2.71506	2.93648	2.81304	2.80973	2.83345		2.75669	2.75439	2.7673
ycfR	2.67288	1.93989	2.30352	2.70412	3.76613	2.31918	2.37428	3.0991	2.46217	2.51313	2.67661	2.44143		2.65208	2.63959	2.72698
ycfS	2.41029	2.16863	2.24681	2.29475	2.16612	1.98605	2.30879	2.32422	3.17394	2.4705	2.50347	2.50221		2.4455	2.41649	2.36886
mfd	2.72099	2.89056	2.74097	2.79134	2.81146	2.69461	2.78961	2.72282	2.79408	2.71564	2.68913	2.70793		2.72282	2.73985	2.7003
ycfT	1.56764	1.59916	1.59537	1.53579	1.61692	1.88419	2.55759	1.63499	1.93114	1.6922	1.62092	1.75279		1.58722	1.56534	1.55036
lolC	2.97965	2.79672	2.83945	2.88418	2.72862	2.88795	2.88529	2.87113	2.91888	2.87729	2.87842	2.91837		2.98617	2.98977	2.96301
lolD	2.79897	2.7174	2.76089	2.80493	2.69923	2.82892	2.81616	2.79134	2.84561	2.80189	2.79988	2.81771		2.81925	2.81304	2.76462
lolE	2.87377	2.77103	2.81969	2.87357	2.71444	2.82334	2.86012	2.8314	2.85228	2.87615	2.85599	2.88477		2.89002	2.88315	2.84812
ycfX	2.86483	2.8741	2.87215	2.82334	2.90648	2.86539	2.87842	2.83945	2.83799	2.83498	2.88889	2.85331		2.87842	2.86326	2.85283
cobB	2.87318	2.85542	2.85439	2.84401	2.84755	2.89335	2.8884	2.90355	2.86374	2.84812	2.86539	2.86012		2.85228	2.89112	2.87615
ycfZ	1.743	1.32531	1.37093	1.38002	1.06423	1.29733	1.19002	1.50595	1.3897	1.51807	1.40847	1.55036		1.71782	1.75379	1.75739
ymfA	2.24347	1.8105	1.93114	2.02099	1.60635	1.8288	1.70371	2.02576	2.0071	2.15215	2.03531	2.03793		2.29927	2.21164	2.21949
potD	3.58234	3.56726	3.5705	3.48831	3.18277	3.47351	3.32231	3.49189	3.72909	3.51463	3.57357	3.51338		3.60484	3.55802	3.58416
potC	3.35328	2.95981	3.07517	3.11447	2.80144	3.07172	3.02552	3.25451	3.20493	3.25746	3.1789	3.16599		3.39751	3.33926	3.32309
potB	3.34949	2.95377	3.0985	3.18007	2.83345	3.16853	3.041	3.30332	3.23312	3.26959	3.19481	3.19942		3.39055	3.3546	3.30332
potA	3.31566	3.00321	3.14694	3.22184	2.90877	3.18819	3.03893	3.275	3.23806	3.25969	3.19214	3.20885		3.35051	3.29085	3.30563
pepT	3.14602	3.17394	3.12708	2.99641	2.96245	3.20143	3.13915	3.21876	3.13973	3.08409	3.15227	3.17832		3.09328	3.16078	3.184
ycfD	3.04185	2.94525	2.97016	3.03203	2.99585	2.97584	2.95868	3.01036	3.01205	3.01091	3.09384	3.05728		3.05238	3.03659	3.03659
phoQ	2.99231	3.0667	3.12266	2.9889	2.94194	3.0218	2.96416	2.99426	2.95817	3.03893	3.0945	3.08		2.99254	3.0037	2.98068
phoP	3.28358	3.37458	3.3597	3.30715	3.19684	3.36827	3.34965	3.29014	3.25143	3.29597	3.36512	3.30409		3.27037	3.27323	3.30715
purB	3.65106	3.41774	3.52536	3.60218	3.15106	3.47552	3.37738	3.58416	3.56613	3.62506	3.61619	3.56726		3.67424	3.63799	3.64094
hflD	3.37825	3.20075	3.27037	3.32546	3.0945	3.20493	3.10083	3.342	3.23599	3.30563	3.37738	3.29597		3.414	3.4002	3.32056
trmU	3.44348	3.34784	3.43171	3.46262	3.44967	3.33281	3.3659	3.41774	3.33281	3.37895	3.38334	3.38769		3.46262	3.45838	3.40945
ymfB	2.87883	2.7447	2.81246	2.7511	2.80813	2.8146	2.7757	2.88201	2.76836	2.84151	2.78334	2.83034		2.89437	2.86119	2.88093
ymfC	2.59615	2.49782	2.58173	2.48802	2.5541	2.52822	2.50863	2.58563	2.53186	2.57477	2.51885	2.60521		2.62311	2.57747	2.58786
icd	4.07622	3.95732	4.01884	4.24349	4.29233	4.29577	4.31377	4.13596	4.01321	4.15858	4.31668	4.08948		4.07953	4.07616	4.07296
ymfD	1.14301	1.27566	1.0224	1.0657	1.14203	1.21872	1.24806	0.955535	1.21174	1.11342	0.856519	1.01183		1.26043	1.06494	1.10364
ymfE	0.74124	0.733738	0.737556	0.750879	0.74505	0.749238	0.761701	0.7647	0.752467	0.738229	0.753107	0.750369		0.749238	0.726963	0.747518
lit	0.855791	0.748035	0.773578	0.750369	0.748741	0.882677	0.821367	0.801731	0.770275	0.892053	0.730027	0.92821		0.787836	0.958657	0.82088
intE	0.894718	0.79538	0.932093	0.977404	1.05533	1.11958	0.77263	0.862282	0.892053	0.87296	0.78269	0.97879		0.832345	0.87645	0.975358
ymfG	0.816109	0.846476	0.838162	0.84067	0.882054	0.796669	0.860592	0.833293	0.800706	0.854949	0.841127	0.902481		0.837322	0.793037	0.81797
ymfH	0.968944	0.981976	0.951543	0.868076	0.800706	1.0309	0.940274	0.869571	1.01248	0.908075	0.945685	0.972074		1.06066	1.04178	0.804394
ymfI	0.793624	0.794443	0.786545	0.796235	0.781664	0.761195	0.790773	0.783147	0.774484	0.788797	0.761701	0.765263		0.762758	0.778973	0.83914
ymfJ	0.787823	0.821367	0.858972	0.834407	0.880817	0.829044	0.862905	0.819932	0.823787	0.869075	0.847507	0.783147		0.828581	0.759505	0.775384
ymfK	1.24933	1.21783	1.08244	1.21437	1.01969	1.09711	1.1438	1.08166	1.0138	1.00655	0.927524	1.15936		1.4213	1.19179	1.13489
ymfT	1.15562	1.25057	1.21174	1.1883	1.3627	0.91426	1.22302	1.28355	1.24893	1.0224	1.11881	0.839536		1.04115	1.07299	1.35271
ymfL	0.802174	0.814355	0.761701	0.834854	0.832345	0.834854	0.778036	0.788302	0.762758	0.82576	0.781664	0.853924		0.773218	0.806249	0.827056
ymfM	0.83834	0.806791	0.812247	0.82576	0.820414	0.789713	0.83874	0.970205	0.789266	0.830081	0.822355	0.911203		0.869075	0.810077	0.835868
ymfN	0.907288	1.01723	0.83684	0.867076	0.816099	0.907502	0.89153	0.950105	0.866652	0.871788	0.818449	0.867076		0.936981	0.921448	0.863435
ymfR	2.27809	1.95979	1.91891	2.1079	2.01068	2.00032	2.09762	1.93538	2.09335	1.87869	1.84991	1.92933		2.2823	2.26144	2.29053
ymfO	0.910158	1.05912	0.934459	0.932678	0.900663	0.97274	0.983769	1.03351	0.769742	0.959245	0.89274	1.04442		0.880189	0.920815	0.929468
ymfP	0.98534	0.868595	1.05023	0.92821	1.06494	1.09296	1.04115	0.98447	1.12758	0.933297	0.992693	1.01248		0.985943	0.994006	0.97607
ymfQ	1.10666	1.13799	0.992693	1.07784	1.02037	1.15599	1.19878	1.02112	0.964248	0.975358	1.03639	1.11792		1.13323	1.05758	1.12917
ycfK	1.15214	1.23072	1.13567	1.28074	1.29306	1.33365	1.32452	1.34255	1.40769	1.34418	1.23606	1.24636		1.25478	1.10455	1.09711
ymfS	0.817923	0.818449	0.803168	0.800191	0.77263	0.813293	0.82576	0.818906	0.806791	0.786978	0.820414	0.77491		0.801731	0.82576	0.826278
tfaE	1.07503	0.94891	0.904324	0.877563	1.00727	1.08906	0.994681	0.952179	1.01058	1.0309	0.992053	1.07299		1.09537	1.05827	1.07146
stfE	1.01378	0.927524	1.04584	1.00456	1.13099	0.97879	1.02942	0.889032	1.03975	1.10701	1.00794	0.986601		1.10701	1.02182	0.912521
pin	0.964262	0.842586	0.869571	1.05463	1.23251	1.31113	0.974139	1.05682	0.906212	0.862905	0.920068	1.02182		0.963071	0.994681	0.935033
mcrA	0.794729	0.835341	0.843668	0.853357	0.854949	0.819932	0.866174	0.808694	0.82576	0.84421	0.79393	0.802733		0.733738	0.899021	0.751428
icdC	3.83949	3.69373	3.79561	3.9908	3.93171	4.00666	3.98772	3.9058	3.76122	3.88484	4.05031	3.81511		3.82683	3.81511	3.87654
elbA	0.833753	0.808694	0.819456	0.852255	1.15519	0.913674	0.844838	0.823244	0.824339	0.934459	0.874757	0.779444		0.819932	0.822355	0.858972
ycgX	0.802821	0.787421	0.816517	0.799327	0.816899	0.778973	0.872409	0.791292	0.780787	0.821367	0.73892	0.73176		0.764311	0.88659	0.757562
ycgE	1.03951	1.08091	1.17525	1.0671	1.14633	1.12349	1.1586	0.959966	1.07223	1.19971	1.01446	1.12758		0.928784	1.06778	1.12197
ycgF	0.730844	0.747	0.769316	0.730871	0.878248	0.841646	0.906829	0.832851	0.724467	0.887242	0.715315	0.717611		0.736001	0.717611	0.73892
ycgZ	0.845383	0.80576	0.799802	0.831344	0.82088	0.936981	0.835341	0.800191	0.917391	0.899666	0.793037	0.837763		0.867076	0.806791	0.862282
ymgA	0.927176	0.852774	0.753107	0.959966	1.06849	0.783633	0.789713	0.924101	0.740136	0.918111	0.788797	0.796235		0.927524	0.942181	0.911822
ymgB	0.807807	0.887242	0.798284	0.793037	0.778036	0.773578	0.80576	0.804787	0.756562	0.785098	0.810436	0.73956		0.784616	0.77263	0.866174
ymgC	0.738334	0.754198	0.751428	0.768857	0.747518	0.74505	0.751428	0.741333	0.735249	0.75853	0.786002	0.756562		0.728048	0.73892	0.748035
ycgG	0.875042	0.740723	0.859526	0.792597	0.788302	0.949484	0.757091	0.884966	0.804787	0.753107	0.874072	0.945034		1.01913	0.786545	0.819456
ymgF	0.863455	0.78269	0.797771	0.770906	0.793522	1.05168	0.802733	0.828581	0.871788	0.807302	0.797174	1.0861		0.860063	0.893962	0.83634
ycgH_1	0.942329	0.84538	0.803573	0.907502	0.985943	0.887242	0.81797	0.884364	0.868076	0.834854	0.807302	0.797771		0.960669	0.925471	0.940848
ycgH_2	0.870841	0.911203	0.981235	0.95281	0.996073	0.981976	1.09953	0.903748	0.844838	0.880189	0.849961	1.04304		0.824819	0.783147	1.00456
ycgH	0.899665	0.895883	0.870101	0.893962	0.910602	0.818906	0.881421	0.882054	0.791292	0.833811	0.818906	0.957436		0.942181	0.837322	0.919494
ymgD	0.834949	0.947063	1.01514	0.999258	0.851178	0.979348	1.04378	0.980674	1.0224	0.853357	0.848953	0.974796		0.838162	0.835341	0.831344
ymgG	1.6495	1.64912	1.62946	1.60286	1.65241	1.53654	1.62331	1.64912	1.67332	1.59209	1.48779	1.56048		1.74318	1.60076	1.60458
ymgH	1.76175	1.59472	1.53654	1.67936	1.55604	1.49736	1.6201	1.59037	1.59675	1.62331	1.56615	1.49026		1.81598	1.75647	1.71279
ycgI	2.0094	1.97929	1.96612	1.87121	2.0161	2.0405	2.09598	1.8223	1.90178	1.92358	1.93114	1.96908		1.98847	1.95206	2.08765
minE	3.60906	3.57605	3.44967	3.51912	3.453	3.53947	3.48943	3.52298	3.55925	3.5441	3.65258	3.52651		3.59367	3.61732	3.61619
minD	3.58967	3.64979	3.5684	3.58651	3.5441	3.63648	3.5797	3.59254	3.66696	3.61981	3.71632	3.61371		3.59487	3.58651	3.58762
minC	3.33507	3.38508	3.36419	3.31119	3.33608	3.43366	3.40206	3.31744	3.414	3.38599	3.36747	3.3958		3.29891	3.33357	3.37273
ycgJ	2.76544	2.72385	2.68562	2.70631	2.89282	2.75285	2.67306	2.67031	2.58346	2.72698	2.76194	2.71628		2.72385	2.78696	2.78551
ycgK	4.64988	3.92473	4.12273	3.42167	3.44334	3.83259	4.48315	3.48943	3.54879	3.73659	3.76122	4.14884		4.56653	4.70457	4.67855
ycgL	2.87781	2.66601	2.69765	2.74861	2.73478	2.65008	2.71001	2.61941	2.80871	2.69975	2.66542	2.7731		2.85599	2.86068	2.91674
ycgM	2.98006	3.03603	2.99585	2.94087	3.06997	2.85497	2.82285	2.85387	2.99706	2.86012	2.8884	2.92105		2.95271	2.97271	3.01475
ycgN	2.91056	2.96915	2.94678	2.91888	3.10202	2.92495	3.07881	2.84755	2.9795	2.88418	2.80439	2.89582		2.90138	2.90603	2.92427
hlyE	2.27335	2.45952	2.36886	1.59842	2.02477	2.15884	2.05587	2.42555	1.98256	2.19856	2.30352	2.30352		2.22685	2.28372	2.30948
umuD	1.6691	1.77968	1.71782	1.82782	2.01159	1.78161	1.88153	1.83331	1.76699	1.79164	1.66764	1.74488		1.68261	1.65058	1.67411
umuC	1.81517	1.82782	1.71696	1.90178	2.14217	1.8105	1.89899	1.95425	1.79633	1.80779	1.76603	1.72612		1.79164	1.78905	1.86483
dsbB	3.2401	3.16599	3.19281	3.28108	3.184	3.1814	3.11103	3.15758	3.21308	3.22606	3.11038	3.23156		3.22383	3.21241	3.28406
nhaB	2.95212	2.80973	2.92264	3.01585	2.97778	2.87113	2.57321	2.96812	2.73129	2.99706	2.90355	2.9717		2.97418	2.94784	2.93433
fadR	2.91224	2.56092	2.62311	2.90034	2.65111	2.68805	2.67708	2.75829	2.83997	2.8034	2.70842	2.77772		2.90774	2.90188	2.92711
ycgB	2.64831	3.25594	3.05677	2.50863	3.1901	3.17645	3.06819	2.81722	2.728	2.77985	2.83945	2.85176		2.63264	2.67963	2.63264
dadA	2.54297	2.71384	2.6199	2.67914	3.53947	2.64643	3.32883	2.82063	2.68119	2.52179	2.78748	2.50111		2.55118	2.55024	2.52748
dadX	2.56156	2.69265	2.6025	2.67563	3.52651	2.6199	3.36665	2.76505	2.68017	2.58786	2.85128	2.55871		2.58888	2.53186	2.56393
cvrA	2.49018	2.47623	2.50416	2.39831	2.50807	2.525	2.63735	2.51258	2.46082	2.54848	2.54905	2.58405		2.51127	2.46863	2.49065
ldcA	2.70829	2.78551	2.78961	2.84755	2.91192	2.77673	2.75504	2.74687	2.90719	2.73583	2.75669	2.78129		2.70083	2.70896	2.71506
emtA	3.22789	3.03659	3.09103	3.3304	3.01306	3.13257	3.08058	3.15642	3.29085	3.20423	3.0723	3.21104		3.23377	3.22746	3.22245
ycgR	1.56446	1.48779	1.43588	1.52684	1.43761	1.51086	1.50675	1.57316	1.66517	1.51316	1.48061	1.46311		1.52844	1.53316	1.63177
ymgE	2.38175	2.80813	2.64961	2.30812	2.68853	2.66757	2.76998	2.38744	2.44143	2.47487	2.50807	2.42358		2.33805	2.3515	2.45569
ycgY	1.43581	1.90275	1.7806	1.47835	1.77504	1.66295	1.62495	1.53316	1.49105	1.64061	1.69801	1.59472		1.312	1.51554	1.47988
treA	2.59366	3.00086	2.85906	2.32766	2.73828	2.82384	2.69611	2.59692	2.39183	2.7324	2.84301	2.75553		2.56509	2.62538	2.59051
dhaH	3.10465	3.27184	3.20075	3.184	2.98977	3.58416	2.97531	3.1834	3.21735	3.259	3.18472	3.24263		3.11038	3.12647	3.07709
dhaL	2.63444	2.84252	2.79724	2.81146	2.58508	3.14995	2.59051	2.74643	2.82938	2.80813	2.77261	2.77359		2.64011	2.65904	2.60417
dhaK	2.80303	3.02228	2.85033	2.96027	2.77985	3.15351	2.76836	2.95493	2.91138	2.95981	2.96245	2.82892		2.79621	2.81146	2.80144
dhaR	2.11823	2.23205	2.20534	2.26757	2.17687	2.13397	2.12475	2.1429	2.19318	2.17378	2.24899	2.16098		2.08138	2.16695	2.10637
ycgV	2.19734	2.27399	2.21443	1.91683	2.11816	2.12934	2.00974	2.22754	1.95122	2.13085	2.04289	2.08461		2.1429	2.20534	2.24379
ychF	3.59157	3.29014	3.47906	3.72592	3.30486	3.4298	3.18007	3.65258	3.67812	3.65108	3.64385	3.61732		3.59752	3.5684	3.6088
pth	2.88183	2.69016	2.75608	2.94473	2.87315	2.70137	2.61243	2.83894	2.74097	2.7731	2.79182	2.7705		2.89484	2.86484	2.88581
ychH	2.68686	3.36747	3.07822	2.4563	3.1814	3.05297	2.94143	2.88529	2.73303	2.76413	2.95493	2.70684		2.65848	2.66276	2.73936
ychM	2.3951	1.88153	1.99308	2.41876	2.31758	2.70631	2.33309	2.54257	2.11601	2.41311	2.30652	2.28829		2.45099	2.39393	2.34039
prsA	4.12773	4.01884	3.99369	4.01321	3.96765	4.06322	4.2107	4.05738	4.18104	4.1726	4.07296	4.12273		4.14457	4.12717	4.11145
ispE	3.0244	3.04386	3.03437	2.9795	2.9932	3.07822	3.02025	3.01533	3.02552	3.02131	3.07054	3.05297		3.02497	3.04501	3.00321
lolB	2.87585	2.94885	2.94143	2.88889	2.8365	3.00086	2.95611	2.8741	2.94194	2.90138	2.93648	2.93105		2.86119	2.87842	2.88795
hemA	2.80235	2.73478	2.72967	2.61293	2.69823	2.67358	2.60302	2.79988	2.74861	2.7174	2.71274	2.7447		2.82799	2.79672	2.78233
prfA	2.90716	2.66542	2.75553	2.6741	2.71384	2.67708	2.57643	2.82384	2.83846	2.8314	2.83799	2.80871		2.94943	2.89172	2.88035
prmC	2.71035	2.44273	2.5194	2.46808	2.4705	2.39108	2.35658	2.63264	2.52052	2.64277	2.59581	2.57747		2.75553	2.70467	2.67085
ychQ	2.5675	2.31095	2.41037	2.31683	2.31918	2.21869	2.14511	2.50863	2.31176	2.5289	2.46217	2.41165		2.62094	2.53664	2.54491
ychA	3.25119	3.17189	3.12147	3.20006	3.25075	3.10796	3.13397	3.20423	3.03659	3.14569	3.2096	3.12582		3.23233	3.22456	3.29668
kdsA	3.21788	3.06374	3.06549	3.13712	3.13646	3.08409	3.06602	3.15819	3.11841	3.12885	3.17832	3.13712		3.21179	3.22383	3.21802
ldrA	2.05183	1.99129	2.10239	2.14441	2.10308	2.02917	2.05153	2.0822	2.15294	2.10871	2.12619	2.10467		2.07591	2.0071	2.07247
rdlA	2.53009	2.40688	2.54089	2.71001	2.56037	2.41794	2.47992	2.63906	2.6009	2.61453	2.6281	2.56678		2.53664	2.5194	2.53422
ldrB	2.06557	1.98526	2.06925	2.14511	2.11601	1.99674	2.03531	2.07591	2.17004	2.09519	2.09019	2.11752		2.0781	2.0405	2.0781
rdlB	2.41891	2.36817	2.47367	2.59535	2.46608	2.35583	2.40688	2.5403	2.50416	2.50625	2.53972	2.47245		2.4032	2.415	2.43855
ldrC	2.07004	1.99763	2.07505	2.16695	2.15215	2.02383	2.0602	2.06603	2.18597	2.12785	2.09762	2.1401		2.07966	2.03793	2.09253
rdlC	2.34615	2.25762	2.32552	2.50111	2.39467	2.21306	2.24301	2.453	2.39393	2.39618	2.42706	2.33388		2.37834	2.3359	2.32422
chaA	2.69126	2.7588	2.80549	2.69219	2.56509	2.47748	2.36959	2.602	3.041	2.71689	2.76462	2.7588		2.71689	2.68228	2.6746
chaB	2.60237	3.02939	2.87113	2.453	2.78598	2.85283	2.92209	2.63355	2.50931	2.69461	2.65848	2.69506		2.59998	2.59371	2.61341
chaC	2.75102	2.94473	2.86119	2.76556	3.157	2.94415	3.06997	2.82843	2.69557	2.79071	2.79672	2.80394		2.7388	2.75285	2.76142
ychN	2.79608	2.77522	2.80287	2.83498	2.72541	2.85439	2.78129	2.78696	2.85283	2.78551	2.85808	2.79572		2.7705	2.77928	2.83846
ychP	2.24431	2.36959	2.28594	2.17687	2.37903	2.7978	2.70684	2.41377	2.34688	2.44341	2.28907	2.50347		2.22539	2.25488	2.25265
narL	2.78315	2.84654	2.92711	2.91373	2.88371	2.836	2.68961	2.86434	2.86637	2.81969	2.85497	2.83997		2.76678	2.80238	2.78031
narX	2.16001	2.17301	2.18597	2.22388	2.31386	2.14441	2.13856	2.11816	2.17081	2.17228	2.17997	2.20944		2.18824	2.18139	2.11041
narK	2.19661	2.31316	2.2569	1.85911	1.55686	2.2283	2.27255	2.09843	1.92439	1.92092	1.67087	2.27517		2.1955	2.23996	2.15437
narG	2.40586	2.92711	2.7808	2.01691	1.98171	2.66917	2.48876	2.56567	2.1646	2.39831	2.18375	2.54668		2.37255	2.46337	2.38167
narH	2.59758	2.97016	2.81878	2.03288	2.22102	2.65057	2.44838	2.57897	2.23996	2.56264	2.31683	2.61453		2.58944	2.62481	2.57848
narJ	2.39912	2.65057	2.59206	1.84903	2.01249	2.31249	2.17997	2.31316	2.05073	2.31834	2.11752	2.38513		2.44683	2.3955	2.35503
narI	2.65331	2.96522	2.91373	2.146	2.23996	2.66442	2.42845	2.57378	2.37707	2.68961	2.41944	2.72541		2.67197	2.66702	2.62094
ychS	1.83422	1.83719	1.88611	2.0161	1.57316	1.74399	1.79446	1.78999	1.76525	1.83622	1.65058	1.80521		1.87287	1.8398	1.78999
rtT	2.34461	2.36031	2.4083	2.65535	2.08138	2.091	2.11888	2.4026	2.25921	2.33166	2.13319	2.25554		2.39183	2.34485	2.29714
tpr	1.94049	2.03531	2.13152	2.41037	1.76012	1.82056	1.88236	2.11041	1.97281	2.04625	1.8223	1.98356		1.95425	1.92092	1.94629
tyrV	3.94427	3.84666	3.96765	4.04213	3.64979	3.88058	3.71782	3.95238	3.84666	3.98025	3.81511	3.94072		3.9624	3.94765	3.92277
tyrT	3.93831	3.84048	3.9701	4.01884	3.65108	3.8719	3.70902	3.95732	3.84446	3.96765	3.81865	3.93171		3.97785	3.94072	3.89636
purU	3.32102	3.15412	3.1889	3.30259	3.1031	3.15819	3.06197	3.25594	3.14383	3.2159	3.26959	3.17522		3.31979	3.31203	3.33123
ychJ	3.24273	3.08115	3.04895	3.23524	3.0723	3.03041	2.95162	3.15227	3.04895	3.09512	3.13397	3.05467		3.22529	3.24022	3.26267
rssA	3.11729	3.22245	3.27108	3.03317	3.22245	3.19079	3.11603	3.1476	2.98508	3.16655	3.11909	3.15169		3.10202	3.11727	3.13257
rssB	2.94158	3.04445	3.0338	2.81194	3.00321	3.00795	2.94578	2.92958	2.81352	2.94252	2.97778	2.96357		2.95113	2.93817	2.93546
galU	3.72845	3.52171	3.68089	3.70293	3.63944	3.89383	3.84253	3.72909	3.78145	3.80241	3.78632	3.81156		3.72262	3.715	3.74772
hns	4.28198	4.10377	4.11512	4.11145	4.26886	4.28215	4.23965	4.10753	4.30955	4.2543	4.27198	4.23965		4.28215	4.26509	4.2987
tdk	2.63021	2.38819	2.46401	2.58563	2.55594	2.34622	2.36458	2.46863	2.46863	2.52682	2.5403	2.55759		2.65693	2.60302	2.63068
ychG_2	1.99854	1.89542	1.91683	2.12297	2.08611	1.96064	2.06528	1.99395	1.97466	2.00112	1.98256	1.95691		2.05941	1.96612	1.97009
ychG_1	1.87231	1.65896	1.69704	1.94719	1.76276	1.79543	1.82598	1.85086	1.82968	1.78619	1.72767	1.84352		1.89004	1.84716	1.87974
ychG	1.99367	1.85086	1.88064	2.03965	1.99129	1.92439	2.04466	1.95691	1.90911	1.97281	1.94525	1.93114		2.06998	1.98171	1.92933
adhE	4.15707	4.14007	4.05031	4.06	4.03336	3.97785	3.81683	4.42025	4.3637	3.97502	3.88251	4.2107		4.08316	4.24349	4.14457
ychE	2.07273	1.94811	1.94926	2.11445	2.30206	2.10467	2.15437	2.29927	2.05587	1.99219	2.01857	1.98256		2.07662	2.0602	2.08138
oppA	4.58788	4.83183	4.75541	4.47914	4.98841	4.56264	4.742	4.67051	4.48671	4.52745	4.742	4.54007		4.53603	4.67855	4.54906
oppB	3.82736	4.07953	3.9624	3.59254	4.21987	3.62634	3.88058	3.84666	3.67536	3.82077	3.95493	3.78468		3.86355	3.8386	3.77993
oppC	3.88873	4.21523	4.10003	3.64695	4.29577	3.72435	3.99926	3.95961	3.80413	3.98772	4.06635	3.91045		3.92698	3.89872	3.84048
oppD	3.68566	3.887	3.74922	3.32464	3.97785	3.41868	3.71951	3.65656	3.49964	3.63496	3.71037	3.5705		3.71632	3.69373	3.64695
oppF	3.57186	3.71782	3.64094	3.2096	3.86355	3.33926	3.61732	3.53571	3.41489	3.48244	3.5288	3.44967		3.6075	3.57357	3.53451
yciU	2.87372	2.87939	2.86896	2.88529	2.72649	2.86277	2.80598	2.81194	2.84095	2.85082	2.83288	2.87939		2.86484	2.85331	2.90302
cls	2.76238	3.00145	2.92908	2.88477	2.83545	2.88315	2.77474	2.7929	2.94252	2.86374	2.82843	2.86844		2.74047	2.76893	2.77772
kch	2.49239	2.48321	2.47175	2.23348	2.05765	2.55987	2.45446	2.31918	2.38592	2.43315	2.33088	2.5056		2.49566	2.47931	2.50221
yciI	3.03557	2.96695	2.96357	3.03893	3.01533	3.142	3.11158	2.99812	3.20566	3.06133	3.06933	3.08581		2.99533	3.03257	3.07881
tonB	2.1545	1.91984	2.18741	2.4455	2.56393	1.99944	2.10546	2.12852	2.48374	2.08611	2.02832	2.28978		2.146	2.15215	2.16535
yciA	2.58101	2.208	2.29113	2.53366	2.32845	2.42358	2.47175	2.42285	2.3735	2.49006	2.29409	2.49566		2.62267	2.56626	2.5541
yciB	3.13733	2.97418	2.95715	3.06067	2.97894	3.03203	3.04781	3.0667	3.16978	3.06013	3.09213	3.09797		3.15227	3.13326	3.12647
yciC	3.00865	2.83894	2.80755	2.93973	2.89002	2.89282	2.92958	2.92805	3.08	2.90774	2.93433	2.94306		3.01417	3.01417	2.99761
ompW	3.45922	3.21372	3.30875	2.65848	2.74097	3.3403	2.96915	3.38334	3.253	3.31119	3.34621	3.4104		3.44767	3.4348	3.49519
yciE	2.39592	3.2484	2.85283	2.08296	3.07517	2.67085	2.63959	2.42782	2.26215	2.44907	2.51313	2.4781		2.39393	2.37099	2.42285
yciF	2.70084	3.706	3.36071	2.32422	3.59129	3.23156	3.18819	2.86228	2.53549	2.91674	2.95217	2.97064		2.67511	2.73478	2.69265
yciG	2.38108	3.39322	3.04549	2.08138	3.44668	3.17832	3.08801	2.55181	2.24752	2.67661	2.602	2.76616		2.3735	2.38744	2.38229
trpA	3.54637	3.2742	3.36331	3.68927	3.45187	3.40777	3.37895	3.47455	3.46487	3.5242	3.56726	3.52997		3.55464	3.55103	3.53346
trpB	3.5239	3.27568	3.38334	3.72758	3.50434	3.42167	3.40874	3.45838	3.50434	3.53947	3.59629	3.55341		3.5441	3.53124	3.49635
trpC	3.26502	3.02773	3.10136	3.44334	3.24022	3.12948	3.1987	3.20493	3.21179	3.30259	3.29512	3.28702		3.26344	3.26735	3.26426
trpD	3.02395	2.71968	2.87779	3.31031	3.05787	2.82938	2.99812	3.07709	3.01533	3.09696	3.06307	3.0776		3.02025	3.05625	2.99533
trpE	3.18598	2.98068	3.14503	3.52651	3.34965	3.1408	3.293	3.27951	3.23377	3.28621	3.28852	3.27108		3.1789	3.21179	3.16725
yciV	2.42607	2.22539	2.2696	2.42013	2.51697	2.24681	2.35073	2.33893	2.34354	2.32845	2.22388	2.30411		2.47686	2.38971	2.41165
yciO	3.36455	3.55103	3.414	3.32883	3.54648	3.32709	3.27323	3.3597	3.27245	3.2848	3.39322	3.26805		3.34535	3.36665	3.38163
yciQ	2.29147	2.37773	2.39831	2.28162	2.35887	2.26894	2.09019	2.31834	2.23413	2.32069	2.31458	2.27587		2.32552	2.26062	2.28829
rluB	3.14735	3.0037	3.1726	3.07341	2.93206	3.087	2.83545	3.12386	3.01036	3.12088	3.0266	3.05512		3.17046	3.11278	3.15882
btuR	2.78576	2.74206	2.75976	2.89856	2.79572	2.7588	2.7808	2.80238	2.97064	2.81246	2.80598	2.81029		2.76194	2.79344	2.80189
yciK	2.89539	2.89437	2.86539	2.98567	2.93105	2.90355	2.96079	2.90877	3.09038	2.84704	2.88581	2.88581		2.88093	2.91138	2.89384
sohB	3.15377	2.98184	2.98977	3.15522	2.98931	3.09271	3.07581	3.06933	3.12582	3.10083	3.11504	3.11841		3.13646	3.1618	3.16304
yciN	2.58455	2.64702	2.62267	2.728	2.57694	2.57378	2.60572	2.47623	2.64758	2.60043	2.69611	2.60572		2.55871	2.56739	2.62756
topA	3.51647	3.4684	3.51338	3.5705	3.53708	3.4684	3.37817	3.46946	3.53451	3.54061	3.48134	3.49964		3.51912	3.51801	3.51227
cysB	3.10092	3.1889	3.06819	3.09271	3.30875	2.89484	2.86942	3.21308	3.1987	3.07341	3.08634	3.08183		3.07172	3.11552	3.11552
yciX_1	2.78129	2.94991	2.89582	2.83698	2.91034	2.53422	2.69413	2.63959	2.86228	2.84199	2.73536	2.65057		2.77772	2.76836	2.7978
yciX_2	3.0413	3.184	3.16241	3.08519	3.12521	2.80549	2.94252	2.9205	3.09103	3.05006	3.01974	2.91373		3.04895	3.04004	3.03493
yciX	2.84898	3.02552	2.9889	2.95113	2.96137	2.63164	2.77157	2.76836	2.96579	2.91623	2.86068	2.76462		2.82938	2.81518	2.9024
acnA	2.74922	3.30175	3.14033	2.61611	3.23599	3.06549	3.12147	2.90507	2.69167	2.93817	3.15292	2.86277		2.77418	2.76556	2.70793
ribA	3.44001	3.31822	3.28406	3.39751	3.38334	3.30103	3.46262	3.35794	3.38081	3.32231	3.30259	3.31979		3.4684	3.41579	3.43584
pgpB	2.70232	2.79878	2.80493	2.69413	2.78502	2.71164	2.63458	2.69765	2.74318	2.73183	2.75553	2.7506		2.69114	2.71113	2.70467
yciS	2.95007	3.14503	3.08	2.99139	3.08292	3.01918	2.97064	2.99928	3.10202	3.02497	2.99812	3.0069		2.94252	2.91837	2.98931
yciM	3.29373	3.48943	3.41579	3.26426	3.33123	3.28268	3.28621	3.29597	3.32959	3.23083	3.26657	3.29014		3.32309	3.28702	3.27108
pyrF	3.2155	3.01859	3.12771	3.26805	2.9889	3.12885	3.0069	3.20686	3.08752	3.21104	3.10981	3.20356		3.26506	3.20751	3.17394
yciH	3.45527	3.16781	3.32309	3.43264	3.18067	3.30875	3.19684	3.38163	3.29512	3.39229	3.29891	3.37182		3.48598	3.45614	3.4237
osmB	3.05488	3.68089	3.4002	2.94885	3.60347	3.55464	3.96765	3.28335	4.04213	3.28335	3.19419	3.40568		3.04501	3.05467	3.06495
yciT	2.92194	2.93006	2.98339	2.93262	3.19942	2.95217	3.04156	2.97418	2.90034	2.80921	2.81969	2.84049		2.92319	2.92376	2.91888
gmr	2.68801	2.78748	2.77673	2.6199	2.37023	2.73828	2.51434	2.65693	2.63355	2.72594	2.79931	2.73078		2.66217	2.71274	2.68913
rnb	3.48529	3.414	3.40114	3.52171	3.26959	3.41964	3.49068	3.45403	3.4298	3.43264	3.39838	3.42673		3.46946	3.4684	3.51801
yciW	3.07237	3.43264	3.22606	3.12321	2.98727	2.96812	3.45187	3.21033	3.34965	3.09972	3.15578	3.0985		3.08	3.09161	3.04549
fabI	3.70904	3.63192	3.6425	3.706	3.59367	3.59752	3.58072	3.61732	3.65933	3.64979	3.64836	3.6075		3.7046	3.69662	3.72592
ycjD	1.94786	1.89992	1.94629	2.02576	2.1429	2.01691	2.07505	2.04996	1.83331	1.97099	1.95206	1.90275		1.97466	1.92173	1.94719
sapF	2.52716	2.44008	2.45886	2.53848	2.4945	2.53612	2.52246	2.54315	2.42086	2.47992	2.48374	2.45952		2.53366	2.54365	2.50416
sapD	2.49135	2.48251	2.51127	2.54315	2.55024	2.4939	2.53488	2.56037	2.40385	2.49125	2.51003	2.45505		2.49921	2.47315	2.50169
sapC	2.35787	2.2696	2.29334	2.37494	2.30411	2.24752	2.34196	2.35583	2.21949	2.34688	2.37569	2.31249		2.38096	2.3574	2.33524
sapB	2.36648	2.29113	2.38365	2.4083	2.24301	2.31994	2.39183	2.37255	2.30206	2.43713	2.42979	2.37569		2.40111	2.38304	2.31529
sapA	2.72289	2.61782	2.70358	2.73015	2.64587	2.71911	2.76253	2.74157	2.64479	2.66217	2.71057	2.69016		2.71001	2.73583	2.72282
ymjA	2.5063	2.45164	2.48746	2.59051	2.70518	2.56962	2.69316	2.5943	2.5685	2.54257	2.50416	2.5403		2.5289	2.48374	2.50625
puuP	1.88167	1.50516	1.752	1.91292	1.89817	2.04548	1.91193	1.91006	1.74749	1.98008	1.88611	1.91006		1.89094	1.82968	1.92439
puuA	2.23596	1.5693	1.80977	2.49712	2.58291	2.38888	2.04996	2.37179	1.70208	2.40688	2.21094	2.09679		2.23793	2.22388	2.24607
puuD	1.95469	1.42945	1.64747	2.31176	2.38441	2.11204	1.81229	2.14363	1.58563	2.21237	2.02576	1.88419		1.96169	1.95425	1.94811
puuR	2.56814	2.34992	2.41235	2.64377	2.62267	2.58231	2.45372	2.59153	2.50221	2.62094	2.53239	2.515		2.58118	2.54427	2.57897
puuC	1.77405	1.50755	1.59763	1.939	1.97381	1.85086	1.75107	1.87477	1.63023	1.81699	1.62495	1.6802		1.77877	1.76276	1.7806
puuB	1.71711	1.46803	1.53579	1.8288	1.90823	1.77968	1.62252	1.76443	1.49514	1.69377	1.54953	1.67936		1.71876	1.73379	1.69878
puuE	1.57134	1.39473	1.43497	1.6802	1.85716	1.65658	1.59537	1.67332	1.50836	1.49105	1.51716	1.47755		1.50755	1.67487	1.53161
pspF	2.28122	2.32069	2.25488	2.35434	2.24528	2.1716	2.20673	2.26664	2.2659	2.13856	2.24451	2.19146		2.24301	2.29714	2.30352
pspA	2.82808	3.05467	2.87162	2.95327	2.67661	2.66065	2.6215	2.82938	2.95662	2.85852	2.98235	2.85808		2.80238	2.82532	2.85655
pspB	2.67317	2.8884	2.63678	2.67808	2.69265	2.51064	2.53612	2.6025	2.66601	2.64065	2.67612	2.63014		2.64867	2.68067	2.69016
pspC	2.56171	2.81146	2.59581	2.57946	2.64758	2.45372	2.50221	2.52442	2.59261	2.56157	2.60144	2.5685		2.54257	2.56509	2.57747
pspD	2.61321	2.89696	2.69461	2.61722	2.76194	2.57422	2.66065	2.58231	2.6199	2.59371	2.64277	2.62641		2.60874	2.61149	2.61941
pspE	2.46898	2.45886	2.38819	2.40042	2.26364	2.47109	2.28978	2.24974	2.42146	2.42782	2.51826	2.39183		2.48937	2.44008	2.47748
ycjM	1.257	1.21097	1.09056	1.19179	1.13567	1.22728	1.15137	1.27214	1.05023	1.27982	1.20846	1.24381		1.31029	1.21528	1.24543
ycjN	1.34821	1.20396	1.22138	1.24202	1.20488	1.34846	1.34846	1.29898	1.23606	1.27889	1.25145	1.16997		1.35504	1.36187	1.32771
ycjO	1.49775	1.57227	1.59472	1.42858	1.47601	1.47288	1.51635	1.54461	1.53579	1.65896	1.57483	1.51893		1.5797	1.50836	1.40518
ycjP	1.40646	1.39228	1.43936	1.33845	1.45907	1.46958	1.41234	1.45414	1.36685	1.4647	1.4861	1.3857		1.49275	1.32222	1.40439
ycjQ	1.97299	1.91576	1.99219	2.0822	2.05855	2.02099	2.13544	2.06998	1.96064	2.0161	2.11445	2.04466		1.94811	2.00286	1.968
ycjR	1.51181	1.44781	1.50675	1.61692	1.62176	1.55036	1.55202	1.59389	1.55444	1.56692	1.56692	1.58238		1.47601	1.49736	1.56207
ycjS	1.61908	1.57161	1.56207	1.64141	1.60548	1.54556	1.63585	1.59916	1.52279	1.63972	1.64912	1.55856		1.67487	1.58238	1.59998
ycjT	1.30201	1.37347	1.2567	1.37347	1.48857	1.29989	1.4198	1.32222	1.27982	1.4198	1.32531	1.44705		1.24543	1.29133	1.36927
ycjU	1.20326	1.16649	1.14633	1.31453	1.31877	1.16916	1.312	1.13799	1.25145	1.18919	1.16299	1.20662		1.27722	1.27722	1.05533
ycjV	1.28027	1.13567	1.07949	1.22821	1.26127	1.20319	1.28699	1.29306	1.15685	1.24463	1.23521	1.17265		1.25391	1.29644	1.29045
ymjB	0.849887	0.83684	0.843148	0.858972	0.838162	0.816899	0.884966	0.841646	0.797771	0.980674	0.858278	0.80779		0.804787	0.841127	0.903748
ompG	1.08473	1.05168	1.12585	1.04807	1.04115	1.06924	0.926118	1.14963	0.955535	1.09799	1.08835	1.14203		1.15519	1.09711	1.0019
ycjW	2.17583	2.03288	2.06842	2.27123	2.0405	2.06683	1.97578	2.05679	2.11041	2.10239	2.13856	2.08068		2.20453	2.17532	2.14763
ycjX	2.13645	2.28372	2.15132	2.3955	2.31834	2.23136	2.36596	2.14688	2.19077	2.09176	2.091	2.15884		2.11119	2.15598	2.14217
ycjF	2.22611	2.31529	2.18912	2.4311	2.36817	2.23996	2.35814	2.27799	2.29113	2.20084	2.19778	2.22102		2.24065	2.22032	2.21736
tyrR	2.83347	2.86942	2.83442	2.91428	2.93433	2.90987	2.8741	2.86896	2.84301	2.85906	2.85655	2.85439		2.81567	2.85033	2.83442
tpx	3.6042	3.49398	3.48943	3.67275	3.61506	3.66842	3.67113	3.52651	3.50988	3.57707	3.62261	3.56935		3.58536	3.60218	3.62506
ycjG	0.92283	1.10862	1.04943	0.975358	0.964248	0.899666	1.0876	0.911203	1.14725	0.98314	1.03916	1.02455		0.897218	1.03351	0.837763
mpaA	0.923145	0.884966	0.922712	0.759041	0.842084	0.947063	0.900663	0.917391	0.874072	0.865078	0.997313	0.857688		1.07538	0.917391	0.776663
ymjC	1.13858	0.986601	0.946452	0.813827	0.795768	1.11258	0.989378	0.83874	0.911822	1.06356	0.935742	1.01842		1.125	1.06849	1.22225
ycjY	0.846933	0.919494	0.801731	0.849429	0.904324	0.930776	0.899021	0.799802	0.773218	0.74505	0.835868	0.850532		0.839536	0.807302	0.893962
ycjZ	0.767528	0.781664	0.78269	0.755957	0.893338	0.814355	0.759041	0.765263	0.869075	0.780347	0.840141	0.759505		0.848953	0.724467	0.729165
mppA	0.827854	1.00655	1.05682	0.927524	0.945685	0.981235	1.02596	0.862905	1.03568	0.994681	0.895883	0.876976		0.75808	0.900663	0.824819
ynaI	0.93619	0.828581	0.82088	0.855915	0.925471	0.900663	0.98314	0.829044	0.998685	0.819456	0.813293	0.932093		0.933923	0.873465	1.00118
ynaJ	0.699832	0.735249	0.741333	0.73176	0.73956	0.73176	0.730871	0.729165	0.728048	0.736801	0.83874	0.719648		0.699832	0.699832	0.699832
uspE	0.862899	0.835868	0.875844	0.819456	0.810077	1.06205	0.852774	0.815204	0.796669	0.803168	0.92475	0.981235		0.864534	0.79538	0.928784
fnr	3.88428	3.86128	3.80796	3.86128	3.9035	3.76777	3.74613	3.95493	3.95493	3.89383	3.95961	3.85735		3.87417	3.89383	3.88484
ogt	2.56656	2.42358	2.48684	2.65324	2.66542	2.48623	2.53972	2.56264	2.58061	2.54491	2.57848	2.5541		2.55652	2.58724	2.55594
abgT	1.07948	1.24636	1.12273	1.05982	1.28699	0.991383	1.17178	1.18395	1.02037	1.23438	0.986601	1.10938		1.11093	1.12758	0.999933
abgB	1.77529	1.54216	1.46311	1.59297	1.57721	1.5414	1.54869	1.55036	1.62869	1.43679	1.47516	1.53161		1.94073	1.65985	1.72529
abgA	1.56755	1.38427	1.37911	1.49818	1.32531	1.45907	1.42702	1.42945	1.46228	1.36021	1.36609	1.39228		1.58952	1.54313	1.57001
abgR	0.818661	0.875844	0.788797	0.771354	0.748035	0.728048	0.876976	0.848953	0.854381	0.752467	0.786978	0.751428		0.918111	0.772203	0.765669
IS061	0.809523	0.980674	0.826278	0.935033	0.961852	0.866652	0.920068	0.977404	1.04378	0.864039	0.83684	0.933923		0.810831	0.810436	0.807302
ydaL	0.946228	0.909941	0.956832	1.14725	0.987304	1.13012	1.13714	0.835341	1.11258	1.0861	0.972074	1.04807		0.906212	0.996731	0.935742
ydaM	0.977973	0.845924	0.835868	0.958657	0.996731	0.844838	0.92821	1.00062	1.04657	0.942181	0.944317	0.833293		0.889032	1.03493	1.00995
ydaN	1.36148	1.30558	1.4036	1.43761	1.38722	1.34333	1.40684	1.40272	1.3502	1.27378	1.26127	1.20488		1.35595	1.42219	1.3063
dbpA	0.900358	0.933923	1.04442	0.957436	0.968201	0.88659	1.03975	1.00655	1.01586	0.949484	0.999258	1.05758		0.882677	0.95281	0.865587
ydaO	0.904275	0.736001	0.853357	0.781664	0.740723	0.748035	0.97879	0.894595	0.747518	0.759505	0.787421	0.933297		0.991383	0.834854	0.88659
intR	0.974869	0.883784	0.832851	0.913674	1.01514	0.945034	1.00727	0.900172	1.03639	0.842084	0.834854	0.877563		0.944317	0.922712	1.05758
ydaQ	1.02297	1.05237	0.940848	1.05316	1.09537	1.04513	1.09296	1.10277	1.08381	0.905595	0.871788	0.963667		1.03916	1.07617	0.953582
ydaC	1.10685	0.987304	1.04873	1.01723	0.921448	0.926795	1.12917	0.962462	0.847507	0.95281	0.906829	0.96697		1.05463	1.07949	1.18642
lar	0.785681	0.749238	0.745712	0.757562	0.830081	0.801731	0.756562	0.810831	0.804394	0.699832	0.806791	0.741333		0.737556	0.83634	0.783147
recT	1.07712	0.871174	0.874757	0.939677	0.974796	0.740136	0.79173	0.933297	0.846992	0.790209	0.794443	0.954167		1.09374	1.14031	0.997313
recE	0.886505	0.907502	0.857688	0.801227	0.841646	0.787421	0.883234	0.772203	0.924101	0.876976	0.857164	0.843148		0.869571	0.898415	0.89153
racC	0.947182	0.837322	0.840141	1.01058	1.00924	0.865587	0.803997	0.834407	0.884966	0.921448	0.819932	0.861141		0.959966	0.89781	0.983769
ydaE	0.888502	0.970205	0.801227	0.787836	1.07146	0.909941	0.713332	0.88783	0.807302	0.853924	0.73956	0.867547		0.747	0.828581	1.08993
kil	0.844122	0.809153	0.821815	0.857688	0.814355	0.804394	0.823244	0.810436	0.783147	0.818449	0.776663	0.81797		0.842084	0.808227	0.882054
sieB	0.856796	0.777595	0.747	0.786002	0.849429	0.78269	0.798284	0.77491	0.79173	0.822355	0.788302	0.754198		0.892053	0.821815	0.856519
ydaF	1.24712	1.21254	1.13012	1.15936	1.15448	1.19098	1.1395	1.20396	0.952179	1.07698	1.12917	1.24806		1.27378	1.13489	1.3327
ydaG	0.782696	0.77263	0.741965	0.797771	0.852255	0.763841	0.740136	0.742591	0.73956	0.755957	0.942181	0.855915		0.778036	0.824339	0.745712
racR	0.894936	0.808227	0.808694	0.817471	0.810436	0.90136	0.963667	0.831818	0.799802	0.770906	0.823244	0.792597		0.942976	0.946452	0.79538
ydaS	0.728037	0.729165	0.735249	0.721355	0.751941	0.803168	0.779444	0.730871	0.768857	0.806791	0.789713	0.792185		0.730027	0.719648	0.734436
ydaT	1.02302	1.11717	0.965664	0.993304	1.08906	0.873465	1.08835	1.09133	1.01913	1.09056	1.05392	0.865078		1.05912	1.05982	0.950105
ydaU	0.930275	1.06142	1.00118	0.847507	1.0876	1.07617	1.11881	0.920068	0.879544	0.930776	0.87296	0.96895		0.96756	0.985943	0.837322
ydaV	1.00375	1.04178	0.963071	0.903748	1.21872	1.12758	1.09217	0.92475	0.96895	1.01317	1.12197	0.89781		1.04657	0.926118	1.03855
ydaW	0.810033	0.827056	0.743735	0.791292	0.959966	0.833811	0.957436	0.839536	0.853924	0.84801	0.805248	0.827523		0.744479	0.943655	0.741965
rzpR	0.936547	0.988681	1.08686	1.00326	0.88659	0.974139	0.948253	1.04247	0.833811	0.830459	0.881421	1.03351		0.765263	1.03711	1.00727
rzoR	2.23572	2.08138	2.13544	2.25129	2.13935	2.08138	2.1955	2.02018	2.13397	2.09019	1.94629	2.11816		2.31606	2.18375	2.20737
trkG	0.795574	0.759505	0.77263	0.767234	0.786002	0.777595	0.774484	0.787421	0.761701	0.784106	0.784106	0.752467		0.818449	0.7647	0.803573
ynaK	0.852762	0.778036	0.917391	0.926118	0.966253	0.892053	0.890329	0.91484	0.900172	0.863435	0.961292	0.762215		0.87645	0.897218	0.784616
ydaY	0.861548	0.948253	0.846992	0.902481	1.10455	0.89274	0.87645	0.844838	0.947685	0.816099	0.849429	0.968201		0.827523	0.954894	0.802227
ynaA	0.95513	0.97879	0.916067	0.777118	0.78224	0.748741	0.947685	0.942976	1.01969	0.895198	0.827056	0.948253		0.999258	0.880189	0.985943
lomR_1	1.15831	0.956236	1.00326	1.02524	0.866174	1.03975	1.13099	0.92821	1.02112	1.15291	0.946452	0.906829		1.21004	1.18045	1.08443
lomR_2	1.41037	1.29223	1.27476	1.20846	1.24202	1.24381	1.267	1.1395	1.32531	1.26856	1.25579	1.28446		1.49194	1.31453	1.42465
lomR	0.980737	0.879544	0.922076	0.776148	0.833811	1.02596	1.09449	0.908709	0.88555	0.976712	0.841646	0.980674		1.04584	0.904324	0.992053
stfR	1.04775	0.952179	0.945685	1.13567	0.945034	0.797771	1.07617	0.993304	1.09872	0.927524	0.988681	1.18487		1.02665	1.08166	1.03493
tfaR	0.86431	0.857164	0.837763	0.963667	1.01058	0.870727	0.975358	0.849429	0.908709	0.904324	0.872409	0.883784		0.801227	0.905595	0.886107
pinR	0.987111	0.964914	0.875308	0.983769	0.745712	0.823244	0.826278	0.816899	1.02796	0.859526	0.883234	1.00995		0.992053	0.987304	0.981976
ynaE	0.914851	0.869075	0.91484	0.806791	0.827056	0.866174	0.951543	0.951543	0.91426	0.794443	0.744479	0.91426		0.823787	0.931389	0.989378
uspF	0.851241	1.04735	0.894595	0.875308	0.879544	0.857688	0.861715	0.853357	1.07146	0.964248	0.860592	0.858278		0.825318	0.894595	0.833811
ompN	1.10512	1.07299	0.980674	1.14882	1.24725	1.2058	1.10612	1.26934	1.13626	1.04584	0.990068	1.27889		0.935742	1.05912	1.3205
tke8	0.796324	0.741333	0.738229	0.786545	0.775759	0.794863	0.726963	0.726963	0.723046	0.733738	0.767874	0.743151		0.746348	0.853357	0.789266
ydbK	0.924134	0.851761	0.911203	1.03493	0.802733	0.998685	0.89781	1.00262	0.890329	0.883234	1.06924	0.991383		0.920815	0.988681	0.862905
ydbJ	0.845492	0.848953	0.88783	0.865078	0.884966	0.871788	0.853357	0.835868	0.830459	0.83684	0.904324	0.848459		0.829044	0.927524	0.779908
hslJ	0.853739	0.775759	0.779908	0.82088	0.769742	0.760134	0.73956	0.83684	0.741965	0.751941	0.766773	0.88783		0.874757	0.861141	0.825318
ldhA	1.20556	1.10938	1.11958	1.1395	1.1388	1.27806	1.05758	1.19355	1.43177	1.20057	1.12585	1.07617		1.21437	1.16029	1.24202
ydbH	1.15815	1.20662	1.08835	1.10277	1.12758	1.06646	1.23606	1.21097	1.13246	1.13626	1.15519	1.06494		1.1708	1.1778	1.12585
ynbE	0.800541	0.773998	0.79538	0.779908	0.780347	0.741333	0.795768	0.80576	0.759041	0.902481	0.762758	0.773998		0.77491	0.829539	0.797174
ydbL	0.993396	1.04807	0.91307	1.11792	1.04038	0.860592	1.01514	0.942181	0.907502	0.990752	0.92821	0.940274		0.901887	0.951543	1.12676
feaR	0.929809	0.865587	0.7647	0.881421	0.799327	0.781664	0.838162	0.824339	0.793037	0.793037	0.778472	0.755424		1.00388	0.97274	0.812807
feaB	1.0158	1.13489	1.07784	1.07698	1.03975	0.877563	0.996731	0.974139	1.03855	0.893338	1.02315	1.10784		0.904324	0.98447	1.1586
tynA	0.99406	1.23169	1.09296	1.1506	1.04735	1.09799	1.01183	1.18129	1.13489	1.10277	1.06142	1.00062		1.08835	1.05316	0.84067
maoC	1.20146	1.33178	1.28959	1.41827	1.33925	1.1796	1.33439	1.37753	1.33845	1.267	1.26444	1.26127		1.26856	1.217	1.11881
paaA	0.958873	0.985943	1.08443	0.995392	1.05682	1.01913	0.937682	0.916067	0.971442	0.92821	0.987956	0.992693		0.953582	0.959966	0.963071
paaB	0.823584	0.949484	0.8117	0.832851	0.883784	0.801227	0.939677	0.858278	0.920068	0.877563	0.899021	0.797174		0.833293	0.8117	0.82576
paaC	0.909751	0.9364	0.748035	0.871788	0.96697	0.715315	0.761195	0.932678	0.963071	0.795768	0.759505	0.829539		0.952179	0.97879	0.798284
paaD	1.24869	1.30142	1.51003	1.20227	1.24806	1.25391	1.30865	1.26776	1.33439	1.13799	1.15366	1.50913		1.21348	1.36438	1.1682
paaE	0.855014	0.913674	1.08166	0.994006	1.10036	0.860063	1.04513	0.96697	0.995392	1.0019	1.08381	1.05237		0.895883	0.859526	0.809634
paaF	1.01613	1.06849	1.02796	1.07223	1.17433	1.03782	0.979348	1.02455	0.946452	1.10784	1.04943	1.03916		1.03711	1.03855	0.97274
paaG	1.15597	1.06494	1.06066	1.18304	1.04378	0.964248	0.96697	1.05606	0.999258	1.05463	1.14203	1.13626		1.03493	1.17525	1.25771
paaH	0.743775	0.84421	0.733738	0.799802	0.794863	0.869571	0.769316	0.879544	0.771786	0.972074	0.774484	0.849429		0.740136	0.773578	0.717611
paaI	0.909875	0.7647	0.777595	0.78269	0.776148	0.761701	0.944317	0.767874	0.794863	0.831344	0.773578	0.828075		0.89274	0.919494	0.917391
paaJ	0.848664	1.13626	1.03351	1.16916	0.768857	0.805248	1.02182	1.01913	1.04038	1.09537	1.08686	0.903748		0.808227	0.935033	0.802733
paaK	0.988533	0.994006	0.861715	0.842084	0.883234	0.82576	0.815204	0.903058	0.825318	0.845924	0.839536	0.808227		1.00995	1.0309	0.92475
paaX	0.819335	0.940274	0.775759	0.828581	0.757562	0.818449	1.01913	0.940848	0.864039	0.7647	0.964248	0.843668		0.780347	0.933923	0.743735
paaY	0.919896	1.05023	0.975358	0.769316	1.03493	0.992693	1.04038	1.0671	1.06142	0.982604	1.07949	1.03222		0.940274	1.04584	0.773578
ydbA_1	0.789844	0.870727	0.771354	0.9364	0.7259	0.778036	0.79874	0.784106	0.837763	0.884364	0.770906	0.83914		0.812807	0.78224	0.774484
ydbA_2	0.90999	1.11412	1.02037	1.08318	1.20396	1.04442	0.945685	1.08686	1.03782	1.05392	1.05237	0.994681		1.02182	0.884364	0.823787
ybda	1.42165	1.51807	1.35595	1.49667	1.34586	1.48142	1.44528	1.51962	1.61149	1.43843	1.49736	1.33529		1.40684	1.43026	1.42784
ydbC	1.33485	1.2955	1.3897	1.38813	1.33609	1.36353	1.45586	1.36526	1.52684	1.3931	1.41474	1.3063		1.18734	1.32616	1.49105
ydbD	0.814725	0.820414	0.999933	0.860592	0.997989	1.00924	0.822355	0.886107	0.859526	0.89153	0.822771	0.943655		0.893338	0.811276	0.73956
ynbA	0.777241	0.752467	0.784616	0.806249	0.867547	0.734436	0.760767	0.823787	0.797174	0.770275	0.826278	0.747		0.824339	0.751428	0.755957
ynbB	0.818534	0.918111	0.815204	0.943655	0.992053	0.802227	1.00995	0.822771	1.02524	1.08686	1.08022	0.769316		0.856519	0.791292	0.80779
ynbC	0.797951	0.775384	0.812807	0.754198	0.980049	0.821815	0.775759	0.837763	0.849429	0.911203	0.785503	0.837322		0.776148	0.862282	0.755424
ynbD	1.04961	1.09133	0.83914	0.955535	0.911822	0.799327	0.883784	0.932093	1.10536	0.922076	0.908075	0.805248		1.08443	1.03568	1.02872
azoR	2.55094	2.20383	2.31834	2.64758	2.41438	2.4221	2.4951	2.56962	2.51636	2.50347	2.58291	2.48802		2.53722	2.53972	2.57587
hrpA	2.6581	2.58944	2.61941	2.71214	2.75719	2.58508	2.54491	2.66649	2.58508	2.68455	2.63116	2.6199		2.68455	2.66065	2.6291
ydcF	2.59474	2.64819	2.57258	2.63959	2.65848	2.7003	2.78646	2.60982	2.81146	2.63116	2.60874	2.61506		2.5685	2.59261	2.62311
aldA	2.78733	3.28037	2.9813	3.0584	2.87842	2.83753	2.64377	2.85655	2.82747	3.09213	3.53346	2.70467		2.77722	2.80549	2.77928
gapC_2	3.45251	3.7711	3.69819	3.29747	3.9908	3.48472	3.71335	3.48716	3.42463	3.36827	3.27654	3.39322		3.4348	3.438	3.48472
gapC_1	3.56445	3.96492	3.83481	3.45187	4.19661	3.73534	3.91298	3.64094	3.59254	3.57477	3.50076	3.59129		3.54178	3.56506	3.58651
gapC	3.39979	3.76613	3.67812	3.26344	3.96492	3.51584	3.67275	3.44967	3.4237	3.38686	3.28774	3.39924		3.3958	3.3958	3.40777
cybB	3.39572	3.0053	3.14942	3.42065	3.15227	3.12647	3.1178	3.28037	3.44449	3.32309	3.35794	3.31282		3.34275	3.38081	3.46361
ydcA	2.89919	2.64173	2.73129	2.84915	2.66276	2.57015	2.56326	2.74047	2.90553	2.81352	2.78696	2.85128		2.87987	2.8741	2.94361
hokB	2.21983	2.07084	2.15367	2.23205	2.08068	2.0822	2.14441	2.00537	2.22475	2.11365	2.16535	2.13784		2.16248	2.26215	2.23486
mokB	1.96673	1.83331	1.86017	1.97009	1.83804	1.91292	1.90178	1.79446	1.96612	1.83889	1.92273	1.89631		1.93463	2.01351	1.95206
trg	1.71309	1.65658	1.68177	1.64211	1.92358	1.66517	1.69611	1.72847	1.65058	1.69459	1.64211	1.69054		1.68103	1.72106	1.73718
ydcI	2.76533	2.56451	2.64223	2.83799	2.94306	2.8365	2.75285	2.89112	2.627	2.91939	3.03603	2.73583		2.79239	2.73362	2.76998
ydcJ	1.89688	2.4358	2.06761	1.87974	2.15666	2.15958	2.27517	1.94525	1.86776	2.05765	2.18673	1.96269		1.86947	1.93022	1.89094
mdoD	2.9378	2.71911	2.76362	2.83945	2.63355	2.79572	2.7292	2.81567	3.10136	2.90355	2.87779	2.89282		2.93817	2.93381	2.94143
ydcH	2.71045	3.15758	2.82334	2.52623	2.36105	2.93859	2.44765	2.48251	2.81616	2.66542	2.73423	2.67914		2.67859	2.68119	2.77157
rimL	2.31539	2.34039	2.26512	2.23626	2.4951	2.34755	2.41311	2.29997	2.26062	2.25992	2.31606	2.24681		2.29187	2.32422	2.33008
ydcK	2.11152	2.61506	2.43644	2.01432	2.48486	2.44838	2.4945	2.19231	2.13706	2.20613	2.29783	2.23626		2.06447	2.13856	2.13152
tehA	2.58784	2.59371	2.61243	2.79239	2.73303	2.58944	2.60672	2.6199	2.55024	2.62756	2.68283	2.64529		2.58786	2.60144	2.57422
tehB	2.85785	2.64587	2.68685	2.9276	2.7603	2.69823	2.72282	2.81616	2.72594	2.75976	2.89437	2.7762		2.86012	2.85906	2.85439
ydcL	3.2811	3.10737	3.1031	3.14439	2.67306	3.23312	3.342	2.84452	3.10028	3.35208	3.47455	3.41672		3.23453	3.27108	3.33768
yncK_1	1.68934	1.54313	1.68505	1.68103	1.58413	1.76101	1.81502	1.58486	1.65745	1.75107	1.76101	1.83438		1.70051	1.64061	1.7269
yncK_2	1.32259	1.2817	1.32616	1.41753	1.45994	1.41234	1.51554	1.29045	1.26302	1.41827	1.44705	1.47988		1.25579	1.36353	1.34846
yncK	1.48125	1.45099	1.46642	1.57073	1.54313	1.51893	1.64912	1.49951	1.58238	1.59389	1.62176	1.63817		1.48441	1.4526	1.50675
ydcM	2.46283	2.53186	2.45031	2.57015	2.56626	2.52117	2.59998	2.44608	2.59893	2.46469	2.4026	2.44983		2.44482	2.46808	2.47558
ydcO	2.30151	2.49921	2.36531	2.19626	2.87507	2.27459	2.57141	2.45505	2.33008	2.2794	2.15063	2.19856		2.3073	2.32136	2.27587
ydcN	2.51574	2.50691	2.46469	2.41568	2.6776	2.40186	2.4926	2.57946	2.47878	2.42086	2.45232	2.37773		2.51434	2.49921	2.53366
ydcP	2.77431	2.43047	2.54549	2.59692	2.42627	2.59318	2.52117	2.65439	2.7577	2.71384	2.65488	2.69557		2.79408	2.77217	2.75669
yncJ	1.40192	1.66598	1.56772	1.56207	1.53579	1.59998	2.09253	1.37509	2.40688	1.66065	1.64747	1.65317		1.35929	1.46396	1.38251
yncN	2.47815	2.38888	2.36596	2.52179	2.65954	2.47245	2.51636	2.46401	2.49857	2.43369	2.40535	2.46401		2.42782	2.4705	2.53612
ydcQ	2.45342	2.32264	2.25265	2.44838	2.62045	2.40611	2.45758	2.42911	2.41377	2.36249	2.33388	2.38229		2.42146	2.4563	2.48251
ydcR	2.29234	2.15884	2.208	2.31386	2.22685	2.22032	2.20453	2.2422	2.27727	2.26448	2.18068	2.28162		2.31095	2.28162	2.28446
ydcS	2.0387	2.5194	2.16695	1.8179	1.90468	2.2823	1.93538	1.98256	1.80977	2.12223	2.27799	2.14511		1.99219	2.08941	2.03449
ydcT	2.09068	2.60672	2.27327	1.8398	1.89992	2.34485	1.96527	2.02746	1.8778	2.16313	2.32845	2.208		2.04211	2.17228	2.05765
ydcU	2.12984	2.48623	2.25337	1.82132	1.85086	2.18068	1.9416	1.94926	1.94811	2.12619	2.2823	2.27327		2.1079	2.17922	2.10239
ydcV	2.08133	2.43927	2.15958	1.7303	1.67487	2.00453	1.86282	1.83438	1.86191	2.18996	2.31249	2.16028		2.06842	2.09176	2.0838
ydcW	2.64798	3.00035	2.7757	2.22906	2.2422	2.61341	2.4628	2.31683	2.4781	2.67358	2.87615	2.70358		2.63959	2.65848	2.64587
ydcX	2.27345	2.03965	2.20235	2.45099	2.23715	2.09762	2.03793	2.25992	2.1716	2.26512	2.17607	2.24825		2.28829	2.2569	2.27517
ydcY	2.73425	2.74047	2.72435	2.89975	2.77928	2.67197	2.68283	2.74206	2.72487	2.70949	2.65324	2.7437		2.72649	2.72122	2.75504
ydcZ	2.59935	2.2955	2.35361	2.59998	3.00914	2.46921	2.80549	2.52748	2.7808	2.49921	2.45758	2.52682		2.6215	2.60572	2.57083
yncA	3.00681	2.74643	2.82983	3.00421	3.66078	3.16127	3.54648	3.02228	3.34275	2.98508	2.97584	2.99928		2.97678	2.99585	3.04781
yncB	2.8098	3.31744	3.19419	2.69711	3.30644	3.05059	3.01748	2.88795	2.63678	2.8964	3.02773	2.93704		2.75228	2.82112	2.85599
yncC	2.39386	2.89229	2.81616	2.18912	2.70736	2.63068	2.51571	2.43175	2.20235	2.52623	2.52052	2.4743		2.38365	2.39681	2.40111
yncD	2.30602	2.21736	2.27188	2.37903	2.22539	2.17081	2.12934	2.35361	2.13001	2.3735	2.44608	2.27871		2.32845	2.28829	2.30133
yncE	2.2181	2.02197	2.38971	2.74588	2.6291	1.91373	1.86573	2.25921	3.27951	2.13232	2.24139	2.43175		2.23278	2.18741	2.23413
ansP	2.3025	2.24752	2.2955	2.20613	2.0822	1.7806	1.73464	2.51764	2.29262	2.28372	2.1994	2.21587		2.33657	2.31606	2.25488
yncG	2.50077	3.11603	3.00745	2.48486	3.04599	3.00976	3.10428	2.63791	2.62963	2.78233	2.80921	2.79014		2.46547	2.52822	2.50863
yncH	1.04279	1.74225	1.43761	0.899021	1.29045	1.2638	1.19098	1.16495	0.889032	1.1883	1.30064	1.31622		1.01317	1.11258	1.00262
rhsE	0.905097	0.785098	0.860592	0.896505	0.9364	0.822355	1.07385	0.809153	0.812807	0.860592	0.825318	1.10455		0.806249	0.903748	1.00529
ydcD	0.712199	0.705944	0.723046	0.709934	0.732742	0.717611	0.738229	0.717611	0.713332	0.728048	0.737556	0.729165		0.713332	0.709934	0.713332
yncI	0.899696	0.866174	0.73892	0.976712	0.870101	0.906212	0.961852	0.738229	0.734436	0.719648	0.862282	0.83634		0.866652	0.851761	0.980674
yncM	0.762486	0.747518	0.781664	0.757091	0.798284	0.742591	0.748741	0.775384	0.760767	0.749828	0.750369	0.774484		0.775384	0.750879	0.761195
ydcC	0.719109	0.874072	0.855915	0.958072	0.717611	0.903058	0.931389	0.83634	0.749238	0.760134	0.854949	0.809634		0.705944	0.721355	0.730027
ydcE	0.813977	0.732742	0.770275	0.803573	0.815204	0.817471	0.764311	0.784616	0.744479	0.760767	0.719648	0.819932		0.769742	0.777595	0.894595
yddH	0.913754	1.45414	1.24543	0.940848	1.35188	1.43252	1.35758	1.10536	1.09537	1.28532	1.39382	1.25145		0.994006	0.949484	0.797771
nhoA	2.09319	2.05855	2.00621	2.15802	2.23556	2.13935	2.83945	2.06761	2.09679	2.1214	2.22611	2.13626		2.09762	2.09019	2.09176
yddE	2.62762	2.59843	2.61722	2.62756	2.64011	2.67963	2.69114	2.60473	2.77359	2.65208	2.63959	2.67661		2.64377	2.64065	2.59843
narV	2.01956	2.51313	2.36031	1.7227	2.10546	2.38744	2.50807	2.03017	1.9381	2.15731	2.23486	2.12297		1.97009	2.0717	2.01691
narW	1.92126	2.53784	2.35583	1.61149	1.97009	2.45821	2.52945	2.0161	1.90638	2.17607	2.20737	2.1429		1.94435	1.94073	1.87869
narY	2.02878	2.63678	2.44683	1.77504	2.10713	2.50111	2.58991	2.03195	1.93629	2.25613	2.3073	2.23793		2.04906	2.03531	2.00198
narZ	2.18354	2.73772	2.56678	1.92092	2.34196	2.59792	2.68067	2.24301	2.09598	2.34992	2.4378	2.29783		2.18741	2.19387	2.16934
narU	1.9787	2.76413	2.51434	1.4526	1.99674	2.62311	2.6321	2.08765	1.95599	2.24752	2.28749	2.23413		1.93375	2.02657	1.97578
yddJ	0.908862	0.84801	0.818906	0.726963	0.705944	0.775384	0.917391	0.887242	0.82088	0.819932	0.886107	0.952179		0.981235	0.864534	0.880817
yddK	0.987158	0.832851	0.751941	0.771786	0.783633	0.831818	0.890908	0.744479	0.852774	0.897218	0.734436	0.88659		0.986601	0.94891	1.02596
yddL	0.78564	0.852255	0.830459	0.842586	0.875844	0.784616	0.850532	0.847507	0.800191	0.789713	0.850532	0.790773		0.803168	0.766773	0.786978
yddG	2.75079	2.53488	2.59485	2.66542	2.49566	2.6741	2.48623	2.6009	2.64702	2.66813	2.61453	2.69874		2.71857	2.74418	2.78961
fdnG	1.8356	1.59842	1.60365	1.75466	1.53479	1.55604	1.56863	1.76699	1.83804	1.66517	1.57642	1.72365		1.87477	1.82598	1.80604
fdnH	1.79484	1.62252	1.67087	1.78535	1.62637	1.52844	1.50516	1.70371	1.83064	1.71279	1.60076	1.65241		1.79255	1.7723	1.81967
fdnI	2.34327	2.00537	2.0789	2.29409	2.05153	1.99587	1.99395	2.04625	2.22906	2.14763	2.06998	2.11365		2.36315	2.31834	2.34831
yddM	2.70844	2.69068	2.65693	2.64529	3.00795	2.73583	2.89112	2.69265	2.76413	2.67511	2.66382	2.69975		2.67708	2.72175	2.72649
adhP	2.94148	3.44107	3.42673	2.99928	3.41579	3.34453	3.26047	2.93817	3.08921	3.21308	3.18212	3.293		2.96245	2.93704	2.92495
sfcA	3.28198	3.29891	3.3546	3.13845	3.24489	3.2477	3.26119	3.34535	3.15472	3.24345	3.41579	3.25594		3.27323	3.28185	3.29085
sra	3.58516	4.34173	4.07953	3.45085	4.47495	4.08667	4.21523	3.84446	3.71782	3.80081	3.87841	3.79201		3.49747	3.62901	3.62901
bdm	2.45326	3.32709	3.03777	2.39257	3.35794	3.10679	2.94833	2.7447	2.68172	2.76778	2.79621	2.78961		2.47367	2.45031	2.4358
osmC	3.18899	4.04485	3.89383	3.28543	4.09674	3.74412	3.68494	3.49068	3.31905	3.46051	3.50988	3.45403		3.13397	3.20283	3.23018
ddpF	1.63439	1.88419	1.78619	1.68656	1.99763	1.76525	1.95884	1.75466	1.76603	1.7218	1.78238	1.76012		1.54461	1.65394	1.70463
ddpD	1.32076	1.62423	1.53242	1.3995	1.60894	1.46149	1.55444	1.52046	1.45818	1.4436	1.57721	1.44022		1.22551	1.3834	1.35337
ddpC	1.60582	1.80604	1.62791	1.67014	1.86386	1.60145	1.71119	1.65745	1.60894	1.61533	1.69299	1.6766		1.57316	1.596	1.6483
ddpB	1.57634	1.86386	1.74831	1.69878	1.82598	1.61446	1.59127	1.69878	1.64061	1.65985	1.75379	1.53579		1.66517	1.50105	1.56282
ddpA	1.60654	1.85814	1.69966	1.63345	1.83889	1.68656	1.66679	1.96359	1.51231	1.72529	1.81229	1.5797		1.61692	1.62711	1.57559
ddpX	1.84381	1.88611	1.7723	1.71204	1.92173	1.60894	1.65317	2.05153	1.76276	1.77312	1.91472	1.61233		1.89542	1.78161	1.85441
dos	2.04279	2.26664	2.24301	2.12619	2.25921	2.35224	2.34831	2.34622	1.92092	2.10076	2.10467	2.08765		2.05073	2.06603	2.01159
yddV	2.23905	2.49006	2.4455	2.38744	2.4926	2.54149	2.54731	2.56393	2.09843	2.34555	2.31176	2.26894		2.2283	2.20944	2.2794
yddW	2.35847	2.10871	2.21802	2.47245	2.24065	2.34916	2.32552	2.33805	2.40898	2.35503	2.32344	2.36959		2.38513	2.33805	2.35224
gadC	3.14954	4.08948	3.95011	2.05765	2.57643	3.91298	3.73659	3.50076	2.02197	3.40568	2.7978	3.5797		3.12521	3.20075	3.12266
gadB	3.32582	4.46721	4.20086	2.19146	2.88147	4.13596	3.9908	3.76457	2.14915	3.59997	3.01417	3.79561		3.29597	3.37738	3.30409
pqqL	1.72492	1.52195	1.61233	1.92644	1.54869	1.55444	1.42945	1.61943	1.9719	1.66147	1.58875	1.64912		1.69966	1.72932	1.74578
yddB	1.42842	1.28699	1.41554	1.86483	1.6548	1.31958	1.3767	1.39057	1.80355	1.44263	1.35504	1.38503		1.33766	1.37598	1.57161
yddA	1.05532	1.0861	1.15366	1.34767	1.32452	1.02726	1.08318	1.24039	1.42066	1.1778	0.926795	1.13411		1.17695	0.940274	1.04873
ydeM	1.31051	1.38813	1.18487	1.2955	1.11488	1.38088	0.987956	1.22138	1.15291	1.26934	1.28532	1.15212		1.23945	1.32771	1.36438
ydeN	1.84289	2.41568	2.02832	1.7806	1.42858	1.84068	1.2247	1.55444	1.36927	1.73882	1.87203	1.71119		1.7779	1.84991	1.90086
ydeO	1.61342	2.67249	2.53366	1.46958	1.12197	2.41649	1.35188	1.13099	1.32222	1.37829	1.31797	1.33845		1.62711	1.54716	1.66598
ydeP	1.99472	2.72073	2.72282	1.88153	2.00032	2.7577	1.85086	1.79085	1.75647	1.90275	2.03374	1.90468		2.00198	2.00453	1.97765
ydeQ	1.31418	1.18734	1.14203	1.3327	1.25949	1.26776	1.03155	1.19504	1.20662	1.38173	1.35414	1.24039		1.273	1.327	1.34255
ydeR	1.33116	1.30064	1.3128	1.27889	1.28532	1.29133	1.21174	1.25478	1.26934	1.34103	1.37829	1.4689		1.32222	1.27982	1.39143
ydeS	1.30211	1.28959	1.30952	1.28959	1.25858	1.15291	1.15291	1.26127	1.28446	1.3327	1.4036	1.4198		1.33365	1.24893	1.32374
ydeT	1.29073	1.40684	1.41474	1.24806	1.19971	1.09133	1.10036	1.27476	1.26043	1.3684	1.42381	1.30865		1.29133	1.31385	1.267
yneL	0.860098	0.91307	0.906212	1.13799	1.1788	1.15212	1.29812	1.05912	0.927524	0.986601	1.07146	1.12585		0.858972	0.89274	0.828581
hipA	2.29295	2.37255	2.31529	2.44683	2.46985	2.4032	2.43855	2.35814	2.34196	2.30486	2.34485	2.34039		2.25921	2.31758	2.30206
hipB	2.00535	2.06925	2.05153	2.20383	2.16934	2.12374	2.16388	2.12374	2.11527	2.05587	2.09435	2.12374		1.95122	2.02018	2.04466
ydeU	2.21973	2.16535	2.21587	2.24899	2.45164	2.23556	2.37255	2.20944	2.20673	2.24825	2.21802	2.24899		2.20613	2.23205	2.22102
ydeK	1.768	1.77141	1.73464	1.71876	1.97578	1.7779	1.83159	1.77066	1.71204	1.76101	1.83064	1.77141		1.75107	1.77504	1.7779
ydeV	1.97166	2.18301	2.08461	2.05153	2.19778	2.15731	2.12047	2.01068	2.09762	1.99674	2.14441	2.05332		1.93629	2.0371	1.9416
ydeW	2.26518	2.38592	2.22539	2.29714	2.38888	2.36249	2.27799	2.22906	2.36817	2.27727	2.37773	2.27727		2.26894	2.26826	2.25834
ego	1.5435	1.75107	1.55856	1.58875	1.60976	1.62565	1.57161	1.55686	1.64366	1.53316	1.60894	1.36763		1.63744	1.53399	1.45907
lsrC	1.30372	1.74488	1.46228	1.33766	1.4311	1.61362	1.47835	1.4311	1.3684	1.41683	1.52117	1.44185		1.2264	1.32374	1.36102
lsrD	1.6529	1.939	1.76525	1.57721	1.70553	1.76357	1.63499	1.61362	1.66764	1.63023	1.72033	1.62791		1.62423	1.63744	1.69704
lsrB	1.93463	2.20872	2.03793	1.76276	1.96169	1.99395	1.92933	1.85911	1.9844	1.96269	2.05073	2.00198		1.88796	1.98949	1.92644
lsrF	1.78629	2.01691	1.83889	1.58054	1.88611	1.7303	1.67755	1.6802	1.70553	1.71876	1.88153	1.71519		1.77312	1.80977	1.77599
lsrG	1.7935	2.12705	1.89463	1.68738	2.00974	1.85814	1.81699	1.75379	1.81229	1.79723	1.9416	1.85441		1.79812	1.77968	1.80271
tam	2.33384	2.71444	2.64587	2.29262	2.50111	2.57587	2.47748	2.4221	2.35073	2.4455	2.50625	2.48374		2.31918	2.34039	2.34196
yneE	2.57371	2.07966	2.27043	2.40535	2.27517	2.43855	2.48054	2.3867	2.25992	2.41723	2.208	2.49921		2.58173	2.55537	2.58405
uxaB	1.7721	1.95884	1.86095	1.52432	1.66679	1.71696	1.59763	1.60458	1.74318	1.75279	1.65985	1.75739		1.73199	1.82506	1.75924
yneF	2.12065	1.92273	2.01939	2.17228	2.40111	2.03115	2.10713	2.10637	2.03619	2.05679	2.05418	2.07084		2.15437	2.11816	2.08941
yneG	2.45951	2.31458	2.37023	2.49857	2.61453	2.40898	2.46744	2.46547	2.41794	2.44008	2.38096	2.415		2.46082	2.44907	2.46863
yneH	2.84067	2.62756	2.69016	2.80038	2.99373	2.71384	2.77522	2.79672	2.76362	2.7511	2.72967	2.7292		2.83397	2.84351	2.84452
yneI	2.31539	2.13544	2.14217	2.42782	2.62591	2.39328	2.51697	2.29475	2.36531	2.25834	2.28017	2.21443		2.33008	2.28521	2.33088
yneJ	1.90507	1.94719	2.04996	2.0838	2.32552	2.06998	2.16168	2.01351	2.00198	2.05855	2.00366	2.05243		1.91472	1.88064	1.91984
yneK	1.4051	1.41554	1.41753	1.37829	1.34255	1.43497	1.37911	1.42465	1.28355	1.43497	1.51962	1.41156		1.43252	1.37347	1.40931
ydeA	2.47228	2.17228	2.33735	2.45232	2.36458	2.42492	2.66442	2.37099	2.25414	2.34485	2.20534	2.48746		2.49065	2.46401	2.46217
marC	2.58598	2.73183	2.69413	2.55465	2.58405	2.60765	2.62481	2.55024	2.55465	2.59103	2.69413	2.62858		2.57477	2.58888	2.5943
marR	2.88558	2.64529	2.73642	2.84812	3.60218	2.76678	2.96301	3.157	2.71164	2.80439	2.98931	2.87057		2.8884	2.87779	2.89056
marA	2.60851	2.44765	2.52052	2.65008	3.36665	2.54967	2.80287	2.93912	2.54848	2.63959	2.81194	2.64961		2.6009	2.60473	2.6199
marB	2.07251	1.86573	1.92749	2.16612	2.6215	2.06925	2.25059	2.32136	1.99395	2.08681	2.18207	2.08859		2.10467	2.06998	2.04289
eamA	2.90269	2.63355	2.74418	2.91308	2.86942	2.9592	3.05006	2.84704	2.8884	2.97016	2.99373	2.94943		2.88681	2.90648	2.91479
ydeE	2.0586	2.03374	2.10386	2.14915	2.40688	2.09019	2.33893	2.09019	2.06603	2.07338	2.22906	2.091		2.0602	2.04718	2.06842
ydeH	2.75317	2.6199	2.6321	2.51434	2.62538	2.61396	2.58231	2.68017	3.02721	2.71113	2.76505	2.84755		2.74801	2.76089	2.7506
ydeI	3.12449	3.52298	3.42167	2.56739	3.33281	3.79908	3.72592	3.03101	3.22312	3.31203	3.19079	3.45614		3.11727	3.14824	3.10796
ydeJ	2.23986	2.50221	2.39467	2.09598	2.36959	2.38592	2.20383	2.16388	2.36458	2.35887	2.36817	2.41568		2.23413	2.2696	2.21587
dcp	3.73372	4.13596	3.86537	3.52769	3.31437	3.56269	3.19548	3.42673	3.82855	3.70902	4.03029	3.71037		3.6822	3.77638	3.74258
ydfG	0.863511	0.783147	0.862905	0.924101	0.786978	0.768337	0.777595	0.922076	0.910602	0.951543	0.799802	0.975358		0.796669	0.913674	0.880189
ydfH	0.78381	0.833811	0.893338	0.732742	0.761701	0.881421	0.732742	0.733738	0.733738	0.715315	0.728048	0.831344		0.821367	0.752467	0.777595
ydfZ	0.759873	0.963071	0.920815	0.968201	0.840141	0.864039	0.895198	0.773218	0.778036	0.781664	0.882677	0.896505		0.723046	0.77491	0.781664
ydfI	0.920347	0.762215	0.750879	0.848953	0.75808	0.950824	0.804787	0.888352	0.815204	0.801731	0.738229	0.892053		0.855915	0.911822	0.993304
ydfJ	0.873739	0.920068	0.888352	0.804787	0.84801	0.799802	0.843668	0.750369	0.862905	0.868595	0.917391	0.740723		0.800191	0.848953	0.972074
ydfK	0.957099	0.925471	0.878248	0.935742	0.864039	1.03419	0.818449	0.935742	1.02942	0.870101	0.757091	0.9364		0.934459	0.866174	1.07066
pinQ	0.982797	0.990068	1.01248	0.915549	0.871174	1.08381	0.980049	1.02182	1.02596	0.998685	0.959245	0.851761		1.0019	0.90136	1.04513
tfaQ	0.878041	0.934459	0.950824	0.833293	0.842586	0.962462	0.822771	0.971442	0.893962	0.730027	0.884966	0.835868		0.830877	1.06066	0.742591
stfQ	1.11392	0.958657	0.96895	0.849961	1.06066	1.29644	1.08091	1.08835	0.961292	1.24725	0.909941	0.801227		1.12044	0.999933	1.22138
nohA	1.36404	1.42381	1.31453	1.48283	1.51156	1.39561	1.51716	1.40033	1.47601	1.35414	1.28699	1.45994		1.36102	1.38088	1.3502
ynfO	1.5921	1.26539	1.37265	1.48441	1.47447	1.33529	1.40931	1.43177	1.50913	1.33365	1.21254	1.45907		1.59389	1.55604	1.62637
ydfO	0.796527	0.751941	0.757091	0.809634	0.821815	0.765263	0.742591	0.750879	0.822771	0.756562	0.768857	0.804394		0.778973	0.822771	0.787836
gnsB	1.1177	0.929468	1.06356	1.0861	1.16916	1.13799	1.00262	0.997313	1.01842	1.03287	0.878248	1.04178		0.992693	1.08318	1.27722
ynfN	0.905415	1.02455	0.834407	0.919494	0.860063	0.890908	0.993304	1.01058	0.930776	1.03155	0.98447	0.826278		1.01969	0.84538	0.851178
cspI	0.744832	0.817471	0.749828	0.763841	0.736801	0.766207	0.800706	0.8117	0.75808	0.750369	0.88659	0.780347		0.735249	0.74505	0.754198
ydfP	0.90006	0.862905	0.848459	0.916067	0.900172	0.963667	0.877563	0.87296	0.871174	0.832345	0.890329	0.89153		0.866174	0.860592	0.973413
ydfQ	0.991851	1.16213	1.13323	0.992053	1.13489	1.00727	1.11412	1.16566	0.91484	1.02524	0.982604	1.12413		1.05606	1.04304	0.87645
ydfR	0.828878	0.824339	0.754954	0.75853	0.750879	0.807302	0.824339	0.78224	0.772203	0.774484	0.803168	0.810077		0.83874	0.841646	0.806249
essQ	1.07586	1.11958	0.918766	0.916744	1.07617	1.01446	0.933297	0.946452	0.934459	0.930105	0.924101	0.958657		1.36685	0.97805	0.882677
cspB	0.728565	0.778973	0.790773	0.778036	0.829044	0.790773	0.791292	0.790773	0.803997	0.815658	0.82088	0.767234		0.7259	0.715315	0.744479
cspF	1.09777	1.1586	1.17178	1.07949	0.933297	0.816517	1.19971	1.13323	1.16649	1.1395	1.1284	1.0224		1.25858	0.826278	1.20846
ydfT	0.79057	0.724467	0.861141	0.74505	0.740136	0.7259	0.929468	0.757562	0.747	0.741965	0.74505	0.73892		0.751428	0.882054	0.738229
ydfU	0.902894	0.98447	1.02665	1.0138	0.986601	1.11093	1.0671	0.930776	0.913674	0.964914	0.873465	0.994006		0.958657	0.92821	0.821815
rem	0.746566	0.81797	0.729165	0.738229	0.846476	0.721355	0.741333	0.743735	0.933297	0.77491	0.77263	0.738229		0.741965	0.738229	0.759505
hokD	0.824548	0.831818	0.827056	0.88783	0.863435	0.812807	0.864534	0.927524	0.848459	0.835868	0.866652	0.868076		0.827056	0.813293	0.833293
relE	0.795216	1.03975	0.728048	0.781234	0.777595	0.855915	0.729165	0.735249	0.84067	0.735249	0.832345	1.06849		0.822771	0.766207	0.796669
relB	0.767189	0.723046	0.705944	0.715315	0.834407	0.759041	0.723046	0.705944	0.705944	0.705944	0.699832	0.699832		0.756562	0.749238	0.795768
ydfV	0.925505	0.888352	0.760767	0.778472	0.730027	0.809153	0.846476	0.843668	0.826665	0.858972	0.84421	0.784616		0.931389	0.865078	0.980049
flxA	1.36122	1.21004	1.15779	1.32136	1.11342	1.25229	1.33609	1.17433	1.21949	1.19789	1.16566	1.23072		1.34013	1.32452	1.419
ydfW	1.40566	1.24202	1.26539	1.34846	1.18207	1.37911	1.33529	1.30388	1.34846	1.2264	1.21528	1.31548		1.49951	1.29045	1.42702
ydfX	0.754354	0.784106	0.83634	0.740136	0.743151	0.84067	0.784106	0.859526	0.834854	0.778973	0.769316	0.751941		0.738229	0.760134	0.7647
dicC	0.810473	0.779444	0.768857	0.772203	0.829539	0.79874	0.770275	0.789713	0.787836	0.787836	0.821815	0.759041		0.807302	0.779908	0.84421
dicA	1.19667	1.10612	1.22821	1.02455	0.824819	1.07784	1.25858	0.890329	1.15366	1.13099	1.09626	1.23865		1.02112	1.2247	1.34418
ydfA	1.07238	1.19423	1.05912	1.16213	1.10862	1.1438	1.08166	1.16299	0.996731	1.01116	0.880817	1.21949		1.07223	1.10188	1.04304
ydfB	0.733931	0.737556	0.747518	0.743735	0.749238	0.730871	0.773998	0.748741	0.741333	0.741333	0.753503	0.74505		0.732742	0.7259	0.743151
ydfC	0.94381	0.88555	1.03419	0.964914	0.902481	1.01723	1.00529	1.06066	0.915549	0.884966	0.842084	0.983769		0.847507	0.971442	1.01248
dicB	0.742487	0.743735	0.79173	0.790209	0.916067	0.808694	0.821815	0.816099	0.840141	0.814779	0.806249	0.770906		0.741333	0.735249	0.750879
ydfD	0.781482	0.799802	0.757562	0.801731	0.803997	0.828075	0.752467	0.79173	0.788797	0.767874	0.773218	0.786002		0.802733	0.75808	0.783633
ydfE	1.00321	1.05982	0.986601	1.09449	0.926795	1.07299	1.0138	0.937682	0.959966	0.995392	1.07004	1.05316		1.09872	1.03975	0.871174
insD-7	1.22819	1.20319	1.29898	1.15599	1.32374	1.20846	1.22382	1.23251	1.21348	1.19179	1.10277	1.25949		1.15137	1.25057	1.28264
intQ	1.06641	1.00326	0.96697	1.00655	1.0138	0.832851	0.991383	0.94891	0.969543	0.963071	0.954894	0.922712		0.982604	1.0224	1.19423
ynfP	3.94085	4.50389	4.13596	3.80241	3.54879	3.87654	3.35882	3.6768	4.11145	3.95732	4.3384	3.98772		3.91298	3.97785	3.93171
rspB	4.71208	4.91083	4.8042	4.49074	4.24349	4.61034	4.35989	4.41321	4.64586	4.60454	4.91083	4.70457		4.70457	4.7271	4.70457
rspA	4.26546	4.61034	4.45698	4.22777	3.93386	4.31377	3.9035	4.08316	4.44385	4.3849	4.63687	4.37416		4.2363	4.32043	4.23965
ynfA	2.40928	2.38971	2.33524	2.43244	2.49328	2.38819	2.58173	2.36959	2.38365	2.37569	2.48251	2.36315		2.38304	2.41165	2.43315
ynfB	3.43679	3.46946	3.38081	3.40945	3.40372	3.39659	3.42278	3.38856	3.36512	3.40206	3.45939	3.40114		3.38856	3.43584	3.48598
speG	3.22404	3.2463	3.19351	3.24174	3.074	3.13326	3.07709	3.1726	3.157	3.20885	3.293	3.20686		3.21308	3.22673	3.23233
ynfC	2.49835	2.58617	2.6291	2.54905	2.49125	2.59581	2.45952	2.45886	2.56216	2.55987	2.52623	2.54549		2.4743	2.4945	2.52623
ynfD	2.73102	2.99641	3.01091	2.7839	2.78233	2.83187	2.7388	2.90034	3.02228	2.83846	2.9024	2.88093		2.69923	2.76253	2.73129
ynfE	2.25782	2.5685	2.41944	2.00974	2.1994	1.97009	2.04548	2.04381	2.30133	1.88704	1.93629	2.05418		2.24607	2.29113	2.23626
ynfF	2.65402	2.66757	2.65324	2.22102	2.47245	2.11365	2.15666	2.27399	2.52567	2.39754	2.30879	2.46469		2.64758	2.68283	2.63164
ynfG	2.54618	2.52442	2.51258	2.16863	2.27459	2.06276	2.11277	2.22238	2.37965	2.39393	2.28978	2.38888		2.57897	2.56567	2.4939
ynfH	2.84097	2.73129	2.73362	2.44201	2.57378	2.23205	2.28829	2.42627	2.60928	2.58405	2.54668	2.57535		2.85959	2.84609	2.81722
dmsD	2.70067	2.39108	2.51697	2.6215	2.62481	2.33456	2.39257	2.53422	2.56678	2.51434	2.51376	2.50931		2.72594	2.67031	2.70577
clcB	1.90817	1.78619	1.86483	1.90911	2.10163	1.84352	1.90564	1.91193	1.77312	1.85814	1.97009	1.94073		1.94262	1.88902	1.89285
ynfK	2.63164	2.7845	2.52179	2.36249	2.19387	2.37834	2.35361	2.61198	2.45031	2.16781	2.14163	2.40459		2.59103	2.64643	2.65746
dgsA	2.6838	2.80287	2.62858	2.8146	2.59051	2.67661	2.57694	2.64425	2.68283	2.7506	2.75829	2.60672		2.66167	2.70518	2.68455
ynfL	2.05959	2.11527	2.14989	2.12705	2.18447	2.08765	2.18824	2.0602	2.08765	2.04211	2.10713	2.07338		2.03288	2.06368	2.0822
ynfM	2.10961	2.27459	2.19146	2.49782	2.20167	2.26512	2.36249	2.34485	2.22388	2.11963	2.18597	2.11277		2.13152	2.11119	2.08611
asr	2.33238	2.33088	2.25554	1.9903	2.06842	4.34173	5.22127	2.08859	2.08461	2.25129	2.84351	2.61941		2.27727	2.34354	2.37632
ydgD	2.40875	2.53006	2.54614	2.44608	2.47315	2.71057	3.51912	2.45695	2.44273	2.52311	2.49989	2.49857		2.38971	2.42086	2.41568
mdtI	2.16501	2.06099	2.28521	2.21373	1.83159	1.71876	2.09176	1.97765	2.09921	2.08765	1.86095	1.91683		2.18068	2.10637	2.208
mdtJ	2.32344	2.32845	2.42285	2.38167	1.97839	1.67574	1.76699	2.05765	2.25613	2.21736	1.91097	2.03195		2.34485	2.29857	2.32689
ydgG	1.8126	1.9416	1.86776	1.82506	1.64586	1.68888	2.11119	1.74659	2.18673	1.84554	1.91984	1.85911		1.79446	1.80355	1.8398
pntB	4.0035	3.60484	3.75434	3.99926	3.52041	3.79392	3.52997	3.89636	3.94765	3.9701	3.9058	3.97274		3.97274	4.01321	4.02453
pntA	3.95234	3.68494	3.79908	4.03336	3.64094	3.84859	3.61506	3.89872	3.9908	4.01604	3.95732	4.01604		3.92934	3.97274	3.95493
ydgH	3.30669	3.22673	3.25668	3.34535	3.16127	3.34365	3.32383	3.2742	3.31119	3.35135	3.31031	3.34784		3.29747	3.28406	3.33853
ydgI	2.21894	2.29714	2.26215	2.26512	2.37179	2.0789	2.15598	2.23715	2.14079	2.09762	2.13626	2.10163		2.26448	2.21094	2.18139
folM	2.48326	2.44201	2.45569	2.45886	2.53972	2.58617	2.54788	2.38025	2.53069	2.51636	2.44983	2.59103		2.4926	2.49566	2.4615
ydgC	2.4286	2.21869	2.26664	2.41101	2.56906	2.39971	2.4221	2.37428	2.415	2.41101	2.44273	2.31529		2.43244	2.39831	2.45505
rstA	2.95228	2.78233	2.89805	2.94194	2.72967	3.1031	3.36071	2.86745	2.89805	2.94194	2.96695	3.03603		2.92609	2.93648	2.99426
rstB	2.69969	2.44983	2.59998	2.59638	2.42911	2.76836	3.03203	2.57587	2.63791	2.63735	2.63164	2.72594		2.69975	2.69413	2.70518
tus	2.23966	2.2422	2.21508	2.31758	2.24752	2.12047	2.24825	2.15294	2.30276	2.21023	2.19856	2.17454		2.25613	2.20673	2.25613
fumC	2.22386	2.03881	2.09843	2.34354	2.62427	2.19626	2.80755	2.11752	2.04906	2.30065	2.61091	2.21237		2.21373	2.18597	2.27188
fumA	2.75243	2.68067	2.63627	2.80549	2.89856	2.64479	2.65111	2.81518	2.59535	2.74533	2.94578	2.56509		2.7511	2.75608	2.7501
manA	3.14605	3.25375	3.13326	3.1789	3.08	3.29085	3.30034	3.25668	3.29964	3.1726	3.23377	3.26583		3.157	3.142	3.13915
ydgA	3.41793	3.54648	3.58301	3.38686	3.37458	3.52769	3.36512	3.40945	3.40206	3.51584	3.50434	3.50187		3.43999	3.42783	3.38599
uidC	1.19867	1.2879	1.14124	1.12413	1.46228	1.20138	1.04943	1.24381	1.21872	1.26618	1.25771	1.16396		1.12676	1.21254	1.2567
uidB	1.2583	1.41156	1.41004	1.2817	1.37753	1.23865	1.29461	1.30305	1.3294	1.28615	1.38813	1.36021		1.3502	1.29223	1.13246
uidA	1.27774	1.44528	1.28355	1.3684	1.48061	1.39871	1.44451	1.24979	1.35595	1.29644	1.37093	1.32531		1.28615	1.33178	1.21528
uidR	2.58306	2.65388	2.59743	2.55594	2.76836	2.60982	2.80144	2.52052	2.59743	2.60928	2.59743	2.60627		2.61453	2.54848	2.58617
hdhA	3.27755	3.80796	3.65518	2.98399	3.69819	3.67536	3.99652	3.29085	3.17583	3.39838	3.43088	3.43264		3.22312	3.29597	3.31358
malI	2.17556	2.10163	2.13319	2.21164	2.23348	2.21736	2.14163	2.21508	2.2283	2.16695	2.1646	2.13085		2.14915	2.19231	2.18523
malX	1.61192	1.56282	1.57316	1.69531	1.79164	1.77504	1.72932	1.64984	1.63894	1.62711	1.7227	1.73718		1.66679	1.58413	1.58486
malY	2.37431	2.38229	2.32205	2.41311	2.43369	2.41165	2.41037	2.36663	2.49065	2.40611	2.415	2.36663		2.36596	2.36663	2.39035
add	2.08436	2.3955	2.27799	2.06761	2.47558	2.15598	2.05418	2.06528	2.36105	2.18824	2.19318	2.2422		2.10546	2.07591	2.0717
ydgJ	2.84829	2.89384	2.91138	2.96357	3.0069	3.01533	3.06067	2.85128	2.97475	2.9376	2.93206	2.96245		2.8314	2.85387	2.85959
blr	2.53012	2.46921	2.47487	2.47878	2.29997	2.44983	2.24974	2.32625	2.44341	2.44765	2.45446	2.45758		2.51993	2.50416	2.56626
ydgT	2.43535	2.57694	2.47748	2.34273	2.13466	2.59944	2.34424	2.36249	2.23348	2.33309	2.32422	2.35962		2.39971	2.43713	2.46921
ydgK	2.91162	2.85387	2.88529	2.84654	2.78748	2.83799	2.6291	2.80144	2.74687	2.82167	2.82334	2.87215		2.89696	2.90934	2.92854
rsxA	2.8413	2.68744	2.74643	3.0991	3.01036	2.72487	2.63068	2.74588	2.87113	2.79182	2.82384	2.80644		2.82489	2.84049	2.85852
rsxB	2.82862	2.66976	2.74157	3.03777	2.93483	2.66276	2.60982	2.72745	2.87215	2.78502	2.77673	2.76505		2.87357	2.8182	2.79408
rsxC	2.65423	2.36596	2.4951	2.83187	2.64912	2.46401	2.43369	2.54149	2.6281	2.59153	2.61341	2.55821		2.68345	2.64961	2.62963
rsxD	2.42874	2.20311	2.25921	2.69016	2.45952	2.24379	2.33166	2.38888	2.45886	2.40042	2.4083	2.33735		2.44073	2.41037	2.43512
rsxG	2.30999	2.14163	2.20872	2.65439	2.41235	2.22475	2.25762	2.3515	2.43644	2.28078	2.26215	2.25834		2.35073	2.2955	2.28372
rsxE	2.40137	2.26364	2.33166	2.75829	2.45232	2.28829	2.34992	2.46744	2.53908	2.43512	2.33241	2.35361		2.43369	2.37494	2.3955
nth	2.43251	2.24451	2.31606	2.7731	2.4963	2.36031	2.38229	2.49782	2.57643	2.45952	2.38441	2.37632		2.46808	2.41568	2.41377
ydgR	2.42276	2.87162	2.86942	2.7324	2.87779	2.684	2.85852	2.42086	2.31918	2.36959	2.33309	2.21736		2.49006	2.36174	2.41649
gst	3.02713	3.26805	3.1463	3.09161	3.32959	3.17522	3.20211	3.08634	3.20751	3.08982	3.20423	3.13071		2.98567	3.03947	3.05625
pdxY	2.75722	2.64912	2.66065	2.64425	2.20944	2.71506	2.76194	2.73303	2.67197	2.71506	2.65439	2.7174		2.7762	2.74958	2.74588
tyrS	3.56977	3.5242	3.50988	3.57477	3.65371	3.53829	3.57477	3.5797	3.69373	3.5684	3.56381	3.56381		3.56935	3.55925	3.58072
pdxH	3.03695	2.83997	2.89533	3.00976	3.14439	3.08752	3.31822	3.09328	2.98617	2.97729	3.01533	2.97778		3.03101	3.04207	3.03777
ydhA	2.46018	2.34196	2.22171	2.36458	2.52945	2.76893	2.85655	2.47487	2.75553	2.50863	2.44008	2.60765		2.46608	2.4628	2.45164
ydhH	2.41611	2.44073	2.47315	2.50747	2.50691	2.55594	2.63314	2.46217	2.64643	2.48557	2.453	2.49006		2.41037	2.42358	2.41438
slyB	3.8586	3.74613	3.78468	3.83079	3.81511	3.8593	3.95493	3.81683	3.76777	3.83679	3.92042	3.8719		3.82855	3.82683	3.92042
slyA	3.24117	3.26506	3.22245	3.24022	3.36162	3.45517	3.19808	3.24104	3.3564	3.31744	3.19143	3.36331		3.24174	3.21372	3.26805
ydhI	2.10897	2.35887	2.26757	2.23556	2.36663	2.14841	2.12785	2.06188	2.16535	2.21508	2.08765	2.1552		2.13935	2.1079	2.07966
ydhJ	2.18012	2.25921	2.20453	2.28594	2.31024	2.11527	2.10958	2.03449	2.17607	2.18741	2.11041	2.18139		2.20013	2.17997	2.16028
ydhK	1.69217	1.7806	1.74488	1.76699	1.86095	1.68738	1.74831	1.67411	1.73972	1.81598	1.7492	1.74831		1.7303	1.63102	1.71519
sodC	2.43603	3.26583	3.01533	2.55871	2.98831	2.81246	2.73129	2.60572	2.55537	2.61559	2.63735	2.63458		2.4083	2.44608	2.45372
ydhF	2.85034	2.92958	2.89384	2.79825	2.80549	2.84049	2.85959	2.82747	2.85331	2.88035	2.88477	2.89746		2.8365	2.85283	2.86171
ydhL	2.16681	2.46808	2.29783	2.12223	2.50221	2.32344	2.35503	2.14763	2.12374	2.31918	2.27123	2.1716		2.16863	2.19474	2.13706
ydhM	2.2006	2.22475	2.15884	2.28017	2.61149	2.14363	2.19231	2.2955	2.20534	3.92698	2.28829	2.14989		2.19702	2.20167	2.20311
nemA	2.36384	2.38304	2.35224	2.50221	2.74533	2.43315	2.46608	2.5289	2.45232	4.10003	2.58991	2.37834		2.35814	2.35434	2.37903
gloA	3.29667	3.34275	3.34621	3.32056	3.32231	3.29225	3.15351	3.31282	3.24694	4.29577	3.42783	3.32383		3.28185	3.28108	3.32709
rnt	2.93243	2.90648	2.89002	2.87939	2.85542	2.81878	2.77217	2.90774	2.87675	3.29085	2.86171	2.83894		2.93206	2.91997	2.94525
lhr	2.12569	2.19778	2.17532	2.01857	2.21949	2.17532	2.3735	2.17081	2.18375	2.29053	2.12934	2.15666		2.13706	2.14079	2.09921
ydhD	3.63323	3.46724	3.44668	3.67959	3.55578	3.50187	3.49964	3.50674	3.54061	3.49747	3.5797	3.52536		3.60621	3.62506	3.66842
ydhO	2.91434	2.68685	2.65591	2.78646	2.47878	2.83345	2.84199	2.76678	2.66917	2.81146	2.92711	2.77157		2.89335	2.89856	2.95113
sodB	4.24461	4.06635	4.08667	3.61122	3.75605	4.15334	4.10753	4.03029	3.88925	4.1679	4.20086	4.1773		4.24349	4.25828	4.23207
ydhP	2.4914	2.28594	2.4026	2.48876	2.4032	2.41235	2.6199	2.59261	2.41101	2.42285	2.31994	2.44907		2.4945	2.46469	2.515
purR	3.08888	2.86326	2.94729	3.16978	2.87558	2.95435	2.95817	3.03659	3.13712	3.05467	3.04501	3.03947		3.10796	3.09103	3.06767
ydhB	2.10849	2.06842	2.1716	2.17378	2.28829	2.12619	2.1401	2.1401	2.20453	2.16028	2.16168	2.13232		2.11041	2.10546	2.10958
ydhC	1.96442	1.89817	2.04136	2.0602	1.93989	2.00974	2.00366	1.95206	1.86282	2.00974	1.84554	1.96612		2.02576	1.93375	1.93375
cfa	3.59205	4.06322	3.91298	3.57707	4.05738	4.30273	4.21987	3.86537	3.31822	3.65933	3.63648	3.72435		3.50773	3.63043	3.63799
ribC	3.35678	3.21954	3.3304	3.41774	3.29014	3.24694	3.28185	3.28852	3.3659	3.29372	3.37375	3.33281		3.32883	3.37641	3.36512
mdtK	2.69315	2.58453	2.70793	2.79672	2.63264	2.64173	2.38513	2.69506	2.70412	2.69874	2.76836	2.7426		2.69219	2.68853	2.69874
ydhQ	3.19319	3.53708	3.40568	3.253	3.22383	3.33853	3.23806	3.21241	3.07284	3.25824	3.3403	3.25969		3.17189	3.17457	3.23312
valV	2.76264	2.67963	2.83034	2.91138	2.51003	2.68228	2.56092	2.75608	2.76893	2.82532	2.61782	2.77103		2.80871	2.75174	2.72745
valW	2.90415	2.83799	3.01258	3.08183	2.70684	2.84561	2.72122	2.96636	2.85033	2.9795	2.78551	2.93595		2.94729	2.89056	2.8746
ydhR	2.99721	3.03721	2.97838	3.12088	3.0059	2.98006	3.0218	3.01205	3.07117	2.9306	3.00795	2.93206		2.96469	3.00035	3.0266
ydhS	2.33811	2.54257	2.50347	2.1646	2.46863	2.64011	2.58671	2.39971	2.29409	2.43927	2.41377	2.49125		2.32932	2.36817	2.31683
ydhT	1.79882	1.84638	1.92543	1.69299	1.98008	1.8426	1.88064	1.88064	1.80887	1.90911	1.90564	1.9036		1.79543	1.80009	1.80092
ydhU	1.93677	1.9434	1.93186	1.82426	1.9903	1.86191	1.91472	1.92839	1.86665	1.99587	2.02477	1.95521		1.88236	2.00621	1.92173
ydhX	2.05244	2.10239	2.12705	1.81141	2.12934	1.98949	1.98087	2.17762	2.11445	2.10713	2.12297	2.09921		1.97839	2.11365	2.06528
ydhW	2.08276	2.16248	2.17081	1.77409	2.0789	1.95425	1.95691	2.15884	2.0717	2.01432	2.01691	2.0822		1.97669	2.1716	2.09998
ydhV	1.75699	2.14079	1.87121	1.15779	1.56692	1.66437	1.34255	2.05073	1.65562	1.52684	1.54061	1.56127		1.66437	1.77877	1.82782
ydhY	1.75218	1.95021	1.64984	1.26618	1.35758	1.45669	1.49736	1.77687	1.50029	1.43936	1.44854	1.40769		1.63972	1.79255	1.82426
ydhZ	2.36347	2.45232	2.4032	2.25488	1.95021	2.16781	1.95122	2.04718	2.23793	2.25414	2.41311	2.19626		2.32625	2.36031	2.40385
pykF	3.76119	3.60218	3.59487	3.66078	3.48598	3.59367	3.7046	3.67424	3.63043	3.6822	3.6768	3.72592		3.7412	3.78632	3.75605
lpp	4.09192	4.04777	4.06	4.00666	4.33467	4.37795	4.23207	3.96492	4.19661	4.22777	3.92934	4.15334		4.08948	4.05031	4.13596
ynhG	2.79774	3.48244	3.31437	2.85808	3.4104	3.15944	3.02325	3.04895	2.86012	2.89437	2.93323	2.90877		2.74908	2.81616	2.82799
sufE	2.45325	3.0059	2.91575	2.81771	2.90553	2.63906	2.59371	2.57848	2.66382	2.59051	2.58508	2.54149		2.45952	2.45821	2.44201
sufS	2.31262	2.87507	2.77772	2.74318	2.86745	2.54788	2.53908	2.4818	2.55357	2.49194	2.49125	2.51434		2.33241	2.33088	2.27459
sufD	2.52655	3.13326	2.98006	2.9932	3.08752	2.80089	2.7437	2.71164	2.74738	2.67306	2.72017	2.68625		2.51571	2.54149	2.52246
sufC	2.32009	2.98669	2.79134	2.83753	2.91997	2.64529	2.55357	2.53612	2.55068	2.45232	2.4951	2.48937		2.29714	2.34555	2.31758
sufB	2.4015	3.11158	2.93546	2.95611	3.10796	2.80755	2.73702	2.60043	2.67708	2.58	2.57141	2.60874		2.36817	2.47175	2.36458
sufA	2.38057	3.14995	2.91087	3.03493	3.18948	2.71628	2.7003	2.56216	2.73702	2.52246	2.55594	2.52442		2.33309	2.43369	2.37494
rydB	2.62246	2.7757	2.79239	2.53784	3.49292	2.77772	3.11552	2.92209	2.74047	2.67197	2.8314	2.81722		2.63014	2.61941	2.61782
ydiH	4.03298	4.18608	4.2363	3.94072	4.59733	4.43355	4.56653	4.27539	4.15858	4.21987	4.30273	4.28941		4.04485	4.06635	3.98772
ydiI	3.10483	2.84859	2.93206	3.0963	3.17522	3.03603	3.12266	3.04838	3.01417	3.09328	3.11339	3.09696		3.1178	3.09972	3.09696
ydiJ	3.22462	2.98235	3.0266	3.21241	3.17327	3.19684	3.21449	3.18819	3.12147	3.2096	3.24174	3.21666		3.21802	3.253	3.20283
ydiK	2.68287	2.58405	2.6009	2.6281	2.54427	2.72017	2.71506	2.51885	2.67306	2.72175	2.61293	2.76893		2.68913	2.65591	2.70358
rprA	1.99737	1.96708	1.9036	1.9434	2.06099	2.45031	2.37179	1.97669	2.54549	2.26144	2.14841	2.35073		1.97765	2.00198	2.01249
ydiL	1.55498	1.59675	1.52046	1.38648	1.53161	1.71119	1.67411	1.46554	1.69801	1.65317	1.56127	1.66764		1.52507	1.52684	1.61304
ydiM	0.828361	1.0019	0.831818	0.85546	0.83634	0.931389	0.854381	0.91426	0.864534	1.06849	0.88555	0.849961		0.835341	0.801731	0.84801
ydiN	1.22851	1.14124	1.19878	1.21004	1.30709	1.1506	0.973413	1.16029	1.21528	1.07004	1.15685	1.17525		1.09711	1.28699	1.30142
ydiB	1.57573	1.3995	1.47988	1.50516	1.61149	1.50029	1.43588	1.45507	1.56127	1.55202	1.5414	1.56772		1.60365	1.48213	1.64141
aroD	2.67217	2.33241	2.40042	2.61506	2.54149	2.59743	2.62538	2.55706	2.67511	2.59638	2.58118	2.64425		2.65535	2.66757	2.69358
ydiF	1.38977	1.02382	1.11792	1.18395	1.21097	1.16566	1.04873	1.23351	1.22302	1.28959	1.24725	1.26934		1.38251	1.40769	1.37911
ydiO	1.58832	1.28355	1.32531	1.55036	1.43177	1.3627	1.34013	1.41683	1.43843	1.46077	1.41614	1.43679		1.54556	1.61304	1.60635
ydiP	2.00111	1.84554	1.83536	1.95323	1.93629	2.03374	1.9381	1.93629	2.05765	1.94719	2.01068	1.98087		1.96612	2.00974	2.02746
ydiQ	1.47958	1.38002	1.47447	1.42945	1.40033	1.48441	1.48213	1.48779	1.49361	1.46228	1.46554	1.50029		1.48283	1.49514	1.46077
ydiR	1.48242	1.63585	1.62252	1.59763	1.65658	1.6201	1.59209	1.55604	1.59998	1.58054	1.62711	1.61772		1.49887	1.48283	1.46554
ydiS	1.7101	1.63894	1.67936	1.80187	2.00621	1.707	1.75379	1.71954	1.71954	1.76443	1.71355	1.73296		1.71119	1.71616	1.70295
ydiT	1.59882	1.46554	1.51156	1.58144	1.76525	1.49437	1.53811	1.51086	1.48142	1.48857	1.51316	1.50426		1.54869	1.59297	1.6548
ydiD	1.54931	1.51156	1.51635	1.50755	1.73464	1.52432	1.55373	1.59209	1.44108	1.47835	1.54628	1.59916		1.57803	1.54061	1.52928
pps	3.2518	3.09271	2.97064	3.20751	2.76556	3.98025	3.86128	2.73536	3.04054	3.342	3.50187	3.41219		3.24345	3.26426	3.2477
ydiA	2.57333	2.48746	2.45446	2.72282	2.58173	2.88945	2.82334	2.48937	2.59792	2.63014	2.79459	2.68562		2.57946	2.5685	2.57202
aroH	2.97408	2.525	2.63791	3.0672	2.7731	2.87315	2.9024	2.86326	2.69461	2.91428	2.97369	2.92805		2.97778	2.96863	2.97584
ydiE	1.57484	1.71954	1.80521	2.20737	2.20311	1.73296	1.86776	1.67936	2.03374	1.66679	1.70782	1.76779		1.57721	1.58875	1.55856
ydiU	2.41045	2.84452	2.7133	3.11909	3.16599	2.62267	2.61453	2.57321	2.67661	2.60874	2.69316	2.51191		2.44143	2.40688	2.38304
ydiV	2.35195	2.22321	2.2298	2.07591	2.17378	2.31316	2.18301	2.4615	2.17228	2.35658	2.34831	2.29714		2.32766	2.37903	2.34916
nlpC	2.8531	3.04004	2.97221	2.79516	2.85128	2.90877	2.86326	2.807	2.78696	2.94087	2.91192	2.89172		2.82699	2.84859	2.88371
btuD	3.02813	3.37982	3.35295	2.89696	3.20211	3.14317	3.16078	3.03836	2.94025	3.14033	3.17706	3.15106		3.0355	3.05183	2.99706
btuE	3.15988	3.49292	3.40666	3.06197	3.44559	3.35721	3.31979	3.20751	3.07709	3.27654	3.34535	3.2742		3.12582	3.16304	3.19079
btuC	2.42772	2.33166	2.33893	2.50045	2.24139	2.31758	2.30812	2.40961	2.34485	2.42706	2.43512	2.35434		2.44419	2.44143	2.39754
ihfA	3.88928	3.9624	3.94301	3.80603	3.82683	3.95961	3.89383	3.80603	3.95732	3.94072	3.94072	3.93615		3.86944	3.88058	3.91782
pheT	3.69349	3.50187	3.58875	3.6333	3.62261	3.51338	3.48134	3.6425	3.57605	3.66538	3.76457	3.64695		3.71202	3.68755	3.68089
pheS	3.47751	3.30103	3.40945	3.41964	3.34873	3.3304	3.27245	3.43088	3.34621	3.439	3.51584	3.44871		3.52536	3.46158	3.44559
rplT	4.62228	4.54007	4.49074	4.58621	4.66301	4.54446	4.57091	4.53151	4.56653	4.55863	4.55863	4.56653		4.64586	4.60454	4.61645
rpmI	4.85223	4.78776	4.83183	4.91083	4.91083	4.85035	4.87452	4.85035	4.8042	4.85035	4.83183	4.87452		4.83183	4.85035	4.87452
infC	4.98841	4.87452	4.98841	4.98841	4.87452	4.9466	4.9466	4.98841	4.9466	4.98841	4.98841	4.9466		4.98841	4.98841	4.98841
thrS	3.86936	3.82077	3.8386	3.95732	3.86944	3.78468	3.71202	3.88925	3.82309	3.83481	3.86741	3.82077		3.89128	3.86355	3.85324
arpB_1	2.04837	2.50863	2.47558	1.92749	2.0781	2.48432	2.50691	2.18207	2.02099	2.34122	2.30133	2.39618		2.05679	2.06447	2.02383
arpB_2	1.03919	1.13714	0.989378	0.936981	1.02596	1.22551	0.961292	0.865078	0.997989	0.918766	1.0224	0.950105		1.02726	0.941487	1.14882
arpB	0.764431	0.945034	0.905595	0.786978	0.751428	0.843668	0.812807	0.740136	0.736801	0.838162	0.784616	0.750879		0.781664	0.740723	0.770906
yniD	1.98645	2.04211	2.02746	1.96269	2.25762	1.97765	2.05679	1.89817	1.96432	1.93375	1.93186	1.939		1.92933	1.97929	2.05073
ydiY	2.64145	1.69299	1.86947	2.66601	2.03965	2.3359	2.23348	2.15367	2.06099	2.4221	2.21443	2.31316		2.64912	2.60982	2.66542
pfkB	3.70956	4.02176	3.89636	3.78801	3.88058	3.84446	3.89636	3.68613	3.69819	3.74258	3.77638	3.72909		3.70145	3.706	3.72124
ydiZ	3.2848	3.62506	3.49398	3.12829	3.58301	3.52536	3.49398	3.30175	3.30175	3.38081	3.3564	3.37273		3.24694	3.30103	3.30644
yniA	2.96027	3.44871	3.28702	2.83894	3.27323	3.28938	3.20143	3.05963	2.96863	3.07517	3.04895	3.05677		2.93648	2.97418	2.97016
yniB	2.93576	3.03437	2.99254	2.87558	2.96636	2.98779	2.94415	2.87615	2.98288	2.9505	2.92427	2.99025		2.9376	2.92554	2.94415
yniC	2.98729	2.81567	2.78598	2.94415	2.74643	2.79014	2.7447	2.90934	2.96079	2.91138	2.94678	2.8497		2.97838	3.02269	2.96079
ydjM	1.63191	1.52279	1.56048	1.79894	1.60727	1.59537	1.54313	1.74318	1.58144	1.67254	1.54313	1.64061		1.62946	1.68656	1.5797
ydjN	3.64852	2.82645	2.9932	3.75953	3.56506	3.13783	3.09797	3.19143	3.49747	3.55925	3.69819	3.56613		3.66246	3.6333	3.64979
ydjO	1.4049	1.01913	1.04304	1.52507	1.49437	1.08318	1.17433	1.10784	1.46803	1.34846	1.53242	1.39143		1.35414	1.43761	1.42296
cedA	2.54949	2.63403	2.59638	2.53006	2.55303	2.4781	2.41377	2.46082	2.602	2.52567	2.5056	2.53366		2.54788	2.52682	2.57378
katE	3.19194	4.04213	3.80241	2.94361	3.68755	3.93386	3.72124	3.33533	3.14881	3.50988	3.49398	3.59629		3.15412	3.24104	3.18067
chbG	2.34135	2.2794	2.31386	2.42979	2.4781	2.34273	2.32264	2.34354	2.49712	2.415	2.3867	2.38304		2.32689	2.35361	2.34354
chbF	1.66833	1.50183	1.4737	1.58336	1.63585	1.61304	1.5035	1.56863	1.66147	1.62495	1.63817	1.59037		1.56534	1.71696	1.7227
chbR	2.00865	1.88704	1.85716	1.99856	2.05941	1.96612	2.07416	1.99219	2.05679	2.02832	2.00286	1.99496		1.99129	2.01857	2.0161
chbA	1.9386	1.86857	1.92644	2.05503	2.08296	1.95691	1.939	1.93375	1.98008	1.98847	1.99763	1.94629		1.93022	1.95021	1.93538
chbC	1.70579	1.72767	1.75647	1.77687	1.68505	1.61943	1.61067	1.69611	1.70463	1.74225	1.74399	1.66224		1.76603	1.72033	1.63102
chbB	2.7024	2.5943	2.57202	2.76309	2.65324	2.46744	2.2696	2.53784	2.43713	2.55594	2.59792	2.54967		2.684	2.70631	2.71689
osmE	3.59208	4.49931	4.31377	3.65656	4.21523	4.1726	3.84048	3.82502	3.79201	3.95238	3.89636	3.9701		3.5705	3.58185	3.6239
nadE	3.69048	3.7046	3.71202	3.68494	3.71202	3.65933	3.65258	3.67536	3.86128	3.66842	3.75254	3.71782		3.66392	3.6768	3.73072
ydjQ	2.16679	2.09435	2.07591	2.15666	2.37707	2.06842	2.13935	2.22388	2.15598	2.10163	2.03449	2.0717		2.17762	2.14441	2.17834
ydjR	1.3737	1.42626	1.49887	1.41312	1.48441	1.46715	1.51316	1.4213	1.46642	1.39636	1.42784	1.42296		1.37598	1.4198	1.32531
spy	2.63805	2.89335	2.67358	2.35293	2.66006	3.18277	3.20885	2.63403	2.97894	2.71214	2.77522	2.8034		2.66006	2.65208	2.602
astE	1.60342	1.64434	1.71279	1.6201	2.09598	1.83064	1.65562	1.95323	1.47681	1.68103	1.66851	1.57559		1.63177	1.60365	1.57483
astB	1.66135	1.65394	1.74399	1.64514	2.20534	1.74057	1.71782	1.84903	1.55373	1.60976	1.6766	1.59127		1.65317	1.64912	1.68177
astD	1.50672	1.67014	1.66224	1.57316	2.08681	1.7414	1.67014	1.77141	1.54387	1.61233	1.60548	1.60816		1.44263	1.56282	1.51472
astA	1.50408	1.58486	1.67014	1.66224	2.30352	1.71204	1.64061	2.14079	1.22728	1.49818	1.63102	1.41753		1.51003	1.55036	1.45184
astC	1.50678	1.60145	1.85441	1.76878	2.27587	1.90275	1.67487	2.27459	1.27566	1.58144	1.68822	1.47118		1.45345	1.55686	1.51003
xthA	3.04874	2.7808	2.92209	3.11158	2.93817	2.91674	2.89746	3.00795	3.02076	2.98669	3.05059	2.97729		3.02833	3.03437	3.08353
ydjX	2.20862	1.92092	1.968	1.87869	1.73379	1.92749	2.00537	1.89285	1.8517	1.89463	1.80092	1.96527		2.24139	2.17834	2.20613
ydjY	2.45398	2.21094	2.18375	2.06998	1.90911	2.24974	2.2422	2.27188	2.21802	2.01249	1.99219	2.18207		2.41165	2.50347	2.44683
ydjZ	2.39895	2.42706	2.30579	2.20453	2.02099	2.25265	2.34273	2.30579	2.28978	2.06925	2.02197	2.25129		2.3574	2.42845	2.41101
ynjA	2.5035	2.5313	2.5289	2.41165	2.39831	2.40385	2.39618	2.46921	2.45758	2.27799	2.29628	2.4311		2.47992	2.51993	2.51064
ynjB	2.4754	2.36249	2.44482	2.27661	2.23862	2.36458	2.30411	2.44983	2.47623	2.32552	2.22032	2.47623		2.45886	2.49989	2.46744
ynjC	2.23424	2.12619	2.18068	1.94262	1.92439	2.03619	2.07084	2.10546	2.18912	2.18375	2.07416	2.17997		2.28162	2.22171	2.1994
ynjD	2.23901	2.05765	2.13232	1.99587	1.96908	2.04906	2.08859	2.10308	2.146	2.21164	2.09253	2.14441		2.27123	2.23556	2.21023
ynjE	2.84841	2.35361	2.50045	2.44482	2.18597	2.50169	2.55465	2.72541	2.52179	2.66276	2.43047	2.73303		2.83753	2.85542	2.85228
ynjF	2.38027	2.31758	2.34831	2.34831	2.42086	2.36315	2.36531	2.33166	2.34122	2.38513	2.38971	2.35293		2.37569	2.37255	2.39257
nudG	2.24298	1.99395	2.06603	2.40611	2.20013	2.16695	2.19778	2.18375	2.24065	2.19702	2.21508	2.24752		2.26215	2.24139	2.22539
ynjH	2.08583	1.94435	1.97578	2.13152	2.16248	2.03965	2.02287	2.05332	2.12619	2.02477	2.08461	2.06368		2.12934	2.05153	2.07662
gdhA	3.98718	3.28621	3.55676	3.99652	3.887	3.82683	3.34275	3.99369	3.90806	3.97274	3.92698	3.99926		3.983	3.98772	3.9908
ynjI	2.05306	1.69611	1.79812	1.97381	1.69459	2.05765	1.86665	2.05418	2.00366	2.09335	1.95425	2.09998		2.00032	2.0838	2.07505
topB	2.72182	2.88147	2.76893	2.75669	2.65008	2.64702	2.65057	2.73183	2.89484	2.74643	2.82063	2.73478		2.75504	2.71384	2.69659
selD	3.06529	3.15642	3.06767	3.18751	3.10028	3.0059	3.06374	3.11038	3.24925	3.06254	3.13587	3.04386		3.04666	3.07581	3.07341
ydjA	3.1756	3.2096	3.20211	3.31979	3.40568	3.21033	3.17583	3.23524	3.41964	3.24694	3.32883	3.24022		3.17583	3.15882	3.19214
sppA	2.882	2.684	2.67914	2.81406	2.69874	2.78748	3.142	2.76362	2.92958	2.84452	2.78598	2.84654		2.87615	2.86896	2.9009
ansA	2.96009	2.68562	2.78646	2.96079	2.70793	2.89112	2.81352	2.87675	2.83945	2.92609	2.90719	2.90603		2.95715	2.98399	2.93912
pncA	2.91961	2.54427	2.7003	2.88147	2.61243	2.80394	2.73303	2.80189	2.77722	2.88147	2.88259	2.85704		2.93433	2.90828	2.91623
ydjE	1.33391	1.39801	1.44608	1.35758	1.27378	1.33439	1.06423	1.3301	1.30472	1.40601	1.44451	1.3767		1.40769	1.34767	1.24636
ydjF	2.12549	2.13085	2.10467	2.1994	2.09921	2.11752	2.06683	2.12705	2.10308	2.10546	2.15294	2.14217		2.11601	2.09435	2.16612
ydjG	1.85332	1.78905	1.78346	1.80092	1.71782	1.77141	1.6483	1.75831	1.74225	1.82782	1.85086	1.87477		1.83252	1.87203	1.85539
ydjH	2.02312	2.00286	1.9416	1.63653	1.5479	1.75565	1.66926	1.80448	1.7723	1.97839	2.0371	1.9844		1.97929	2.04289	2.04718
ydjI	2.0635	2.16695	2.01249	1.62331	1.58238	1.79255	1.62565	1.85539	1.87682	1.97381	2.1079	2.03531		2.0717	2.07745	2.04136
ydjJ	1.78597	1.91193	1.76357	1.36526	1.39228	1.49887	1.43679	1.58144	1.65825	1.71696	1.85814	1.80604		1.81229	1.82687	1.71876
ydjK	1.3363	1.65562	1.39871	1.05533	0.989378	1.14802	1.07066	1.36353	1.33925	1.41234	1.61149	1.51003		1.22302	1.49887	1.28699
ydjL	1.51755	1.76603	1.58803	1.4198	1.28615	1.43936	1.36927	1.46396	1.49437	1.58486	1.73882	1.53729		1.47988	1.59675	1.47601
yeaC	3.31903	3.28268	3.24263	3.43584	3.73221	3.28037	3.24694	3.48351	3.26426	3.39659	3.52651	3.36898		3.30486	3.30949	3.34275
yeaA	3.40564	3.30644	3.30715	3.43999	3.80978	3.34108	3.29891	3.49635	3.32231	3.42065	3.54178	3.31656		3.38599	3.40114	3.4298
gapA	4.76172	4.63	4.63	4.67051	4.67051	4.67855	4.63687	4.7703	4.69496	4.65426	4.67051	4.75541		4.7271	4.7703	4.78776
yeaD	3.42501	3.35051	3.34711	3.33281	3.05467	3.25075	2.98184	3.43171	3.46724	3.36331	3.21802	3.39838		3.39924	3.41317	3.46262
yeaE	2.85202	2.70896	2.80189	2.82063	2.79724	3.10202	2.99196	2.73478	2.9276	2.89384	2.84508	2.99977		2.85704	2.83997	2.85906
mipA	3.44874	3.40568	3.53947	3.61001	3.12582	3.44222	3.14694	3.31578	3.5441	3.49635	3.46262	3.44767		3.47552	3.439	3.43171
yeaG	3.18517	3.64385	3.453	3.09103	3.73072	3.56726	3.50884	3.46487	3.09213	3.25524	3.31905	3.30259		3.10491	3.24174	3.20885
yeaH	2.7136	3.31119	3.13008	2.66702	3.1834	3.22529	3.15472	3.01918	2.7003	2.86434	2.89805	2.94025		2.65638	2.76998	2.71444
yeaI	1.12987	1.43679	1.29461	1.23945	1.24636	1.22302	1.11171	1.21254	0.922712	1.29461	1.11171	1.09056		1.06778	1.18304	1.1388
yeaJ	0.831378	1.10277	0.864534	1.11258	1.2247	1.05758	1.0224	0.899021	1.04513	0.879544	0.97274	0.959245		0.830459	0.790209	0.873465
yeaK	2.74586	2.71628	2.70577	2.65746	2.87357	2.63116	2.75553	2.66917	2.74418	2.58724	2.65269	2.65008		2.74643	2.74643	2.7447
yoaI	1.69053	1.77504	1.81699	1.68505	1.69704	1.70553	1.80187	1.71876	1.88704	1.76525	1.8105	1.76699		1.69377	1.67411	1.70371
yeaL	2.1291	1.92933	2.02917	2.15731	2.30812	2.00198	2.16313	2.04813	2.05941	2.00366	2.05941	2.03115		2.13319	2.1429	2.11119
yeaM	2.05787	2.09335	2.01765	2.09019	2.18523	1.98847	2.07745	2.07745	2.0781	2.06761	2.03881	2.00974		2.00453	2.0789	2.09019
yeaN	2.17161	1.8179	1.91472	1.88064	1.91292	2.01159	1.94629	2.47748	2.00621	2.05153	1.88324	1.97929		2.16028	2.16781	2.18673
yeaO	2.58737	2.51434	2.49566	2.51064	2.64643	2.70467	2.70949	2.66217	2.59371	2.54967	2.57015	2.58786		2.56793	2.57694	2.61722
yoaF	2.41652	2.28162	2.27517	2.52117	2.32625	2.415	2.74318	2.34555	2.44482	2.40898	2.41876	2.36596		2.37179	2.39899	2.47878
yeaP	3.05086	3.00857	2.96751	3.02773	2.93595	2.87057	2.73078	2.98727	2.93704	2.9932	3.0053	3.02228		3.05512	3.03493	3.06254
yeaQ	3.79881	3.89128	3.97785	3.63648	3.74922	4.04485	3.95238	3.76122	3.56269	3.87654	3.85526	3.88058		3.73807	3.80978	3.84859
yoaG	1.15762	1.34846	1.28615	1.40033	1.47288	1.28699	1.42545	1.2817	1.13012	1.23072	1.30388	1.14302		1.1284	1.2817	1.06276
yeaR	1.57833	1.71204	1.66598	1.68579	1.86282	1.59842	1.75565	1.62176	1.61772	1.54953	1.59842	1.53242		1.60217	1.56207	1.57073
yeaS	2.50005	2.60144	2.54668	2.4358	2.82384	2.55241	2.65488	2.68562	2.36663	2.34622	2.41723	2.30133		2.50279	2.50169	2.49566
yeaT	2.14512	2.25059	2.15666	2.22321	2.37965	2.23278	2.24065	2.13152	2.11277	2.20311	2.29334	2.14915		2.12223	2.13626	2.17687
yeaU	1.94414	1.89378	1.85365	1.94435	2.07338	2.14079	2.46217	1.85441	1.9416	1.88512	1.96527	2.01351		1.90468	1.96708	1.96064
yeaV	1.35947	1.32616	1.327	1.21348	1.21783	1.27982	1.23945	1.25391	1.27476	1.28446	1.1586	1.19789		1.24979	1.35106	1.47755
yeaW	1.39018	1.54628	1.38503	1.45021	1.53811	1.49818	1.49951	1.49194	1.45345	1.3995	1.43843	1.40931		1.45414	1.24124	1.47516
yeaX	1.37857	1.48947	1.37598	1.57803	1.71448	1.45507	1.46396	1.44263	1.40518	1.3857	1.47118	1.41392		1.42626	1.38722	1.32222
rnd	2.60812	2.31994	2.41165	2.58	2.39108	2.44419	2.54848	2.51376	2.66442	2.5313	2.43644	2.49712		2.65111	2.60874	2.56451
fadD	2.33616	2.09176	2.11888	2.21869	2.091	1.94926	1.96708	2.25488	2.10386	2.11816	2.20872	2.02018		2.39618	2.30206	2.31024
yeaY	3.05263	2.98459	3.10256	3.07822	2.94885	2.99928	3.03659	3.059	3.0299	3.04004	2.96812	2.99533		3.07341	3.02721	3.05728
yeaZ	3.0437	2.90138	3.02497	3.04722	2.97418	2.91997	2.81925	3.02497	2.92264	2.95817	2.8964	2.98068		3.05677	3.02833	3.04599
yoaA	2.48223	2.49566	2.43244	2.38513	2.48557	2.33805	2.35434	2.4743	2.54614	2.42146	2.39754	2.37707		2.50489	2.48486	2.45695
yoaB	3.4475	3.34711	3.35882	3.47455	3.29668	3.38599	3.29747	3.34453	3.46158	3.35794	3.32383	3.36243		3.41489	3.41774	3.50988
yoaC	3.19994	3.35794	3.32709	2.99426	3.25524	3.49189	3.44967	3.20885	3.21033	3.33768	3.28268	3.36162		3.15944	3.19548	3.24489
yoaH	2.6896	2.64011	2.63906	2.7762	2.76505	2.71689	2.76616	2.68685	2.82699	2.70793	2.684	2.68913		2.69557	2.67085	2.70239
pabB	2.4605	2.28017	2.36315	2.50416	2.36249	2.4378	2.35293	2.46337	2.45821	2.49782	2.39681	2.46017		2.46921	2.48251	2.42979
yeaB	2.61297	2.66497	2.60144	2.61243	2.69461	2.65208	2.72487	2.61453	2.59153	2.64173	2.61396	2.61198		2.62641	2.61506	2.59743
sdaA	2.27798	2.4743	2.4628	2.36596	2.73078	2.44073	2.63164	2.49006	2.49566	2.29857	2.34622	2.27255		2.26288	2.27043	2.30065
yoaD	1.57264	1.97281	1.76878	1.63817	1.86573	1.77877	1.92273	1.67755	1.51962	1.64141	1.69878	1.74225		1.55526	1.60217	1.56048
yoaE	2.57314	2.41649	2.45821	2.58453	2.39971	2.38441	2.47315	2.48374	2.83288	2.59206	2.5289	2.58173		2.602	2.55871	2.55871
manX	3.65257	3.73534	3.54763	3.4237	3.0541	3.73393	3.04895	3.30796	3.51801	3.5797	3.76613	3.60218		3.61122	3.67113	3.67536
manY	3.85397	3.92042	3.79201	3.6088	3.16078	3.94072	3.30259	3.44871	3.75768	3.81156	4.00146	3.8593		3.83259	3.88484	3.84446
manZ	3.79377	3.79731	3.69073	3.48134	3.01974	3.80081	3.17189	3.34621	3.61371	3.6951	3.86944	3.74412		3.77266	3.81865	3.79
yobD	2.92437	3.04501	2.87057	2.55987	2.31095	3.0069	2.37494	2.6215	2.81665	2.76505	2.88371	2.81406		2.92654	2.95377	2.89282
yebN	2.01221	1.90086	1.93285	1.85716	1.55121	1.9036	1.58803	1.95599	1.8223	1.89094	1.88796	1.85634		2.02657	2.01511	1.99496
rrmA	2.66557	2.59581	2.62538	2.68345	2.61941	2.51191	2.46667	2.59893	2.63068	2.60982	2.55929	2.56157		2.70189	2.65746	2.63735
cspC	3.92482	3.85526	3.88251	3.8719	3.84666	4.01884	3.95011	3.81865	3.8132	3.94524	3.77266	3.89383		3.91045	3.89636	3.96765
yobF	4.10793	4.05373	4.08316	4.06322	3.94524	4.2472	4.20086	4.01604	4.00408	4.11893	4.00408	4.06953		4.06953	4.12273	4.13152
yebO	3.02338	2.72862	2.81304	3.00145	2.72175	2.78551	2.81304	2.86374	2.82384	2.86326	2.84095	2.88259		3.02228	2.99426	3.05359
yobG	3.57493	3.47252	3.54061	3.59997	3.39838	3.50773	3.53571	3.50773	3.45187	3.55802	3.59129	3.5441		3.53708	3.55578	3.63192
yobH	2.43517	2.40756	2.39754	2.46667	2.31529	2.53908	2.68228	2.35887	2.50691	2.4963	2.33893	2.45099		2.43315	2.39183	2.48054
kdgR	2.94059	2.79724	2.79071	2.8964	2.75439	2.86068	2.83799	2.84561	2.90138	2.82285	2.82167	2.87729		2.92155	2.95715	2.94306
yebQ	1.7969	1.64211	1.73296	1.83804	2.13706	2.01351	2.33805	2.16168	1.7779	1.88064	1.82426	1.87682		1.80521	1.77409	1.81141
htpX	3.26689	3.22456	3.26267	3.31905	3.07822	3.06133	3.25524	3.1814	3.75254	3.31031	3.31119	3.33926		3.275	3.2477	3.27798
prc	3.50434	3.32056	3.3958	3.40666	3.15578	3.40288	3.38856	3.41489	3.438	3.48472	3.44871	3.46051		3.51227	3.47906	3.52171
proQ	3.65632	3.53124	3.57477	3.62769	3.46946	3.57827	3.54178	3.57159	3.65108	3.64548	3.59752	3.6333		3.67275	3.65371	3.6425
yebR	3.77885	3.63944	3.66696	3.7046	3.62129	3.73072	3.69228	3.66078	3.63192	3.7412	3.6951	3.72262		3.75605	3.80413	3.77638
yebS	2.19863	2.29053	2.25414	2.23715	2.37494	2.18447	2.22475	2.2283	2.15958	2.26215	2.33971	2.25921		2.18673	2.20383	2.20534
yebT	2.49373	2.47175	2.525	2.46608	2.38096	2.53488	2.45031	2.47878	2.43244	2.58617	2.59051	2.57378		2.50416	2.49328	2.48374
yebU	2.54212	2.27871	2.37428	2.4926	2.47109	2.38025	2.34354	2.45164	2.44608	2.44419	2.46744	2.41944		2.56451	2.52945	2.53239
yebV	3.54844	3.99369	3.92277	3.12266	4.15334	3.89872	4.06	3.58651	3.43676	3.63799	3.41317	3.61981		3.53451	3.57251	3.53829
yebW	2.59435	3.06197	2.84755	2.51826	3.05625	2.81084	3.02228	2.68913	2.55706	2.63906	2.59485	2.62267		2.56962	2.6104	2.60302
pphA	2.08297	2.37632	2.31176	2.08681	2.61611	2.18824	2.13466	2.17004	2.02576	2.11752	2.08681	2.13397		2.06276	2.10076	2.08539
ryeA	3.55911	3.5523	3.50674	3.715	3.86128	3.75085	3.94765	3.46262	4.04485	3.73807	3.8132	3.69662		3.55802	3.51584	3.60347
ryeB	2.77883	2.97894	2.92376	2.89002	3.1178	2.96636	3.13193	2.71857	3.06767	2.97678	2.95435	2.92554		2.76413	2.7501	2.82227
yebY	3.65571	3.35721	3.48716	3.53124	3.58875	3.39838	3.41868	3.37817	3.6425	3.52041	3.53829	3.57707		3.65258	3.63496	3.67959
yebZ	3.43824	3.44334	3.64548	3.61253	3.52298	3.34965	3.35208	3.34965	3.58762	3.4802	3.6075	3.6088		3.44559	3.42463	3.44449
yobA	3.1659	3.0672	3.20493	3.22245	3.20493	3.02228	2.95493	2.97729	3.22893	3.10737	3.13071	3.21449		3.14142	3.15944	3.19684
holE	3.16258	3.10136	3.13257	3.16358	3.02773	3.0945	3.1031	3.0355	3.13257	3.11504	3.03721	3.10864		3.13587	3.14694	3.20493
yobB	2.27178	2.36315	2.40535	2.33893	2.19474	2.3249	2.47686	2.28667	2.79825	2.38365	2.41235	2.38592		2.28749	2.27587	2.252
exoX	2.69977	2.89582	2.76194	2.74738	2.91428	2.70412	2.81878	2.69823	2.89975	2.71628	2.72594	2.75439		2.67563	2.70295	2.72073
ptrB	2.52393	2.88371	2.7978	2.56393	2.57587	2.71564	2.67143	2.58405	2.65008	2.66117	2.69506	2.64702		2.52945	2.52117	2.52117
yebE	2.38889	2.54089	2.4818	2.4615	2.44907	2.25992	2.64223	2.4311	3.07054	2.40535	2.55537	2.45695		2.36458	2.37428	2.42782
yebF	3.23258	3.439	3.46158	3.10367	3.21308	3.32309	3.13326	3.22106	3.14503	3.33123	3.26805	3.32139		3.20423	3.23233	3.26119
yebG	2.69608	2.84199	2.75669	2.80813	2.836	2.65388	2.64277	2.88315	2.73423	2.79134	2.62211	2.66276		2.71113	2.66328	2.71384
purT	3.27923	2.85599	3.06374	3.31437	2.95868	3.08	2.88743	3.23312	3.19079	3.2484	3.1618	3.2522		3.28702	3.275	3.27568
eda	3.19101	3.16853	3.23806	3.27798	3.24174	3.2463	3.30875	3.24694	3.18674	3.18819	3.20211	3.23018		3.20686	3.18277	3.1834
edd	2.43324	2.20737	2.33456	2.55024	2.208	2.52682	2.53664	2.78911	2.39754	2.40961	2.44419	2.39467		2.41101	2.45695	2.43175
zwf	3.43348	3.30949	3.34453	3.48943	3.57251	3.44871	3.61981	3.51584	3.50674	3.42783	3.47252	3.4298		3.42065	3.42574	3.45403
yebK	2.79742	2.82334	2.68853	2.84252	2.88743	2.84151	2.80089	2.85033	2.72967	2.83187	2.86587	2.70518		2.77217	2.79071	2.82938
pykA	3.55263	3.6075	3.57251	3.38334	3.36071	3.51098	3.439	3.55341	3.51338	3.49519	3.48831	3.52769		3.53829	3.56036	3.55925
lpxM	3.15676	2.99139	2.9205	2.86484	2.83997	2.93546	2.9205	2.89582	2.87006	2.89856	2.92654	2.91939		3.17645	3.13257	3.16127
yebA	3.91667	3.25524	3.24174	2.86896	2.92854	2.97838	3.275	2.87315	3.12088	2.96965	3.02602	3.32785		3.93615	3.90806	3.9058
znuA	4.65166	2.95327	3.17948	2.86745	2.71628	3.01361	3.68927	2.85497	2.77985	3.23669	3.21735	3.98025		4.63	4.63	4.69496
znuC	3.24855	2.12852	2.35962	2.48054	2.51064	2.453	2.79071	2.49712	2.39328	2.55871	2.54149	2.88147		3.26267	3.21954	3.26344
znuB	3.32922	2.24899	2.4563	2.56326	2.54089	2.51636	2.81665	2.54365	2.4628	2.65057	2.6009	2.91308		3.35721	3.28938	3.34108
ruvB	2.62024	2.68283	2.67306	2.67197	2.7437	2.67143	2.73423	2.68455	2.73015	2.69265	2.6291	2.70631		2.61665	2.63735	2.60672
ruvA	2.65169	2.76893	2.72227	2.75553	2.79182	2.67511	2.718	2.71628	2.75439	2.72385	2.68228	2.69923		2.64587	2.64702	2.66217
yebB	1.29675	1.34586	1.26934	1.21872	1.40272	1.35668	1.41683	1.25858	1.32374	1.40518	1.32136	1.2264		1.29733	1.28264	1.31029
ruvC	2.94369	2.71506	2.8182	2.98617	2.87675	2.80439	2.84095	2.94087	2.79724	2.90934	2.9205	2.836		2.96636	2.91308	2.95162
yebC	3.61082	3.42783	3.47455	3.66973	3.59254	3.51912	3.55925	3.60347	3.48472	3.54993	3.58875	3.50988		3.62261	3.59129	3.61856
nudB	3.28829	3.20006	3.23018	3.40206	3.37895	3.2522	3.37641	3.37982	3.25451	3.29225	3.34453	3.25451		3.30259	3.30259	3.25969
aspS	3.3846	3.32883	3.33679	3.47162	3.42888	3.3659	3.44107	3.438	3.36747	3.36665	3.4348	3.34965		3.38686	3.39148	3.37546
yecD	2.83495	2.91479	2.8576	2.7885	2.86587	2.88147	3.56726	2.72594	2.91373	2.78184	2.85082	2.80598		2.84301	2.83799	2.82384
yecE	2.71796	2.74687	2.75228	2.62094	2.60928	2.75933	3.35721	2.60144	2.74958	2.69068	2.70631	2.70949		2.73078	2.72227	2.70083
yecN	3.35092	3.16478	3.18007	3.2982	3.40206	3.33447	3.32709	3.33926	3.21372	3.29964	3.37982	3.30644		3.31905	3.35554	3.37817
yecO	3.06916	2.80644	2.89112	3.01859	2.92319	2.96579	2.89582	3.02886	2.84049	3.01258	3.07284	3.04549		3.06495	3.06197	3.08058
yecP	2.73798	2.47315	2.57535	2.7133	2.52311	2.6025	2.52179	2.71384	2.59051	2.70137	2.76142	2.70239		2.75719	2.7324	2.72435
torZ	1.62922	1.70553	1.63817	1.76101	1.63894	1.66926	1.5797	1.69801	1.8179	1.63264	1.66364	1.64663		1.6802	1.5693	1.63817
torY	1.2351	1.31877	1.23945	1.29223	1.02455	1.19504	1.34333	1.19002	1.27889	1.31797	1.28446	1.1682		1.2247	1.20846	1.27214
cutC	2.89132	2.77217	2.76253	2.88201	2.90719	2.81567	2.83288	2.78184	2.84252	2.81084	2.8182	2.83498		2.87897	2.89582	2.89917
yecM	2.56895	2.51127	2.48251	2.63906	2.69068	2.5403	2.55118	2.50347	2.59843	2.56509	2.56037	2.54788		2.55303	2.57321	2.58061
argS	3.18289	2.93973	3.06254	3.26197	3.06254	3.07581	3.04334	3.15522	3.21241	3.20143	3.09574	3.17046		3.20623	3.16537	3.17706
yecT	1.97995	1.56367	1.61362	1.63894	1.53654	1.70208	1.54461	1.92933	1.56282	1.72847	1.52754	1.71616		2.03195	1.968	1.93989
flhE	0.859027	1.06205	1.05533	0.848459	0.937682	0.977404	0.903058	0.824819	1.20138	1.13012	0.909347	1.11171		1.00062	0.776663	0.799802
flhA	1.06824	1.12197	1.1778	1.09537	1.21174	0.989378	1.18919	0.988681	1.06494	0.920068	1.08906	1.16495		1.20227	0.985238	1.01723
flhB	1.16706	1.44608	1.18919	1.38251	1.50105	1.3834	1.45021	1.34505	1.53889	1.43588	1.24806	1.28872		1.29898	1.16997	1.03222
cheZ	1.00643	1.06276	0.97879	0.965664	0.98314	1.09449	1.07146	0.938339	1.23782	0.846992	1.03287	1.24725		0.806791	1.09133	1.12118
cheY	0.811331	0.766207	0.979348	0.88659	0.766207	0.83914	0.830081	0.765669	0.863435	0.759041	0.83634	0.791292		0.881421	0.771786	0.780787
cheB	0.885597	1.06924	1.00262	0.937682	0.960669	1.05099	0.875844	1.02872	0.976712	0.961292	1.01779	0.789713		0.947685	0.869571	0.839536
cheR	0.88621	0.890908	0.81797	0.857164	0.825318	0.827523	0.84067	0.936981	0.833293	0.82088	0.882054	0.814779		0.916744	0.833811	0.908075
tap	0.898652	0.955535	0.982604	1.06276	1.00655	1.03017	0.964914	0.95281	0.84801	0.900172	0.826665	0.97274		0.870727	0.945685	0.879544
tar	1.07358	0.992053	0.950105	0.972074	0.886107	0.922712	0.930105	0.970882	0.895883	1.02315	1.10938	0.89274		1.1388	1.07538	1.00655
cheW	0.752819	0.717611	0.780347	0.753107	0.699832	0.709934	0.715315	0.746348	0.732742	0.736001	0.730871	0.826665		0.773998	0.743735	0.740723
cheA	1.11469	1.13012	1.16299	1.29377	1.1506	1.21004	1.21605	1.13714	0.988681	1.15599	1.04735	1.17178		1.19002	1.13626	1.01779
motB	0.839536	0.954894	0.994681	1.05237	0.823787	1.20921	1.06276	1.12917	0.89781	0.932678	1.09217	1.05023		0.82088	0.808694	0.889032
motA	1.19839	1.00529	1.10536	0.947063	1.11412	1.07538	1.15519	1.14802	0.950105	1.20319	0.994006	1.06646		1.23865	1.21348	1.14302
flhC	0.876076	1.04378	0.921448	0.856519	0.874072	0.832345	0.851178	0.926795	0.94891	0.866652	0.922712	0.995392		0.995392	0.874757	0.75808
flhD	0.902324	0.828075	0.899021	0.870727	0.82576	0.806249	0.847507	0.863435	0.81797	0.837322	0.843148	0.816099		0.91426	0.850532	0.942181
yecG	1.54279	1.75379	1.69459	1.39801	1.73199	1.89817	1.86857	1.86665	1.51807	1.60894	1.61692	1.69611		1.52684	1.55765	1.54387
otsA	3.03037	3.69662	3.5523	2.77722	3.64836	3.61001	3.44222	3.253	2.83239	3.20826	3.11552	3.28335		3.01205	3.06602	3.01306
otsB	3.83372	4.62357	4.4713	3.64979	4.63687	4.56653	4.47495	4.18608	3.74613	4.15334	4.09674	4.23207		3.81511	3.85526	3.83079
araH	1.96916	2.13706	2.05941	1.98692	2.25992	2.10076	2.12223	1.97009	2.0602	1.95425	2.03793	2.01511		1.93538	1.98605	1.98605
araG	1.61157	1.73629	1.75565	1.68962	1.73718	1.77066	1.70208	1.67487	1.69143	1.57899	1.64586	1.67844		1.63499	1.62331	1.57642
araF	1.47047	1.77066	1.64514	1.46311	1.49736	1.54953	1.45099	1.47118	1.53242	1.54061	1.53316	1.54628		1.46958	1.48515	1.45669
yecI	2.64596	2.87675	2.71001	2.36031	1.70136	2.27043	2.32422	2.09176	3.02773	2.59843	2.68961	2.62211		2.63458	2.62311	2.68017
yecJ	3.27033	2.65008	2.90459	3.16478	3.02602	3.10555	3.03603	3.142	3.03437	3.16914	2.92958	3.1031		3.27245	3.25668	3.28185
IS092	3.38816	2.60717	3.142	3.43088	3.36243	3.46051	3.46361	3.33768	3.26735	3.37738	2.97064	3.38686		3.39148	3.35721	3.41579
yecR	2.11745	2.05243	2.06276	1.89817	1.89378	1.968	2.04625	2.04548	2.01351	1.97578	1.97578	1.95979		2.14079	2.08681	2.12475
ftn	4.08014	3.87841	3.81683	3.40568	3.41964	3.9701	3.75085	3.98025	3.89128	4.05373	4.10003	3.81683		4.08667	4.10003	4.05373
yecH	2.60263	2.30133	2.30879	2.07745	2.03195	2.20673	2.23136	2.39831	2.5194	2.35434	2.1401	2.50863		2.59638	2.62427	2.58724
tyrP	2.5225	2.28667	2.5403	2.55706	2.58991	2.28372	2.17687	2.3574	2.12223	2.36817	2.25265	2.39971		2.54365	2.51826	2.5056
yecA	2.9104	2.85128	2.93162	2.98339	2.97369	2.95817	2.94943	2.91034	3.05006	2.93323	2.97678	2.98567		2.88418	2.92654	2.9205
leuZ	3.99987	3.67113	3.92698	3.81511	3.40777	3.75254	3.65656	3.69228	3.7412	3.73966	3.60484	3.80603		4.03336	3.95961	4.00666
cysT	3.81785	3.50567	3.72262	3.61619	3.16537	3.59254	3.48244	3.50314	3.52769	3.55578	3.42888	3.61001		3.86741	3.7782	3.80796
glyW	4.04035	3.83679	3.9908	3.92473	3.79561	3.87417	3.8132	3.92473	3.82077	3.86537	3.73659	3.88925		4.06322	4.03029	4.02754
pgsA	2.75251	2.69874	2.67143	2.79988	2.7324	2.79344	2.91192	2.73362	2.82167	2.77673	2.76944	2.76253		2.7588	2.74588	2.75285
uvrC	2.91645	2.99533	3.00321	2.86326	2.88633	3.01036	3.01585	2.94943	2.94678	2.9592	2.99139	2.96137		2.9505	2.92105	2.87779
uvrY	3.66539	3.59129	3.59367	3.49292	3.59487	3.64979	3.59254	3.54648	3.49292	3.56269	3.54061	3.59752		3.66973	3.67536	3.65108
yecF	2.67145	2.42555	2.56509	2.49125	2.39328	2.63678	2.50747	2.57202	2.40535	2.68119	2.53784	2.65638		2.67963	2.66976	2.66497
sdiA	2.85719	2.62481	2.68228	2.74157	2.64223	3.02377	2.77772	2.53549	2.8146	3.03659	2.7324	3.09038		2.85176	2.85497	2.86484
yecC	0.924987	0.973413	0.903058	0.92475	0.980674	0.95281	1.11567	1.04038	0.869571	0.837763	1.01723	0.940848		0.810436	0.888352	1.07617
yecS	0.850486	1.00995	0.866652	0.773998	0.771354	0.839536	1.07223	0.928784	0.860592	0.908709	0.996731	1.02524		0.845924	0.890329	0.815204
yedO	0.829236	0.804394	0.938339	0.774484	0.773998	0.770906	0.806791	0.856519	0.918766	0.784616	0.796669	0.790209		0.843668	0.816517	0.827523
fliY	1.08563	1.05392	1.07878	1.0224	1.14725	1.20227	0.904976	1.14882	1.14633	1.18734	1.05316	1.2058		0.999933	1.01655	1.24039
[truncated: 2,494 more rows]

## Sheet: Evolved with stress
Table S2. Transcriptome data: log10 transformed expression level (Sheet 2: Evolved streins with stress).
name	NaCl-1	NaCl-2	NaCl-3	NaCl-4	NaCl-5	KCl-1	KCl-2	KCl-3	KCl-4	KCl-5	CoCl2-1	CoCl2-2	CoCl2-3	CoCl2-4	CoCl2-5	Na2CO3-1	Na2CO3-2	Na2CO3-3	Na2CO3-4	Na2CO3-5	Lac-1	Lac-2	Lac-3	Lac-4	Lac-5	Mal-1	Mal-2	Mal-3	Mal-4	Mal-5	MCL-1	MCL-2	MCL-3	MCL-4	MCL-5	Cro-1	Cro-2	Cro-3	Cro-4	Cro-5	MG-1	MG-2	MG-3	MG-4	MG-5	BuOH-1	BuOH-2	BuOH-3	BuOH-4
thrL	4.14007	3.99652	4.01884	4.07296	4.00969	4.1679	4.26169	4.28215	4.26509	4.2543	4.07296	4.49074	4.65426	4.55432	4.55432	4.52745	4.451	4.4541	4.44385	4.52313	4.11145	4.44745	4.27198	4.32043	4.18104	4.44036	4.53151	4.38153	4.53603	4.64586	4.50953	4.4713	4.4273	4.34558	4.38846	4.39958	4.38153	4.58089	4.45698	4.54446	4.02754	4.2363	4.12717	4.10377	4.2507	4.36722	4.46344	4.28215	4.38153
thrA	3.73807	3.68755	3.67113	3.62769	3.57605	3.8132	3.75434	3.73966	3.68089	3.73534	3.84666	3.64385	3.88058	3.81511	3.887	3.76292	3.92473	3.88058	4.07296	3.97785	4.19101	3.91045	3.94765	3.80978	3.84859	4.27904	4.03662	4.0395	4.02453	4.04777	3.73393	3.81683	4.04213	4.08316	3.9856	4.1773	3.95011	3.86128	4.10753	3.8593	3.72435	3.65518	3.73659	3.71782	3.8593	3.79731	3.9701	3.83679	3.94072
thrB	3.75085	3.70293	3.66392	3.64836	3.57707	3.77638	3.69987	3.71202	3.64979	3.68755	3.79	3.55464	3.77993	3.73221	3.77266	3.68613	3.84859	3.79731	3.97785	3.87654	4.22777	3.92277	4.02453	3.83679	3.82683	4.19101	3.983	3.9701	3.93615	3.92277	3.6239	3.72592	3.95011	3.98025	3.92042	4.06	3.86741	3.74922	4.08667	3.75605	3.77638	3.64385	3.73534	3.73393	3.8386	3.76613	3.9384	3.81511	3.9058
thrC	3.63496	3.59367	3.5797	3.55464	3.48598	3.66392	3.62129	3.58762	3.57251	3.57251	3.75085	3.52041	3.67424	3.64695	3.71632	3.61001	3.7782	3.72909	3.86537	3.83259	4.07296	3.72592	3.89383	3.71202	3.75953	4.03662	3.8593	3.8719	3.72435	3.78801	3.63944	3.66078	3.8593	3.8719	3.87654	3.92042	3.6768	3.62901	3.89636	3.6768	3.66696	3.60621	3.75085	3.66392	3.82502	3.65108	3.81511	3.73221	3.81683
yaaX	2.30411	2.23793	2.19318	2.19702	2.12785	2.3574	2.28667	2.34688	2.29113	2.30812	2.49712	2.51258	2.50863	2.46337	2.47487	2.44907	2.51258	2.48557	2.46217	2.51571	2.65111	2.48937	2.62756	2.47315	2.59051	2.49125	2.52117	2.40961	2.41438	2.40111	2.63164	2.52052	2.72122	2.71628	2.69265	2.5685	2.34555	2.52623	2.55759	2.51993	2.44273	2.43315	2.58671	2.5289	2.4939	2.46547	2.51826	2.46667	2.51434
yaaA	2.74738	2.77474	2.76836	2.7437	2.76616	2.76309	2.79572	2.75933	2.7845	2.78748	2.7437	2.75228	2.75387	2.69923	2.68172	2.64912	2.718	2.64702	2.70842	2.72175	2.62756	2.7731	2.67708	2.70467	2.62311	2.62591	2.58944	2.64277	2.58405	2.58346	2.7233	2.6281	2.7003	2.68744	2.76505	2.58291	2.40611	2.57015	2.62045	2.60144	2.72541	2.63678	2.64643	2.73985	2.71001	2.64277	2.68067	2.65269	2.68625
yaaJ	1.92644	1.968	1.88902	1.96432	1.92749	1.94629	1.94719	1.91683	1.93629	1.92839	1.83536	1.96432	1.96908	2.0071	1.96269	1.91984	1.90638	1.89817	1.90086	1.91891	1.87203	1.86857	1.89463	1.8105	1.83622	1.80271	1.87121	1.88324	1.83719	1.84352	1.96359	2.0717	1.86483	1.86857	1.85266	1.88512	1.86095	1.90823	1.84815	1.8778	1.86191	1.84164	1.8288	1.83331	1.92358	1.74578	1.79164	1.78801	1.86191
talB	3.36071	3.42167	3.35208	3.35882	3.33853	3.32959	3.33768	3.32231	3.33608	3.33357	3.38334	3.28852	3.34873	3.32464	3.3151	3.3958	3.3546	3.27951	3.45737	3.45187	3.58416	3.39416	3.5523	3.49398	3.53571	3.44767	3.40206	3.36898	3.42783	3.37641	3.31437	3.39148	3.44967	3.48598	3.47455	3.3403	3.32634	3.33608	3.35051	3.33357	3.36419	3.37458	3.31282	3.39322	3.39229	3.3304	3.39229	3.33205	3.40206
mog	2.64587	2.71564	2.65324	2.61843	2.63068	2.58405	2.53784	2.50489	2.57848	2.58061	2.54315	2.6215	2.45758	2.51697	2.47558	2.78031	2.55537	2.53908	2.56264	2.5943	2.45695	2.45031	2.50807	2.55068	2.60928	2.31249	2.43315	2.34831	2.34196	2.40385	2.56326	2.50111	2.46017	2.4628	2.51258	2.5056	2.42627	2.62311	2.44341	2.65746	2.56264	2.7577	2.61894	2.58671	2.54089	2.57587	2.60043	2.61198	2.64758
yaaH	2.1646	2.0789	2.15802	2.18912	2.17301	2.45446	2.23348	2.31918	2.16612	2.31386	2.36886	2.45099	2.33241	2.42979	2.32205	2.49989	2.44143	2.5194	2.34273	2.35658	2.30133	2.31758	2.25613	2.26144	2.31606	2.20084	2.24301	2.252	2.22685	2.23136	2.28907	2.29262	2.22388	2.19778	2.14989	2.36458	2.31458	2.34196	2.37632	2.31458	2.53549	2.45886	2.38744	2.52179	2.41649	2.52311	2.41723	2.42911	2.35361
yaaW	1.64366	1.71119	1.64912	1.69299	1.67936	1.67487	1.66598	1.59537	1.68433	1.60727	1.65896	1.65562	1.61772	1.64211	1.56615	1.6548	1.59537	1.66437	1.67172	1.62565	1.70553	1.77877	1.64663	1.69377	1.68822	1.76603	1.78161	1.752	1.78801	1.76779	1.64141	1.69611	1.93375	1.91891	1.90911	1.74399	1.63102	1.707	1.71119	1.81502	1.62946	1.67936	1.60458	1.60145	1.68656	1.64211	1.69299	1.66295	1.61615
htgA	1.17433	1.12197	1.26127	1.12585	1.10036	1.05316	1.13099	1.19355	1.25771	1.27566	1.30709	1.18487	1.3128	1.17265	1.22382	1.2621	1.15599	1.24806	1.09374	1.17178	1.02796	1.30952	1.33845	1.30142	1.18207	1.23438	1.18566	1.28872	1.25478	1.28264	1.29989	1.27652	1.49275	1.56127	1.4436	1.43413	1.38427	1.23606	1.20488	1.2879	1.18129	1.23521	1.17695	1.29989	1.15291	1.14802	0.965664	1.07878	1.11958
yaaI	1.49667	1.58144	1.5479	1.55121	1.57073	1.41004	1.49818	1.51554	1.50426	1.54716	1.60976	1.60816	1.52432	1.60145	1.50426	1.70371	1.48947	1.50105	1.46803	1.5414	1.66851	1.69531	1.6802	1.69878	1.75021	1.74318	1.87203	1.7218	1.80887	1.71696	1.59209	1.61772	2.21869	2.22388	2.14217	1.62092	1.60076	1.79255	1.65896	1.78238	1.57227	1.8288	1.63894	1.62423	1.59763	1.63102	1.66517	1.64211	1.55526
dnaK	4.16266	4.29233	4.10377	4.08948	4.10003	3.89383	3.92277	3.86741	4.04777	3.92042	3.706	3.77993	3.73534	3.75254	3.67424	3.69819	3.79908	3.80413	3.82855	3.83481	4.05738	3.94301	3.94072	3.82077	3.95238	4.2543	4.04777	4.13152	4.27198	4.10753	3.79392	3.76932	3.86944	3.87654	3.84446	3.983	3.9856	4.04777	4.01321	4.0395	3.74412	3.715	3.69228	3.73807	3.80413	3.81683	3.92698	3.87654	3.90806
dnaJ	3.31656	3.36162	3.22456	3.18007	3.20566	3.06819	3.1618	3.10864	3.26047	3.16725	3.16078	3.08801	2.95327	2.98977	2.99812	3.02325	3.05006	3.07646	3.00421	3.02773	3.13257	3.10367	3.13587	3.0776	3.20423	3.21372	3.21308	3.2522	3.12647	3.16781	3.12829	3.08409	2.96812	2.9592	2.99641	3.13193	3.11964	3.28185	3.0945	3.2982	3.14942	3.17948	3.2772	3.20885	3.25451	3.24263	3.27654	3.24489	3.23599
insL-1	0.824339	0.91307	1.09133	0.959245	1.08835	1.19423	0.793522	1.08381	0.970205	1.07004	1.04442	0.955535	0.951543	0.980049	0.999258	0.982604	0.96756	0.765669	1.0861	1.01913	0.888352	0.929468	0.854949	1.04735	1.20662	0.941487	0.971442	1.16728	0.98447	1.02112	0.98447	1.09872	0.938339	0.951543	0.948253	1.04513	1.21528	0.90136	0.993304	0.97274	0.822771	1.17433	0.883234	1.01655	1.04873	1.00529	0.968201	0.97805	0.837763
insL-2	1.05682	0.947685	0.972074	1.07454	0.893962	1.05982	0.834407	0.943655	0.986601	0.956236	1.06423	0.974796	1.02112	1.04513	1.04304	1.02382	0.781234	0.989378	0.936981	0.904324	0.992053	1.11093	1.05912	1.01183	0.884364	0.962462	0.812807	0.908075	0.981235	1.14882	0.781234	0.961292	0.953582	1.16396	0.976712	0.826278	1.06205	1.08835	1.01586	0.965664	1.04584	1.20319	0.954894	1.08022	1.03916	0.954894	0.854949	0.893338	0.920068
insL-3	1.14882	0.970882	1.06924	0.923405	0.869075	1.11258	0.918111	0.828581	0.968201	1.19789	1.08835	0.879544	0.87645	1.15779	1.0138	1.12349	0.985238	0.969543	1.02382	1.1586	1.11881	0.955535	1.0861	1.08091	1.20227	0.970205	0.909347	0.9364	0.987304	0.906212	0.814779	0.973413	0.950105	0.997313	0.988681	1.08166	0.958657	0.934459	0.857164	1.0671	0.96697	1.00995	0.877563	0.969543	0.903748	0.884364	0.994006	0.866652	0.970882
hokC	0.766207	0.755424	0.773578	0.818906	0.767234	0.753107	0.813293	0.770275	0.815658	0.875844	0.763319	0.800191	0.802227	0.776148	0.79173	0.780787	0.759041	0.819932	0.829044	0.810831	0.858972	0.799802	0.89153	0.81797	0.804787	0.801227	0.773578	0.785098	0.761195	0.778036	0.746348	0.744479	0.770906	0.778472	0.819456	0.808694	0.745712	0.815658	0.813293	0.792597	1.01116	0.833293	0.769316	0.77263	0.769742	0.79173	0.806791	0.765263	0.789266
mokC	0.82088	0.843148	0.964248	0.939052	0.871788	1.07299	1.08166	0.896505	0.740136	0.810831	0.969543	0.905595	0.945685	0.938339	0.864534	0.997313	0.933923	0.721355	0.890329	0.917391	0.841127	1.01913	0.830459	0.773218	0.776663	0.893338	0.879544	1.06778	1.08835	0.933923	0.750879	0.986601	0.834407	0.746348	0.779444	0.961292	0.869075	0.947685	0.945685	0.997313	0.810436	0.869075	0.84421	0.882054	0.965664	0.773998	0.913674	0.805248	0.83874
nhaA	0.982604	0.981235	1.08091	1.11093	1.08993	1.00062	1.05827	1.05912	1.02037	0.915549	1.02382	1.01969	0.905595	1.00995	1.01969	0.993304	1.11342	1.02942	0.888352	1.01514	0.941487	1.06423	0.985238	0.854381	0.938339	1.19615	1.05316	1.23865	0.970205	1.21174	0.990068	0.896505	0.819456	0.818906	1.02726	1.03419	1.07454	0.987304	0.985943	1.07146	1.01913	1.10188	1.11638	1.14031	1.05168	1.08244	1.18919	1.22382	0.98447
nhaR	0.781664	0.80779	0.958072	0.878904	1.01842	0.769316	0.869075	0.947685	0.981976	0.989378	1.06205	0.835341	0.871788	0.91307	0.805248	0.813827	0.852774	0.854949	0.857688	0.81797	0.848459	0.932678	0.843148	0.78269	1.03017	0.950824	0.889032	0.996073	0.773578	0.778973	0.801227	0.946452	0.794443	0.816899	0.835341	0.778036	0.827523	0.823244	0.824339	0.832345	0.919494	0.853357	0.843668	0.916067	0.88555	0.85546	0.895198	0.819456	0.879544
insB-1	1.09953	1.13012	0.970205	0.909941	0.904976	1.17348	0.951543	1.13626	0.935742	1.07617	1.15366	1.01116	0.987956	1.04442	1.10036	1.13626	1.11717	0.97879	1.10784	1.11412	1.14963	0.987304	1.17525	1.08519	0.972074	0.993304	1.13567	1.02942	0.95281	1.06066	1.12273	1.06646	1.01913	1.23438	1.15448	1.13166	1.1388	0.915549	1.09537	1.08443	0.982604	1.01183	1.02112	1.22728	1.00388	1.09296	0.985238	1.08906	1.15212
insB-2	1.05912	1.03916	1.15212	0.949484	1.10112	1.04807	1.11717	1.17695	1.21004	1.14459	1.24381	1.05392	1.09799	1.02942	0.906212	1.01779	0.833811	1.03975	0.992053	0.985943	1.01969	1.1682	1.07538	1.11342	1.08166	1.03782	1.05758	1.11567	0.939052	1.07617	0.999258	1.14725	1.12118	1.125	1.22382	1.12917	1.14882	1.07223	1.05316	1.1883	0.961292	1.02382	1.10701	1.12758	1.05606	1.07146	1.17619	1.19504	1.0861
insB-3	1.1788	1.19098	1.04807	1.08993	1.11013	1.36187	1.03351	1.18395	1.22551	1.23696	1.15519	1.16396	1.07004	1.08993	0.997989	1.04378	1.04943	1.09537	1.05982	1.06494	1.12676	1.19423	1.00794	1.00794	1.19179	1.08519	1.00592	1.07698	1.21174	1.18207	0.932678	1.10036	0.9364	1.23865	0.956832	0.960669	1.20057	1.08381	0.960669	1.02596	0.940848	1.11342	1.04442	1.14203	0.997989	1.07066	1.0671	1.24202	1.16728
insB-4	1.08906	1.11958	1.00995	1.20921	1.217	1.09537	0.954167	1.21004	0.994681	1.01514	1.15137	1.10112	1.19789	1.1883	1.125	0.935033	0.924101	0.983769	1.06205	0.954167	1.05827	1.28355	1.05606	0.938339	1.17178	1.1395	1.04038	1.04657	1.02382	0.900663	1.14031	1.04442	1.09217	1.22039	1.08906	1.06494	0.931389	1.09799	1.03222	1.07385	1.10612	1.05912	1.1388	1.01183	1.04178	0.992053	1.04038	1.09872	1.04247
insB-6	0.918766	0.997989	1.03711	1.05023	1.04584	1.19355	0.999258	0.970205	0.991383	0.920815	1.09133	0.954894	0.986601	1.0309	0.971442	0.974796	1.05168	0.934459	0.95281	0.819456	0.989378	1.08244	0.947685	1.10938	0.877563	1.01058	0.877563	1.05168	1.11171	1.11717	1.00529	0.930776	1.05023	1.08244	0.919494	1.18129	1.11792	0.962462	0.97805	1.02382	0.796669	0.945034	1.0138	1.15448	0.915549	0.965664	1.11958	1.2058	1.00062
insB-7_1	0.900663	1.0138	1.01779	1.02315	1.05682	1.04178	1.04657	0.842586	1.00456	1.04943	0.986601	0.863435	1.02182	0.904324	0.821367	1.01058	0.824819	0.871788	0.941487	1.0019	0.940848	1.24893	0.999933	1.01116	1.04247	0.911203	0.94891	1.03222	1.20227	0.969543	0.905595	0.987956	1.06356	0.97607	0.861141	0.98447	1.09711	0.843148	1.0657	1.12676	0.969543	0.954894	0.941487	1.07698	1.00456	0.864534	0.974796	0.951543	0.861141
insB-7_2	0.802227	0.83914	0.803573	0.770906	0.844838	0.935033	0.824819	0.784106	0.713332	0.73176	1.05827	0.761701	0.829044	0.796235	0.74505	0.820414	0.754198	0.759041	0.749238	0.766773	0.864534	0.812807	0.734436	0.753503	0.880189	0.869075	0.835868	0.723046	0.916744	0.773998	0.713332	0.79393	0.812247	0.721355	0.773218	0.744479	0.942976	0.749238	0.837763	0.785503	0.871788	0.747518	0.730871	0.846476	0.84067	0.844838	0.867076	0.824819	0.813827
insB-7	0.89153	1.01317	1.10364	0.97607	1.18566	1.02872	0.810436	0.987956	1.08519	1.18304	1.03287	0.810831	0.985943	1.00118	0.835341	0.905595	0.810436	0.963071	1.00388	0.82088	0.916067	0.937682	0.966253	0.895198	0.84801	0.939677	0.959245	1.01248	0.954167	0.845924	0.810436	1.08318	0.986601	0.855915	1.08166	0.896505	1.04442	0.926118	1.08318	0.921448	0.788797	0.990068	0.969543	0.888352	1.02942	0.980049	1.13166	1.03568	0.991383
insB	1.07385	0.910602	0.868076	0.994006	1.02726	1.01248	1.125	1.11342	1.12118	0.833811	1.10612	1.01514	0.992053	0.996731	1.02037	1.02182	0.940848	0.835868	1.03222	0.806791	1.06142	1.2058	1.09217	0.999933	0.83874	1.01655	1.00727	1.03419	1.05237	0.987304	0.97607	0.962462	0.950824	0.918111	1.16495	1.11638	1.04657	0.956236	1.02382	1.13411	0.816517	0.968201	1.11412	1.03155	1.01183	1.00118	1.12917	1.08381	0.981235
insA-1	1.07454	0.861715	1.14203	1.04247	1.04378	1.09133	1.15291	1.21097	1.40114	1.02455	1.13626	1.02455	1.23169	1.06142	0.96756	1.13411	1.09133	1.10701	1.08022	1.03975	1.18304	1.15291	1.19704	1.13411	0.822355	1.12758	1.05023	1.1682	1.08519	0.897218	0.85546	1.19423	1.28532	1.1395	1.16649	1.12044	1.06276	1.1778	1.04584	1.19002	0.997989	0.920815	0.965664	1.13714	0.972074	1.20662	1.00592	0.920068	1.11342
insA-2	1.08166	1.04115	1.03155	0.953582	1.06142	0.884364	0.931389	1.20846	1.14963	0.857688	1.12118	1.05316	1.10536	1.25145	1.14031	0.916067	1.1682	1.11093	1.04178	1.13166	1.01723	0.999933	0.973413	1.16213	1.13714	1.1883	0.98314	1.08318	1.10036	0.957436	1.16396	1.13411	1.01779	0.89274	1.14203	1.1395	1.06423	1.24202	1.02524	1.17265	0.827056	0.932093	1.0224	0.850532	0.96756	1.10612	1.01723	1.02665	1.14031
insA-3	0.94891	0.96895	1.0138	1.05099	0.96697	1.00262	1.20846	1.02872	1.10784	1.18395	0.950105	1.08318	1.09296	1.0671	1.08318	1.08381	1.10364	1.06646	0.970882	1.19615	0.993304	0.877563	0.987304	0.991383	1.10701	1.00388	1.01779	1.1708	0.942181	0.989378	1.1506	0.911203	1.10862	1.21254	1.0671	1.01514	1.12917	1.07949	0.988681	1.15779	0.743735	0.950105	0.901887	0.944317	0.899021	1.24039	1.05237	1.20057	1.0138
insA-6	1.04873	1.00995	1.04735	1.00118	1.15137	0.932093	1.14302	1.02796	0.971442	1.12758	0.926795	1.1796	1.27108	1.21174	1.17433	1.16029	1.18207	1.10536	1.03782	1.17433	1.13012	1.14633	1.21437	1.06924	1.05463	1.14963	1.14633	1.06423	0.909941	0.996731	1.17348	1.01446	1.04943	0.875844	1.10612	1.06205	1.09133	1.13012	1.09626	1.03493	1.00529	1.02726	1.10112	1.04442	0.947685	1.13626	1.12349	1.12118	1.14802
insA-7	1.28872	1.36021	1.40769	1.38427	1.45586	1.04442	1.39382	1.33178	1.30227	1.1682	1.14203	1.44608	1.25771	1.45345	1.4526	1.36526	1.55765	1.40033	1.29898	1.35859	1.23251	1.17265	1.14031	1.25579	1.31877	1.35929	1.23782	1.42066	1.40931	1.44705	1.38173	1.30305	1.07878	1.32452	1.29377	1.29461	1.16649	1.36021	1.33101	1.48358	1.20138	1.44263	1.18304	1.12118	1.24893	1.39561	1.30227	1.36187	1.41683
insA-4	0.961292	0.971442	0.923405	0.916744	0.976712	0.989378	1.07538	1.06494	1.04513	0.80576	0.886107	1.05682	1.13012	1.08318	0.985238	0.972074	1.14802	1.03017	0.97879	1.07454	1.10862	1.05533	1.07784	0.915549	0.868076	1.09711	1.07698	1.1506	1.00529	1.00062	0.935033	1.0019	1.16299	1.1883	1.07617	1.0657	1.08906	1.14552	1.20057	1.03975	0.879544	0.963071	0.962462	0.961852	0.899666	1.23521	1.11881	1.00794	0.919494
insA	1.05168	1.1438	1.11567	1.08381	1.08381	0.913674	1.03975	1.125	1.11342	0.977404	0.9364	1.05023	1.12044	1.09217	1.06356	1.03155	1.04378	1.1883	0.980049	1.15212	1.00655	0.904324	1.13099	0.957436	0.954167	1.06356	1.11958	0.935742	1.03222	1.03419	1.16728	1.13489	1.07538	0.962462	1.2955	1.12758	1.09537	1.19179	1.02596	1.2058	0.818449	0.966253	0.943655	0.889032	0.945034	1.10938	1.07299	1.08519	1.16649
rpsT	4.28941	4.32043	4.23965	4.26509	4.19661	4.27904	4.3384	4.32377	4.35989	4.392	4.28941	4.4273	4.46721	4.43063	4.49931	4.48315	4.45982	4.41321	4.43355	4.47495	4.23965	4.28941	4.33124	4.35604	4.2987	4.22777	4.32377	4.04213	4.33467	4.39958	4.4273	4.3637	4.43663	4.40269	4.43663	4.26169	4.39619	4.26169	4.43355	4.29577	4.26509	4.37795	4.30628	4.31377	4.33124	4.3849	4.38846	4.37416	4.41645
yaaY	2.05941	1.98008	2.01691	2.14217	2.13085	1.98847	1.99308	2.00796	2.01159	1.88512	1.83331	2.03195	1.88902	1.90823	1.94719	2.08611	1.88902	1.9416	1.91891	1.85911	1.98847	2.05503	1.93114	1.99395	2.11119	2.16248	2.16612	2.13001	2.24065	2.20311	2.0789	2.17834	1.97839	2.03531	1.7723	2.20737	2.09921	2.54149	2.25921	2.54149	1.89285	2.03195	2.11365	1.85539	1.9416	2.00453	2.09843	1.97009	2.12475
ribF	3.3958	3.39751	3.42167	3.42673	3.45614	3.41317	3.4237	3.37895	3.39416	3.38163	3.32139	3.34535	3.34535	3.30875	3.33357	3.30175	3.32883	3.34873	3.3564	3.36665	3.19942	3.23524	3.2484	3.25524	3.2484	3.38962	3.36162	3.38244	3.34453	3.39659	3.30034	3.33205	3.30875	3.2848	3.34365	3.42888	3.438	3.41672	3.38244	3.42065	3.22606	3.28406	3.20143	3.2742	3.34108	3.32383	3.34535	3.30563	3.30796
ileS	3.45838	3.39838	3.45614	3.48134	3.4986	3.43264	3.4298	3.42673	3.39148	3.41672	3.52041	3.39416	3.40874	3.42783	3.41317	3.39148	3.44767	3.45614	3.48598	3.453	3.43676	3.37895	3.4104	3.40475	3.50076	3.51801	3.453	3.47906	3.4348	3.44107	3.47162	3.50773	3.53245	3.57477	3.44767	3.5288	3.52536	3.49964	3.56036	3.50187	3.39148	3.44871	3.43088	3.43264	3.51098	3.47252	3.51227	3.45939	3.4986
lspA	4.1679	4.06635	4.16266	4.14457	4.13596	4.09674	4.09273	4.07616	4.11893	4.11512	4.2472	4.04213	4.02453	3.99652	3.99652	4.04213	4.08316	4.07953	4.1773	4.07953	4.13596	4.00969	4.07296	4.06	4.23965	4.2472	4.18104	4.14007	4.14884	4.09674	4.1679	4.27198	4.1773	4.30955	4.06953	4.12273	4.2472	4.2363	4.14457	4.22777	4.05373	4.02754	4.07616	4.07616	4.07616	4.12273	4.22777	4.08316	4.13152
fkpB	3.3546	3.28774	3.37982	3.37982	3.35882	3.38856	3.3304	3.36665	3.34535	3.37375	3.41774	3.32709	3.29438	3.30103	3.293	3.37375	3.31203	3.31203	3.34621	3.3151	3.31578	3.29597	3.32309	3.31822	3.37546	3.34535	3.36665	3.35051	3.29597	3.28702	3.36331	3.36747	3.36747	3.37546	3.35051	3.44967	3.46361	3.43676	3.41124	3.39659	3.32959	3.37546	3.41317	3.3659	3.39322	3.39322	3.41124	3.36419	3.38081
ispH	3.0338	2.97118	3.02833	3.01417	2.99812	3.08183	3.05787	3.06431	3.02269	3.05677	3.00745	3.0355	3.03836	3.03317	3.00745	3.12321	3.01697	2.98068	3.02432	3.05566	3.03721	2.96965	3.02773	2.99196	3.06197	2.93105	3.00914	2.92495	2.92908	2.91373	3.01803	3.02602	3.01475	3.05512	3.0667	3.0672	3.10927	3.11392	3.0776	3.09328	2.98727	3.04445	3.0355	3.00646	3.0037	3.12708	3.12708	3.0945	3.10796
rihC	2.21587	2.41649	2.2283	2.23996	2.2823	2.08138	2.17532	2.16695	2.17532	2.37099	2.12785	2.27587	2.05941	2.09176	2.10308	2.32264	2.25762	2.28907	2.15367	2.28829	2.13784	2.12297	2.12374	2.21658	2.16028	1.9372	2.0789	1.94811	1.97839	1.99944	2.26664	2.11752	2.37903	2.39618	2.43244	2.35887	2.43175	2.42013	2.35962	2.45099	2.24899	2.37965	2.27123	2.31758	2.31606	2.43244	2.46017	2.42146	2.46744
dapB	3.35554	3.54178	3.22184	3.17948	3.1726	3.54061	3.33357	3.43999	3.2152	3.36512	3.51227	3.41579	3.38408	3.52997	3.37895	3.45517	3.45085	3.48716	3.32634	3.38962	3.61732	3.54993	3.6239	3.66696	3.52997	3.47787	3.44871	3.41579	3.5797	3.439	3.466	3.44449	3.42167	3.45187	3.49398	3.51801	3.38686	3.37641	3.40874	3.34453	3.71632	3.6075	3.58762	3.68336	3.70145	3.453	3.37817	3.439	3.44222
carA	3.76932	3.71782	3.70902	3.62634	3.58875	3.69662	3.62901	3.64695	3.63192	3.71951	3.65108	3.56506	3.66696	3.6822	3.75605	3.81865	3.67959	3.67812	3.53451	3.55578	3.36243	3.47252	3.47552	3.42167	3.26583	3.27568	3.29964	3.29155	3.18674	3.37273	3.70293	3.61001	3.50314	3.4104	3.6425	3.37182	3.37546	3.32309	3.35794	3.39751	3.59865	3.80603	3.65258	3.68089	3.6333	3.81865	3.66973	3.83259	3.73221
carB	3.62634	3.57159	3.54648	3.47675	3.47062	3.53571	3.50988	3.50674	3.47062	3.5523	3.51584	3.34365	3.46946	3.52298	3.46361	3.42673	3.40206	3.39229	3.27037	3.29747	3.342	3.4237	3.41579	3.37273	3.32883	3.06133	3.08	3.04445	3.041	3.04954	3.55802	3.49747	3.36898	3.2463	3.46946	3.25668	3.24925	3.19612	3.23453	3.24557	3.45614	3.55578	3.48598	3.55341	3.44222	3.58301	3.43264	3.58762	3.56726
caiF	2.25554	2.26512	2.28078	2.40385	2.41944	2.11752	2.29187	2.26288	2.18741	2.37255	2.50625	2.24451	2.32552	2.45164	2.30948	2.39618	2.49125	2.45372	2.49125	2.46469	2.47175	2.44482	2.46547	2.60672	2.5403	1.99587	2.09019	2.05073	1.89631	1.86665	2.56567	2.52567	2.46608	2.47931	2.39035	2.16248	2.05855	1.9381	2.11752	1.91891	2.66442	2.57897	2.63735	2.67511	2.52682	2.40111	2.16313	2.39831	2.32766
caiE	1.69054	1.71279	1.67254	1.65144	1.70876	1.67087	1.54556	1.60458	1.59763	1.56048	1.57316	1.58238	1.45414	1.59127	1.52754	1.69704	1.66147	1.64514	1.62176	1.63177	1.4689	1.55121	1.44528	1.58722	1.49026	1.38722	1.46149	1.42945	1.47209	1.38648	1.64514	1.66598	1.59472	1.62869	1.56692	1.43843	1.48061	1.46642	1.58336	1.53654	1.59916	1.62176	1.59537	1.57161	1.62711	1.60894	1.63499	1.61233	1.57001
caiD	1.25057	1.24725	1.267	1.28446	1.27378	1.25229	1.31719	1.34181	1.31385	1.39057	1.26539	1.24202	1.1883	1.13626	1.18487	1.39801	1.28355	1.22551	1.29812	1.22904	1.24893	1.04442	1.23696	1.2955	1.20488	1.08993	1.04115	0.987956	1.07385	1.03916	1.39871	1.33529	1.34103	1.2879	1.23251	1.23521	1.05392	1.15291	1.16997	0.983769	1.34103	1.31622	1.41004	1.19355	1.34418	1.16396	1.24725	1.17348	1.20751
caiC	1.71954	1.70371	1.81598	1.80977	1.85911	1.72106	1.8288	1.81229	1.7806	1.88324	1.81967	1.89189	1.76276	1.90086	1.78161	2.18912	1.95979	1.95691	1.88611	1.90729	1.71119	1.76443	1.72365	1.76276	1.68888	1.74057	1.75924	1.78619	1.69054	1.6548	1.9381	1.92543	1.83719	1.79723	1.86573	1.87682	1.81328	1.93629	1.94926	1.91472	1.79085	1.90911	1.9434	1.78443	1.82132	1.97099	1.87682	2.05679	1.97929
caiB	1.8517	1.85814	1.90275	1.94719	1.93629	1.98692	1.94629	1.96269	1.93186	2.01432	1.99129	2.01159	1.87121	1.93463	1.86386	2.33008	2.00286	2.07416	1.94719	1.99763	1.99496	1.96612	1.88512	2.06761	2.10076	1.90275	1.95122	1.95425	1.89542	1.91576	2.10163	2.0602	2.01511	2.01765	2.02197	2.11277	2.05418	2.16695	2.10958	2.11041	1.97009	2.10637	2.08859	2.03881	1.98171	2.12705	2.09519	2.10386	2.10713
caiA	1.72443	1.82132	1.76699	1.83719	1.8398	1.92749	1.84068	1.82426	1.74659	1.75021	1.77141	1.8179	1.67411	1.82056	1.7269	2.09335	1.80779	1.76525	1.7779	1.80355	1.78905	1.82132	1.68356	1.83622	1.8778	1.73379	1.76699	1.8426	1.7723	1.68177	1.84716	1.84991	2.04211	2.02287	1.89817	1.95323	1.91193	1.94719	1.90178	1.94719	1.77409	1.79255	1.87121	1.7806	1.79255	1.85086	1.76603	1.88324	1.89631
caiT	1.40518	1.54387	1.48358	1.40114	1.43333	1.43026	1.39561	1.36102	1.58722	1.29377	1.39871	1.41554	1.37347	1.31958	1.3767	1.4526	1.42545	1.49887	1.35337	1.35271	1.34586	1.28264	1.40601	1.33101	1.42545	1.44022	1.41753	1.52117	1.48142	1.42296	1.41156	1.41234	1.68433	1.72443	1.65658	1.51893	1.4436	1.56207	1.52432	1.51231	1.3834	1.50755	1.40439	1.46228	1.41392	1.53008	1.44608	1.34103	1.39057
fixA	1.20227	1.23696	1.24124	1.18045	1.2955	1.2638	1.26618	1.23865	1.28615	1.32297	1.25057	1.21605	1.23696	1.23169	1.12585	1.20319	1.12585	1.13626	1.28615	1.26043	1.17178	1.27652	1.27214	1.24636	1.2879	1.2058	1.2817	1.18304	1.17525	1.2247	1.08835	1.23169	1.54628	1.53242	1.48283	1.28074	1.30784	1.19098	1.12917	1.27108	1.26444	1.24039	1.20921	1.32616	1.22551	1.1395	1.21097	1.29989	1.20138
fixB	1.32771	1.43177	1.40439	1.2817	1.29133	1.3063	1.31453	1.28532	1.2058	1.29045	1.3995	1.31113	1.41004	1.33365	1.26444	1.29306	1.18129	1.25229	1.33609	1.28959	1.34255	1.3205	1.34846	1.3627	1.29461	1.28355	1.327	1.26539	1.25312	1.21254	1.26618	1.30952	1.50105	1.56367	1.36927	1.267	1.26043	1.33365	1.31029	1.43497	1.27108	1.32771	1.25478	1.47601	1.34505	1.29812	1.35758	1.34013	1.22225
fixC	1.26444	1.38648	1.41156	1.26856	1.327	1.2247	1.29377	1.27476	1.4213	1.3327	1.2955	1.26539	1.1926	1.28699	1.22302	1.30227	1.31029	1.24296	1.27476	1.28699	1.3301	1.28446	1.27476	1.31877	1.34586	1.30865	1.31113	1.25229	1.29461	1.28446	1.29133	1.35595	1.43177	1.55288	1.41683	1.37911	1.35188	1.32222	1.29133	1.3684	1.30388	1.28264	1.25949	1.37829	1.34924	1.29644	1.29306	1.27108	1.32374
fixX	1.58563	1.66437	1.62331	1.53242	1.56282	1.63653	1.50105	1.44781	1.56534	1.48694	1.48857	1.51554	1.38427	1.50265	1.45507	1.44451	1.61362	1.49437	1.57559	1.60145	1.56282	1.56282	1.51156	1.48283	1.48213	1.60217	1.64287	1.59297	1.66764	1.57394	1.4737	1.35929	1.53008	1.48213	1.61304	1.50913	1.39382	1.62711	1.63894	1.53579	1.38427	1.47288	1.45737	1.49275	1.56772	1.61446	1.56692	1.50595	1.55604
yaaU	1.55202	1.56127	1.47118	1.57161	1.51635	1.47681	1.35929	1.47835	1.47288	1.43679	1.25858	1.53089	1.42784	1.41234	1.52928	1.49275	1.57483	1.46554	1.56534	1.46958	1.39057	1.28074	1.30952	1.32771	1.42066	1.55444	1.54313	1.62946	1.52347	1.45099	1.5414	1.48213	1.50836	1.45099	1.56772	1.53729	1.50265	1.60458	1.52684	1.36353	1.27214	1.50836	1.47755	1.23865	1.56127	1.44936	1.62423	1.47031	1.44608
kefF	2.05855	2.12047	2.0781	2.04813	2.0405	2.09253	2.08461	2.06842	2.09176	2.09921	2.15598	2.13232	2.12544	2.19146	2.15367	1.80448	1.99219	1.97929	2.00796	1.9434	2.21869	2.24607	2.22102	2.19856	2.13152	2.15063	2.14688	2.12297	2.21658	2.15063	2.0161	1.98171	2.13706	2.14989	2.15294	1.97381	1.98949	1.98356	1.95979	1.95691	2.19474	2.04906	2.03374	2.15437	2.13085	1.9719	1.9416	1.98087	1.95599
kefC	2.25265	2.31095	2.23556	2.21736	2.23996	2.22611	2.30065	2.31529	2.38513	2.30948	2.46863	2.33524	2.39681	2.41794	2.36959	2.17378	2.20013	2.18301	2.18741	2.14841	2.525	2.53908	2.54365	2.42285	2.415	2.3955	2.34196	2.33088	2.44983	2.39257	2.25059	2.31095	2.34273	2.3574	2.40459	2.146	2.18447	2.24065	2.21587	2.22388	2.49989	2.41037	2.38167	2.47931	2.40961	2.26512	2.26062	2.25554	2.2298
folA	2.65488	2.7388	2.65746	2.6291	2.65904	2.72017	2.71564	2.73642	2.77928	2.79516	2.88795	2.95762	2.91192	2.9376	2.94361	2.88201	2.86012	2.89484	2.79825	2.82645	2.7839	2.87507	2.88035	2.84049	2.82167	2.85439	2.74533	2.76944	2.88945	2.96695	2.91428	2.78334	2.73478	2.65954	2.76836	2.65591	2.71057	2.6776	2.65638	2.72745	2.90719	2.95611	2.89112	2.95217	2.91997	2.98567	2.94473	2.96245	2.97118
apaH	2.82588	2.84859	2.84508	2.82334	2.8244	2.73303	2.81722	2.81084	2.86277	2.89437	2.74801	2.76836	2.7603	2.74318	2.79724	2.90828	2.7588	2.74908	2.75933	2.78798	2.77673	2.83288	2.78911	2.76309	2.67249	2.7511	2.73642	2.82334	2.81969	2.83397	2.71628	2.67914	2.6215	2.54365	2.70684	2.79408	2.83997	2.76194	2.79408	2.76616	2.72282	2.89282	2.84049	2.75504	2.7437	2.79459	2.79931	2.80598	2.79134
apaG	3.32464	3.38769	3.37546	3.36162	3.35721	3.25143	3.24925	3.23736	3.32383	3.31119	3.26426	3.17583	3.20751	3.14503	3.23806	3.26506	3.1901	3.19281	3.23524	3.20356	3.29372	3.28702	3.2477	3.19419	3.16725	3.32383	3.29747	3.39838	3.31282	3.30644	3.14942	3.15578	3.10927	3.04156	3.1476	3.27245	3.27108	3.17583	3.27184	3.16599	3.21104	3.36331	3.32309	3.26805	3.28702	3.2159	3.23312	3.23453	3.23156
ksgA	3.30715	3.32231	3.32883	3.31744	3.32464	3.25003	3.28852	3.24557	3.31979	3.31437	3.25594	3.15522	3.19481	3.17327	3.2152	3.2096	3.19481	3.18819	3.20826	3.18602	3.20566	3.25969	3.21372	3.15758	3.12266	3.28185	3.26583	3.30563	3.28108	3.26583	3.1476	3.11603	3.0985	3.03041	3.18472	3.23669	3.2463	3.15292	3.22383	3.13646	3.18277	3.30409	3.24022	3.24022	3.21735	3.19481	3.21179	3.26805	3.24174
pdxA	3.22746	3.21308	3.24022	3.22029	3.20826	3.19808	3.23879	3.16537	3.253	3.26506	3.18819	3.06197	3.17948	3.13458	3.24416	3.19419	3.24345	3.25375	3.25824	3.27184	3.0776	3.15047	3.14569	3.04666	2.98669	3.03777	3.06067	3.11727	3.17327	3.11552	3.08353	3.07172	3.04599	3.00201	3.15047	3.10136	3.08982	3.01697	3.14317	3.01859	3.09797	3.13646	3.08752	3.14694	3.10083	3.16978	3.15882	3.142	3.17948
surA	3.37182	3.36419	3.38408	3.35208	3.36986	3.38769	3.37546	3.3597	3.41774	3.38244	3.43584	3.34108	3.36419	3.37641	3.38856	3.32383	3.36665	3.37084	3.38962	3.38334	3.31905	3.35051	3.32383	3.32959	3.29747	3.31282	3.33205	3.27951	3.29891	3.32383	3.31905	3.30875	3.36512	3.35882	3.40372	3.30175	3.30259	3.32959	3.33533	3.34873	3.3546	3.36747	3.38408	3.39924	3.40372	3.34711	3.34365	3.41868	3.39229
imp	3.38599	3.39229	3.38508	3.41579	3.40945	3.40114	3.38769	3.414	3.38508	3.39229	3.29747	3.40372	3.44334	3.439	3.40288	3.3403	3.40114	3.36162	3.3546	3.39924	3.22673	3.31822	3.31203	3.35051	3.253	3.23453	3.25003	3.26657	3.253	3.29668	3.36243	3.34965	3.34365	3.31905	3.34453	3.30875	3.34108	3.38962	3.31979	3.36331	3.20566	3.30332	3.26197	3.21666	3.29512	3.28621	3.29014	3.27951	3.28621
djlA	2.66702	2.66917	2.69219	2.67859	2.65638	2.7978	2.69765	2.7511	2.74533	2.76836	2.70577	2.7885	2.75829	2.8146	2.73362	2.64173	2.74908	2.76142	2.77418	2.73828	2.54614	2.59103	2.63735	2.6291	2.65269	2.58405	2.73536	2.59371	2.60874	2.60417	2.81246	2.72649	2.70949	2.71444	2.77359	2.68172	2.69874	2.81969	2.67306	2.83034	2.7003	2.64819	2.69765	2.69611	2.66976	2.81194	2.7808	2.83945	2.81722
yabP	2.7762	2.74157	2.79988	2.84704	2.82588	2.81518	2.72227	2.79408	2.7885	2.81722	2.8497	2.86119	2.81616	2.84301	2.82112	2.69506	2.87987	2.87779	2.85808	2.79516	2.72698	2.72385	2.68961	2.75829	2.83089	2.85331	2.94087	2.86326	2.88581	2.84508	2.93162	2.85655	2.80549	2.77522	2.78798	2.87113	2.84508	2.99533	2.91034	2.96469	2.76616	2.81969	2.85906	2.78798	2.82016	2.88315	2.83442	2.91428	2.85176
yabQ	3.03777	3.05183	2.96579	3.06254	2.94087	3.17394	3.15758	3.19684	3.20211	3.1313	2.87113	3.41317	3.3151	3.37375	3.34711	3.24263	3.37738	3.30949	3.3151	3.32309	2.84755	3.04895	2.93648	2.88035	2.94252	2.94784	2.96863	3.00321	3.20283	3.05677	3.30563	3.22746	3.31656	3.30644	3.31203	3.18472	3.16978	3.20826	3.16853	3.16537	2.90034	3.0218	2.93704	2.90459	2.88147	3.16781	3.13193	3.06879	3.13071
rluA	2.63906	2.60302	2.61559	2.63627	2.62538	2.61941	2.60473	2.63355	2.67661	2.65208	2.55929	2.65111	2.5541	2.6009	2.60672	2.42555	2.50221	2.53664	2.50807	2.56393	2.16388	2.68119	2.62858	2.6281	2.27188	2.39971	2.42845	2.41438	2.54731	2.61665	2.78598	2.79724	2.72282	2.70358	2.7437	2.61782	2.71274	2.63068	2.62538	2.65591	2.60717	2.69711	2.70793	2.63566	2.64529	2.77673	2.74047	2.7501	2.73303
hepA	2.55241	2.56509	2.56793	2.55465	2.56793	2.55357	2.59206	2.61198	2.57694	2.63314	2.51434	2.58453	2.50221	2.55537	2.51993	2.48116	2.50747	2.59638	2.4939	2.49194	2.17922	2.56216	2.52748	2.55024	2.4026	2.40459	2.4026	2.45505	2.43644	2.48802	2.76413	2.67661	2.63116	2.61843	2.66442	2.64529	2.70412	2.58724	2.67511	2.59103	2.55987	2.62756	2.64377	2.59638	2.55303	2.73015	2.69016	2.72227	2.66442
polB	2.29187	2.3867	2.30486	2.37179	2.39108	2.18139	2.2283	2.19146	2.24065	2.19626	1.96064	2.0838	1.9844	1.98949	2.02287	1.95206	2.01765	2.06925	1.96269	2.01765	1.95323	1.98171	1.97669	1.939	1.86665	2.04996	1.98087	2.03881	2.10239	2.1079	1.99219	2.07966	1.92644	1.968	2.00881	2.01351	2.11527	1.97009	2.02917	2.02197	1.98847	1.97669	1.98692	2.01249	2.06683	1.89285	1.9844	2.0071	2.01691
araD	1.26856	1.46958	1.39057	1.32374	1.32222	1.23438	1.36438	1.38173	1.40193	1.37598	1.42545	1.25949	1.33439	1.30472	1.29306	1.31877	1.24463	1.18566	1.28074	1.2567	1.34181	1.41753	1.34586	1.34846	1.34418	1.24039	1.24463	1.34846	1.34586	1.31622	1.19504	1.27722	1.3294	1.37265	1.26444	1.37265	1.40601	1.27378	1.31958	1.24381	1.36526	1.31797	1.25229	1.53654	1.32136	1.18919	1.30064	1.35929	1.1708
araA	1.69459	1.79812	1.68433	1.707	1.73972	1.63428	1.60816	1.58722	1.70876	1.69459	1.62869	1.62946	1.68261	1.63499	1.71355	1.70136	1.77687	1.68261	1.67411	1.75107	1.71279	1.63023	1.64366	1.6201	1.63102	1.63744	1.62946	1.69143	1.70876	1.71519	1.62711	1.63264	1.82506	1.64663	1.62869	1.59389	1.63894	1.75647	1.72529	1.81871	1.69459	1.71696	1.61446	1.68505	1.7414	1.72932	1.77687	1.68579	1.707
araB	1.33845	1.41312	1.32771	1.3301	1.29898	1.37598	1.25858	1.33365	1.29812	1.28699	1.19615	1.31453	1.16495	1.31622	1.27889	1.30388	1.21254	1.3205	1.27014	1.25771	1.35859	1.30558	1.38722	1.30558	1.25949	1.27214	1.29989	1.30472	1.35504	1.31719	1.30305	1.30142	1.33101	1.25229	1.31548	1.3627	1.36021	1.38648	1.28699	1.39228	1.28355	1.27108	1.29733	1.3294	1.34255	1.29733	1.15291	1.23865	1.3205
araC	2.50111	2.49194	2.38819	2.33524	2.36385	2.28308	2.28446	2.26512	2.28372	2.27188	2.19077	2.20453	2.21373	2.1994	2.22321	2.34424	2.33805	2.27517	2.30133	2.29927	2.25554	2.23413	2.15063	2.22475	2.27043	2.13856	2.12934	2.14079	2.16863	2.21587	2.17607	2.29334	2.24065	2.28749	2.20383	2.29997	2.41311	2.33735	2.38744	2.34273	2.09019	2.14688	2.18207	2.16168	2.11963	2.20673	2.24607	2.10308	2.27043
yabI	2.67511	2.55652	2.6215	2.56678	2.53549	2.63314	2.58061	2.61843	2.62756	2.61665	2.46808	2.52442	2.54967	2.45569	2.56264	2.47558	2.59581	2.53186	2.69068	2.58991	2.49194	2.55068	2.56739	2.44838	2.51376	2.58671	2.57946	2.57141	2.62591	2.67249	2.42706	2.45372	2.54089	2.56962	2.59051	2.4358	2.35962	2.44419	2.40459	2.42911	2.51127	2.52567	2.53784	2.46217	2.57897	2.42285	2.45695	2.39183	2.41165
thiQ	1.75565	1.68738	1.69377	1.63177	1.61067	1.63102	1.67087	1.66364	1.70371	1.72443	1.86017	1.74578	1.81699	1.81141	1.85266	2.37773	2.19318	2.26664	2.34916	2.43927	1.7303	1.96064	1.84991	1.72932	1.67254	1.63499	1.65144	1.70208	1.69531	1.68738	1.74749	1.76357	1.85814	1.82598	1.96612	1.75021	1.82056	1.7227	1.77066	1.752	1.76101	1.67014	1.66679	1.80448	1.80779	2.22102	2.29409	2.31606	2.21373
thiP	1.93186	1.88324	1.87203	1.83889	1.80887	1.84716	1.78346	1.71519	1.80521	1.98256	1.98692	1.92173	1.98949	1.95979	2.0405	2.64758	2.47367	2.59051	2.63959	2.71274	1.88419	2.03449	1.93375	1.8426	1.6483	1.74399	1.75379	1.82056	1.78238	1.75466	1.88064	1.88902	1.89726	1.85539	2.10637	1.82426	1.88512	1.86573	1.91891	1.86665	1.98692	1.83252	1.83438	1.94926	1.99395	2.44419	2.5194	2.48054	2.44683
tbpA	2.16695	2.10467	2.15731	2.10239	2.11119	2.06447	1.98526	1.95323	1.97765	2.23136	2.43435	2.30411	2.31683	2.36249	2.31994	3.07581	2.90188	3.04954	3.14942	3.20283	2.34122	2.48251	2.42492	2.34485	2.27327	1.95122	2.01511	2.02657	2.05765	2.05679	2.23348	2.20613	2.32845	2.23715	2.41944	2.22906	2.23862	2.31683	2.28017	2.29857	2.36174	2.29409	2.25921	2.3249	2.39971	2.77772	2.84199	2.77359	2.74801
sgrR	2.20311	2.18824	2.20013	2.19077	2.22539	2.19077	2.17004	2.16248	2.12705	2.1716	2.18375	2.16695	2.16781	2.1401	2.14217	2.14915	2.10467	2.09435	2.03881	2.09598	2.30352	2.30879	2.23862	2.30948	2.34992	2.20613	2.23136	2.16781	2.20613	2.15437	2.26364	2.28521	2.25059	2.19146	2.15731	2.20383	2.13319	2.25129	2.16612	2.24528	2.12705	2.14163	2.10076	2.16313	2.10637	2.16313	2.2283	2.16168	2.1552
sgrS	3.0672	3.30875	3.15578	3.20283	3.26119	3.00471	2.92554	2.99977	3.05238	3.14317	2.29927	2.2422	2.50169	2.54549	2.46082	2.14688	2.16028	2.19077	2.25265	2.48802	2.56567	2.73303	2.70631	2.69557	2.51127	2.68961	2.51313	2.59944	2.42782	2.82645	2.33971	2.43244	2.50807	2.50279	2.47245	2.91428	3.07341	2.85542	2.97016	2.87113	2.35962	2.27727	2.1079	2.36385	2.35224	2.30652	2.31458	2.34485	2.4378
setA	2.20235	2.29334	2.26364	2.27123	2.27399	2.31316	2.24825	2.22539	2.27871	2.2794	2.28017	2.31994	2.27188	2.26364	2.28749	2.18996	2.2305	2.22754	2.24752	2.25129	2.22906	2.21587	2.21094	2.24139	2.32689	2.35293	2.34485	2.35224	2.32205	2.34555	2.37255	2.29783	2.30486	2.34992	2.32766	2.24681	2.29475	2.29927	2.26062	2.28017	2.20167	2.17607	2.2283	2.20673	2.21658	2.29628	2.30652	2.29053	2.28162
leuD	3.86128	3.76292	3.81156	3.7711	3.76457	3.706	3.76613	3.71782	3.81683	3.76777	3.75768	3.73221	3.73659	3.79561	3.73966	3.69073	3.72435	3.56613	3.81511	3.8719	3.7412	3.5523	3.57477	3.69662	3.73966	3.55341	3.73966	3.48716	3.4684	3.65371	3.7412	3.81156	3.8719	3.88251	3.80241	3.95732	3.95493	4.04213	3.9624	3.9856	3.715	3.47906	3.72909	3.59629	3.63648	3.49747	3.6088	3.48134	3.52769
leuC	3.85735	3.76122	3.80081	3.76777	3.76122	3.70902	3.79	3.72262	3.84048	3.76932	3.71951	3.71632	3.72262	3.80603	3.69073	3.66538	3.66696	3.5288	3.80978	3.8386	3.66392	3.50187	3.51227	3.61981	3.68494	3.56613	3.74613	3.52298	3.44334	3.63043	3.70145	3.78632	3.84859	3.84859	3.77638	3.9701	3.9701	4.01604	3.95961	3.99652	3.58651	3.45614	3.71202	3.56269	3.58997	3.50434	3.58997	3.48351	3.48831
leuB	3.82683	3.72909	3.7782	3.74772	3.73966	3.69228	3.74412	3.66973	3.80413	3.75085	3.67812	3.71037	3.71782	3.79392	3.72262	3.67959	3.68089	3.5684	3.80081	3.85102	3.5705	3.45403	3.49068	3.59752	3.69228	3.54526	3.70755	3.51912	3.439	3.62129	3.62769	3.74922	3.79	3.7782	3.71782	3.94301	3.89872	3.99926	3.95493	3.97274	3.59254	3.44449	3.65806	3.53708	3.57477	3.51338	3.57827	3.44767	3.48244
leuA	3.98772	3.92042	3.9384	3.89872	3.88484	3.86537	3.86128	3.83481	3.90087	3.85735	3.82683	3.83481	3.87654	3.90087	3.82683	3.79201	3.83481	3.77434	3.94524	3.9624	3.71782	3.59752	3.55802	3.76292	3.91782	3.73534	3.85102	3.65258	3.54297	3.75953	3.74922	3.86537	3.98772	4.02754	3.86741	4.08948	4.08316	4.14007	4.13152	4.15334	3.68494	3.49189	3.68755	3.61732	3.67113	3.57707	3.64385	3.40666	3.51912
leuL	3.91521	3.78632	3.89872	3.97274	3.94072	3.99652	4.04777	4.02176	4.02754	3.94765	3.91782	3.95961	4.21523	4.11512	4.12273	4.09273	4.10377	4.06	4.24349	4.2543	3.88484	4.24349	4.01604	4.07953	3.96765	4.25828	4.23207	4.1726	4.23965	4.33124	4.02453	4.08948	4.12717	4.12717	4.00666	4.21523	4.20086	4.18104	4.21987	4.19101	3.81683	3.90806	3.70293	3.80603	3.89383	3.86537	4.00969	3.79201	3.88484
leuO	1.74399	1.67574	1.82782	1.95884	1.94435	1.91891	1.73792	1.79543	1.65058	1.70958	1.91193	1.95521	1.8517	1.80448	1.77877	1.7414	1.78443	1.82782	1.85716	1.77312	2.03288	1.86483	1.85365	2.10546	2.22754	2.01249	1.96908	1.99587	2.01432	1.87869	2.17301	2.33735	1.84554	1.97099	1.79543	2.1646	2.17454	1.96527	2.15063	1.939	1.83252	1.78619	1.99944	1.82426	1.8179	1.78346	1.84352	1.80779	1.90729
ilvI	3.37546	3.30034	3.24263	3.23524	3.2159	3.30409	3.34711	3.32883	3.36898	3.32785	3.50434	3.42673	3.47675	3.42278	3.438	3.24557	3.33205	3.3403	3.3958	3.38244	3.38081	3.42783	3.39229	3.4104	3.32959	3.41579	3.36243	3.40945	3.34621	3.37895	3.34784	3.36665	3.46361	3.42278	3.50567	3.40475	3.68089	3.37738	3.453	3.35295	3.3403	3.38508	3.29668	3.438	3.47675	3.30103	3.36898	3.31031	3.30103
ilvH	3.41964	3.32464	3.28543	3.25451	3.26344	3.33768	3.38244	3.3304	3.40114	3.37182	3.43366	3.44559	3.466	3.4237	3.46158	3.23599	3.32383	3.36243	3.34365	3.37738	3.36747	3.47162	3.41317	3.42065	3.33357	3.39659	3.35381	3.42783	3.39751	3.38408	3.33533	3.32464	3.4298	3.38769	3.49189	3.43171	3.63648	3.3151	3.37084	3.33205	3.34784	3.37738	3.25451	3.40568	3.47252	3.33123	3.3958	3.33926	3.32464
fruR	2.96357	2.88633	2.96751	2.98006	2.94306	3.00857	2.97778	2.99761	2.98727	2.96579	3.06879	3.0299	3.04334	3.07881	3.01306	3.09696	3.11603	3.07462	3.12455	3.13326	3.03893	3.07709	3.04722	3.05677	3.09384	3.21104	3.17773	3.22956	3.16978	3.06254	3.10927	3.09512	3.01361	3.0037	3.05728	3.15882	3.16725	3.05059	3.14995	3.02377	3.04156	3.07284	3.0584	3.1031	3.08801	3.06254	3.08752	3.03041	3.08581
mraZ	4.04485	3.92473	4.05738	4.03029	4.02754	3.72435	3.93386	3.9384	3.95238	3.75953	3.59254	3.94072	3.97785	3.89872	3.92698	3.87654	3.94301	3.89383	3.96492	3.95238	3.66078	3.82855	3.66696	3.70755	3.8132	4.18608	4.20564	4.03336	4.28215	4.2363	3.84859	3.92042	3.78468	3.80796	3.71202	3.88925	3.887	4.05738	3.93171	4.01321	3.54061	3.67536	3.63192	3.59997	3.69662	3.82502	3.92042	3.79	3.8593
mraW	3.39659	3.33679	3.39838	3.40372	3.40372	3.1889	3.28268	3.28268	3.30715	3.18602	3.15351	3.27951	3.26583	3.22673	3.2522	3.21241	3.21241	3.23083	3.21876	3.20075	3.18674	3.27884	3.14249	3.25143	3.2742	3.40945	3.42673	3.31905	3.40666	3.42888	3.28938	3.30175	3.15227	3.10256	3.09161	3.23879	3.23879	3.38408	3.23958	3.35135	3.08752	3.24416	3.22956	3.15106	3.24694	3.28108	3.30175	3.259	3.27884
ftsL	3.76122	3.73534	3.80241	3.78145	3.78468	3.58536	3.63043	3.6239	3.65258	3.49189	3.58072	3.66246	3.58651	3.54061	3.59752	3.66392	3.62634	3.67113	3.67275	3.61371	3.55578	3.60218	3.54993	3.56506	3.61856	3.83259	3.86741	3.76932	3.88925	3.82855	3.58651	3.55103	3.41317	3.38081	3.43171	3.55802	3.55676	3.71782	3.65933	3.70902	3.55676	3.68927	3.69819	3.55103	3.69819	3.64548	3.69373	3.65806	3.67275
ftsI	2.88681	2.82747	2.88889	2.85082	2.84252	2.7808	2.86587	2.84812	2.91575	2.76194	2.73423	2.82384	2.83239	2.79988	2.84351	2.82588	2.81029	2.82532	2.77217	2.80189	2.65008	2.75553	2.67306	2.67661	2.65535	2.88743	2.91997	2.87729	2.97475	2.95611	2.78961	2.73303	2.7174	2.68507	2.67914	2.79071	2.74643	2.79988	2.72698	2.80287	2.68685	2.77875	2.76893	2.73702	2.79344	2.8244	2.80644	2.82699	2.81194
murE	3.00261	2.92264	3.00086	2.95113	2.97064	2.91939	2.98508	2.99196	3.0218	2.89172	2.90603	2.97531	3.00745	2.98727	2.94943	2.87558	2.87897	2.91251	2.89172	2.86012	2.8964	2.92805	2.89582	2.92264	2.89582	3.09512	3.13783	3.05566	3.1618	3.05297	2.95327	2.92495	2.85387	2.84812	2.87006	2.97418	2.96965	3.00201	2.93006	3.03603	2.87057	2.86587	2.93381	2.9009	2.94361	2.97729	2.98727	3.01144	2.96812
murF	3.0541	2.96636	3.03777	3.01144	3.04895	2.96137	3.05059	3.02552	3.0584	2.93262	2.91479	2.95611	3.00201	3.01918	3.00857	2.92495	2.93704	2.94361	2.93817	2.91479	2.93973	3.00261	2.94252	2.9908	2.92805	3.12321	3.15227	3.10555	3.18533	3.1062	2.98459	2.96245	2.85176	2.81925	2.91308	2.99025	2.98727	3.05359	2.98931	3.04267	2.91837	2.95868	2.97369	2.92319	2.99478	3.00745	3.02497	3.02833	3.02228
mraY	2.98508	2.86374	2.97838	2.93648	2.92264	2.90828	2.9795	2.96416	2.98068	2.89384	2.87842	2.90648	2.94833	2.94525	2.94729	2.86745	2.84609	2.87842	2.82285	2.81246	2.80973	2.88889	2.83894	2.84252	2.8244	3.03603	3.09797	2.9717	3.08058	3.03203	2.93595	2.89002	2.7929	2.75553	2.83753	2.94525	2.90302	3.00321	2.88418	2.94784	2.87162	2.836	2.91308	2.89746	2.90034	2.94361	2.96416	2.98567	2.96965
murD	3.02325	2.92609	3.01475	2.99254	2.98669	2.93817	3.00421	2.96751	3.03893	2.92495	2.78031	2.91783	2.95762	2.94885	2.95817	2.89335	2.89112	2.9376	2.89056	2.88795	2.78233	2.85497	2.77673	2.79988	2.807	3.02497	3.07517	2.9908	3.0991	3.06013	2.93006	2.89056	2.7845	2.69557	2.82016	2.94628	2.90774	2.99373	2.89112	2.99139	2.80973	2.8497	2.85228	2.79878	2.87113	2.97016	2.98006	3.0037	2.99426
ftsW	3.13587	3.0338	3.11219	3.08115	3.04666	2.99373	3.04004	3.0541	3.08229	2.98235	2.85082	2.99533	3.01144	3.00261	3.0355	2.97531	2.94628	2.99196	2.90603	2.90553	2.76413	2.86795	2.80287	2.79014	2.79825	3.07462	3.12582	3.02497	3.11964	3.08183	3.00201	2.98508	2.82016	2.75976	2.87897	2.93859	2.92609	3.04666	2.92155	3.04445	2.8365	2.91726	2.94833	2.8884	2.93912	3.04549	3.05963	3.05116	3.04895
murG	3.23669	3.12147	3.20423	3.16537	3.14824	3.09696	3.17645	3.16241	3.19351	3.11392	3.02377	3.04386	3.08229	3.05467	3.06819	3.01918	3.03146	3.04445	2.99533	2.97584	2.97635	3.03257	2.97635	2.96416	3.0037	3.19351	3.20751	3.12088	3.21449	3.20075	3.02325	2.96965	2.89229	2.83239	2.9889	3.05625	3.07881	3.1031	3.0266	3.08581	2.9932	3.04501	3.02833	3.03257	3.07581	3.09103	3.10083	3.13845	3.09696
murC	3.07284	2.98977	3.06819	3.06197	3.03257	2.94415	3.01533	2.98567	3.01697	2.95435	2.92155	2.91575	2.96579	2.94729	2.97317	2.90934	2.91251	2.93973	2.90034	2.87987	2.88093	2.89917	2.88093	2.89172	2.8741	3.11219	3.10256	3.04207	3.07517	3.04781	2.97418	2.91373	2.807	2.76362	2.87615	2.98727	2.95377	3.01803	2.95762	3.00646	2.90302	2.94194	2.95377	2.92105	2.98068	2.99585	3.03947	3.0541	3.04156
ddlB	3.31979	3.21666	3.30875	3.29372	3.29512	3.2096	3.30332	3.27884	3.29438	3.19548	3.27108	3.19281	3.26197	3.1789	3.23599	3.16241	3.17706	3.19419	3.13071	3.15578	3.12771	3.20623	3.13712	3.16241	3.20493	3.33768	3.33926	3.3304	3.342	3.30034	3.2484	3.22819	3.18674	3.09213	3.17706	3.26805	3.24174	3.21241	3.19481	3.23233	3.16241	3.19612	3.20566	3.19942	3.23736	3.23958	3.2742	3.2522	3.25524
ftsQ	3.36419	3.31979	3.3597	3.342	3.36243	3.23524	3.30409	3.28185	3.29891	3.2152	3.17327	3.19079	3.20356	3.18007	3.19419	3.11727	3.10428	3.1313	3.12321	3.09213	3.14881	3.2096	3.12029	3.08801	3.15819	3.3546	3.35135	3.32709	3.32309	3.32231	3.157	3.17189	3.23806	3.21876	3.20211	3.19749	3.18674	3.24174	3.18212	3.20686	3.14824	3.15819	3.1814	3.1642	3.21666	3.23599	3.25524	3.19749	3.19281
ftsA	3.49398	3.42783	3.43584	3.44449	3.4684	3.33608	3.37982	3.34784	3.39751	3.31358	3.23806	3.30715	3.29372	3.26119	3.29964	3.18751	3.20623	3.25824	3.24416	3.22029	3.1814	3.23879	3.14942	3.17457	3.20623	3.39416	3.39659	3.34535	3.43584	3.41317	3.23083	3.29438	3.35721	3.32709	3.29438	3.29597	3.27323	3.34365	3.28108	3.32634	3.13008	3.21666	3.21954	3.13524	3.23083	3.31203	3.34621	3.27108	3.27654
ftsZ	3.86944	3.73072	3.83079	3.80603	3.78304	3.7711	3.7711	3.78304	3.80081	3.7711	3.81865	3.78145	3.81156	3.76932	3.83481	3.71632	3.77266	3.76613	3.79731	3.76292	3.8719	3.85526	3.76777	3.80081	3.86355	3.92934	3.95732	3.92042	3.96492	3.94524	3.75768	3.7711	3.8132	3.82855	3.75768	3.76457	3.76932	3.76457	3.72592	3.73659	3.80081	3.81156	3.79392	3.79908	3.85526	3.76292	3.79201	3.7412	3.7412
lpxC	4.02176	3.95238	3.9908	3.99369	3.99652	3.95493	3.92934	3.97274	3.97785	3.95732	3.72758	3.94524	3.90806	3.91045	3.9624	3.9058	3.90087	3.91782	3.95493	3.93386	3.87654	3.84859	3.81156	3.89128	3.94765	3.97785	4.01321	3.92934	4.10003	4.0395	3.84048	3.92934	3.887	3.9035	3.86128	3.91521	3.92042	3.97785	3.87417	3.93615	3.80603	3.81865	3.78801	3.79392	3.84253	3.91521	3.95732	3.92698	3.93615
secM	3.275	3.26506	3.29155	3.31119	3.29225	3.30332	3.22383	3.24022	3.26735	3.29155	3.31358	3.1031	3.12829	3.14249	3.11339	3.18602	3.18007	3.16914	3.1618	3.14824	3.18533	3.17327	3.19548	3.142	3.25746	3.14249	3.16358	3.16781	3.10796	3.05512	3.18212	3.16537	3.14881	3.10737	3.16478	3.1889	3.19079	3.22383	3.15227	3.1889	3.24925	3.253	3.2522	3.30715	3.30103	3.28185	3.29155	3.29438	3.28108
secA	3.17121	3.22312	3.157	3.16781	3.16853	3.21666	3.16078	3.19351	3.27108	3.22184	3.19942	3.25003	3.22312	3.24104	3.23233	3.31744	3.30034	3.29155	3.26426	3.32056	3.12386	3.14881	3.13973	3.11964	3.1834	3.16078	3.18602	3.18472	3.21666	3.09749	3.32309	3.275	3.2982	3.30875	3.33447	3.23599	3.20143	3.27245	3.25594	3.28702	3.1789	3.2152	3.27037	3.20751	3.2152	3.43366	3.46158	3.43264	3.44559
mutT	2.21443	2.28078	2.20613	2.21373	2.21869	2.2659	2.24681	2.27799	2.29334	2.27123	2.28667	2.46744	2.27043	2.25613	2.29409	2.37569	2.37179	2.30352	2.26512	2.39467	2.15884	2.16098	2.19146	2.20673	2.29857	2.09019	2.17922	2.13319	2.12705	2.12544	2.46401	2.34122	2.21802	2.20673	2.2794	2.16863	2.14363	2.33166	2.12705	2.34916	2.33735	2.34424	2.42555	2.29997	2.33456	2.46082	2.41649	2.41944	2.38096
yacG	3.22819	3.20751	3.21802	3.20075	3.20356	3.29747	3.25969	3.27245	3.29512	3.293	3.39502	3.42167	3.34621	3.32634	3.35882	3.2688	3.31437	3.32464	3.28702	3.31905	3.25969	3.22529	3.28406	3.28938	3.29964	3.30409	3.3403	3.24925	3.30259	3.31437	3.3659	3.33926	3.4237	3.40945	3.47351	3.30332	3.33357	3.3958	3.2848	3.42463	3.31656	3.35882	3.35554	3.35208	3.37738	3.36827	3.40288	3.4348	3.4104
yacF	2.95377	2.96301	2.9908	2.97475	2.95113	3.00086	2.99025	2.98727	3.01918	3.02939	3.08634	3.08292	3.06013	3.03603	3.05238	2.94473	2.99025	3.0069	2.99812	2.9889	2.9813	2.97531	2.98184	3.02269	2.98831	3.01859	3.041	2.9813	2.9795	2.98617	3.05728	3.03947	3.08058	3.05963	3.14503	3.03493	3.07054	3.00914	2.98068	3.05677	3.07054	3.07646	3.02552	3.0584	3.06997	3.09797	3.09384	3.10083	3.08229
coaE	2.80144	2.79988	2.84812	2.85128	2.88581	2.79672	2.80598	2.81518	2.79516	2.79572	2.9024	2.88681	2.81722	2.8497	2.80038	2.6746	2.79014	2.77673	2.83545	2.79572	2.75553	2.76413	2.77522	2.88633	2.88418	2.89856	2.92155	2.87558	2.83345	2.87215	2.82384	2.87987	2.8964	2.89002	2.89917	2.86484	2.89484	2.89229	2.84859	2.8741	2.79988	2.82227	2.74908	2.8314	2.85542	2.83894	2.87215	2.81567	2.8314
guaC	3.75605	3.81683	3.76613	3.72592	3.71632	3.55925	3.61856	3.62506	3.64548	3.69373	3.50674	3.49747	3.52651	3.58185	3.57159	3.45187	3.55676	3.51912	3.69073	3.68494	3.44767	3.41489	3.62261	3.68494	3.37641	3.53571	3.59129	3.46724	3.56506	3.60118	3.275	3.43088	3.31744	3.32546	3.37546	3.18751	3.31822	3.15882	3.21308	3.13008	3.45187	3.42463	3.34365	3.47351	3.50567	3.46361	3.55464	3.37273	3.44668
hofC	1.52596	1.52117	1.4861	1.49275	1.55036	1.55036	1.55036	1.4689	1.60286	1.52195	1.55373	1.60217	1.56772	1.59916	1.53242	1.68356	1.4737	1.59472	1.45345	1.55288	1.54313	1.51399	1.53399	1.59389	1.596	1.65394	1.59998	1.65745	1.60816	1.62092	1.53399	1.58563	1.52754	1.49275	1.48515	1.66224	1.63177	1.61446	1.64586	1.70958	1.54461	1.54953	1.58875	1.596	1.596	1.61856	1.59037	1.57394	1.60458
hofB	1.54556	1.48061	1.56127	1.53654	1.53089	1.57559	1.65825	1.60894	1.62092	1.63102	1.59209	1.60458	1.63345	1.65562	1.50105	1.81328	1.50595	1.62495	1.45737	1.57073	1.60894	1.6201	1.63972	1.59537	1.65317	1.58875	1.64747	1.57642	1.60286	1.62637	1.63102	1.67574	1.64366	1.51962	1.59389	1.69459	1.74831	1.76878	1.71876	1.90729	1.55373	1.60635	1.56127	1.64141	1.52347	1.62252	1.62176	1.65144	1.64211
ppdD	1.35188	1.40033	1.37598	1.31877	1.36526	1.26934	1.34418	1.34333	1.29898	1.38002	1.19002	1.3205	1.41081	1.35758	1.2638	1.45345	1.32136	1.30388	1.28355	1.36927	1.31719	1.27566	1.24543	1.28615	1.3128	1.27378	1.28074	1.28446	1.28355	1.29733	1.2817	1.34255	1.23521	1.3684	1.31958	1.29812	1.35337	1.31719	1.32136	1.327	1.31113	1.35758	1.29045	1.30142	1.16649	1.27214	1.26776	1.3684	1.35337
nadC	2.5943	2.53488	2.6291	2.61091	2.61091	2.69923	2.68455	2.7174	2.69068	2.64223	3.10555	2.81194	2.91888	2.90934	2.81878	2.69265	2.76253	2.71001	2.85599	2.82063	3.02939	2.97678	3.05297	3.02228	3.04054	2.93546	2.93206	2.90404	2.82747	2.84401	2.80038	2.87357	2.86277	2.87558	2.86228	2.84351	2.86012	2.80598	2.79134	2.81246	2.97221	2.83753	2.9009	2.95271	2.93859	2.8146	2.87057	2.79239	2.84049
ampD	2.57141	2.63116	2.61843	2.66217	2.66649	2.60928	2.61149	2.60672	2.58405	2.59103	2.68172	2.57422	2.60043	2.58944	2.56906	2.54257	2.67358	2.63735	2.70083	2.69016	2.6215	2.58991	2.53784	2.64529	2.62267	2.6291	2.62641	2.65693	2.6025	2.56678	2.68961	2.78502	2.60521	2.68853	2.61843	2.6215	2.63791	2.627	2.64277	2.60874	2.57535	2.45031	2.53664	2.58453	2.54668	2.47109	2.57643	2.62481	2.71857
ampE	2.3515	2.42285	2.43927	2.47931	2.48251	2.54788	2.52945	2.56567	2.48802	2.53612	2.54905	2.50625	2.5194	2.55024	2.54668	2.45446	2.55706	2.52945	2.56906	2.54848	2.46608	2.43244	2.38744	2.46608	2.49006	2.41037	2.38167	2.43927	2.4032	2.4032	2.64425	2.66276	2.51003	2.58118	2.51826	2.55465	2.55759	2.46337	2.43435	2.46608	2.46217	2.32766	2.39681	2.44838	2.3955	2.34485	2.42706	2.50625	2.58231
aroP	3.46361	3.40666	3.4802	3.44871	3.453	3.66538	3.57477	3.59129	3.61732	3.59367	3.87654	3.79	3.74772	3.76292	3.73393	3.75434	3.79	3.76457	3.77638	3.82683	3.82502	3.92698	3.7782	3.69373	3.77266	3.68336	3.6333	3.68613	3.72592	3.63648	3.63043	3.54526	3.66696	3.63648	3.69228	3.57827	3.39148	3.42278	3.56613	3.37641	3.75953	3.83259	3.79	3.80081	3.79561	3.74412	3.81683	3.70145	3.69373
pdhR	3.36827	3.36747	3.45737	3.49068	3.48244	3.64094	3.66392	3.60484	3.62506	3.60484	3.63496	3.66538	3.6075	3.59629	3.59997	3.52041	3.61253	3.57477	3.50884	3.52171	3.30644	3.38163	3.38686	3.44559	3.38163	3.50187	3.54763	3.57251	3.58185	3.47906	3.50674	3.53571	3.40372	3.41868	3.47552	3.5684	3.56036	3.50773	3.54879	3.51698	3.42673	3.57357	3.58997	3.51098	3.55676	3.56131	3.58536	3.58301	3.60621
aceE	3.75434	3.73659	3.82683	3.83679	3.80796	3.887	3.95493	3.87841	3.92277	3.91298	4.03029	3.93386	3.9856	3.95493	4.02453	3.887	3.95011	3.9701	3.9624	3.95961	4.1726	4.10377	4.05738	4.13596	4.1679	4.24349	4.27198	4.10377	4.44036	4.26886	3.95238	3.9624	3.94765	3.983	3.983	3.9384	4.00408	4.03336	4.02176	4.08667	3.94765	3.96492	3.96765	3.91298	3.97502	4.07953	4.19661	4.09674	4.2507
aceF	3.706	3.6822	3.74922	3.76613	3.71951	3.69073	3.85526	3.74412	3.8132	3.76457	3.90087	3.77638	3.84253	3.77266	3.87841	3.61506	3.62901	3.69662	3.74412	3.72909	4.12717	4.06635	4.00666	4.08667	4.11145	4.19661	4.16266	4.06	4.39958	4.18104	3.86537	3.86741	3.88058	3.86128	3.89383	3.86944	3.87841	3.95732	3.96492	3.983	3.79561	3.84048	3.89383	3.80796	3.86741	3.9624	4.08948	3.9856	4.11512
lpd	4.12717	4.1679	4.12273	4.11145	4.06635	4.00146	4.07296	4.06635	4.10003	4.11893	4.10003	4.07296	4.06635	3.99926	4.09674	3.95238	3.93171	3.92934	4.00408	4.03336	4.38846	4.32769	4.32043	4.35245	4.392	4.30628	4.30273	4.1679	4.38153	4.25828	4.10377	4.14007	4.08667	4.06953	4.14007	4.15858	4.18104	4.38153	4.23965	4.38846	4.06	4.11145	4.20086	4.10003	4.16266	4.15858	4.26886	4.20564	4.32043
yacH	1.60217	1.49194	1.58563	1.52684	1.53316	1.7806	1.53654	1.55604	1.55765	1.51716	1.57642	1.60076	1.62637	1.63428	1.57483	1.57394	1.49514	1.49594	1.60976	1.50105	1.54953	1.63744	1.58054	1.61304	1.58952	1.85539	1.80187	1.74831	1.72529	2.02746	1.55202	1.59297	1.59998	1.53089	1.48358	1.67755	1.66364	1.63585	1.63585	1.70051	1.5479	1.56615	1.56282	1.68177	1.54216	1.78999	1.93629	1.82426	1.82132
acnB	3.77434	3.77266	3.69819	3.65518	3.63799	3.59997	3.61506	3.62261	3.61371	3.68089	3.64385	3.41964	3.55925	3.50567	3.57251	3.58875	3.60218	3.50773	3.6088	3.66392	3.83481	3.77638	3.78145	3.72909	3.80603	3.59367	3.5242	3.60621	3.57827	3.48351	3.61619	3.61506	3.67536	3.66696	3.76457	3.75953	3.80241	3.84253	3.80241	3.8386	3.52769	3.61619	3.53451	3.60621	3.57251	3.75605	3.80603	3.82683	3.89383
yacL	2.54788	2.55181	2.52945	2.5403	2.50347	2.55821	2.56326	2.53784	2.51434	2.54198	2.47686	2.66542	2.61293	2.52945	2.56037	2.55068	2.61453	2.54365	2.57378	2.66117	2.54967	2.60302	2.52567	2.56793	2.66917	2.42979	2.4615	2.49006	2.51636	2.53908	2.67031	2.61843	2.60302	2.63906	2.60765	2.46985	2.47315	2.54614	2.4311	2.55357	2.46017	2.42911	2.40611	2.47686	2.4563	2.6025	2.59318	2.57202	2.60928
speD	3.84048	3.69073	3.75434	3.70293	3.65371	3.66078	3.73534	3.68613	3.71632	3.74922	3.79908	3.54993	3.62129	3.68613	3.63944	3.67812	3.71335	3.6768	3.61981	3.67275	3.80413	3.83481	3.88925	3.86537	3.6822	3.49189	3.54297	3.67113	3.51584	3.38962	3.58072	3.62261	3.61371	3.56935	3.66973	3.47351	3.45838	3.22606	3.58875	3.24925	3.83079	3.75953	3.83259	3.86355	3.80603	3.80603	3.82855	3.80413	3.8132
speE	3.84446	3.75085	3.76932	3.73221	3.72758	3.74412	3.72435	3.72435	3.73393	3.81156	3.80081	3.55676	3.6239	3.71202	3.60347	3.6425	3.6768	3.66696	3.63648	3.6239	3.76932	3.76613	3.80796	3.79561	3.65258	3.43584	3.44767	3.58762	3.47062	3.37375	3.58762	3.62129	3.57159	3.53829	3.65371	3.51338	3.49964	3.17327	3.56935	3.13458	3.83679	3.75254	3.79201	3.85735	3.80241	3.78801	3.76457	3.78468	3.76932
yacC	3.28543	3.24489	3.32785	3.30875	3.32056	3.3151	3.27245	3.23599	3.30644	3.2522	3.36827	3.27884	3.27798	3.26959	3.26805	3.3304	3.24489	3.25746	3.37375	3.34784	3.2772	3.31119	3.30175	3.28108	3.29438	3.41124	3.38599	3.40475	3.30175	3.30715	3.293	3.19942	3.20075	3.25003	3.28621	3.37375	3.40777	3.31437	3.37273	3.275	3.259	3.1814	3.21241	3.2463	3.29891	3.17457	3.25969	3.22956	3.27798
cueO	2.76778	3.04386	2.73129	2.79459	2.8365	2.59206	2.61396	2.63458	2.65591	2.66702	2.42782	2.4628	2.44482	2.49566	2.45372	2.44765	2.51191	2.39393	2.61243	2.63566	2.51993	2.49782	2.98779	2.4563	2.50747	2.73362	2.63403	2.684	2.7673	2.64277	2.39971	2.44608	2.54788	2.56793	2.45758	2.42086	2.48321	2.31024	2.43713	2.2569	2.52179	2.37632	2.50747	2.52623	2.46808	2.43315	2.61506	2.61506	2.627
gcd	3.01144	3.01697	2.96469	2.91726	2.92908	2.94991	3.03437	2.99426	3.00421	3.0299	3.06307	2.98977	3.08058	3.05238	3.11447	2.48486	2.60302	2.59893	2.70793	2.4743	3.29085	3.35135	3.26267	3.17189	3.23083	3.16725	3.12829	3.19808	3.25524	3.20006	2.98567	3.0667	2.98617	3.01859	3.06549	3.19419	3.28037	3.14249	3.21033	3.14317	2.95113	2.78551	2.92654	2.96522	2.91575	2.7929	2.71057	2.83753	2.7588
hpt	3.29891	3.38408	3.34535	3.32309	3.31822	3.32056	3.35135	3.32056	3.33357	3.33768	3.41672	3.34621	3.34365	3.38081	3.34453	3.2477	3.27798	3.24557	3.32959	3.36419	3.35295	3.33281	3.36898	3.35882	3.34621	3.29014	3.29155	3.28268	3.20143	3.26657	3.31822	3.27951	3.40568	3.40288	3.42783	3.22184	3.28108	3.35882	3.25746	3.38408	3.35208	3.24557	3.27884	3.39659	3.37084	3.36986	3.4002	3.36747	3.38856
can	3.76457	3.79392	3.7046	3.61122	3.60347	3.66696	3.67275	3.64094	3.81511	3.6822	3.76932	3.77266	3.75085	3.72435	3.69373	3.49292	3.47455	3.45517	3.56935	3.53947	3.85526	3.89636	3.85324	3.79201	3.80978	4.08667	4.02176	3.83679	4.11145	4.2107	3.59487	3.59629	3.53947	3.58651	3.67959	3.82077	4.01884	4.27904	3.94524	4.28215	3.61732	3.5523	3.60484	3.61619	3.61981	3.62634	3.71202	3.49292	3.55925
yadG	2.82016	2.80038	2.87779	2.87507	2.90507	2.95611	2.85283	2.8741	2.85033	2.88418	2.9306	2.95327	2.85808	2.85033	2.88147	3.02228	2.88418	2.89746	2.91623	2.88889	2.93206	2.85959	2.8146	2.90828	3.00035	2.94678	2.98727	2.98068	2.90774	2.91623	2.97531	2.99478	2.96965	3.03146	2.91623	3.05297	3.03659	3.04334	3.05006	3.03947	2.89856	3.02131	3.01475	2.88795	2.92319	3.01533	3.06819	3.01533	3.01748
yadH	2.8146	2.79572	2.84252	2.87215	2.86012	2.95549	2.87265	2.89696	2.87615	2.90553	2.94578	3.02833	2.9205	2.92209	2.91527	3.10491	2.92376	2.96027	2.93006	2.92495	3.02497	2.95549	2.93006	2.95981	3.06013	2.96027	2.97838	2.98831	2.93206	2.96357	3.0299	3.0053	3.0037	3.01361	2.92958	3.06374	3.0053	3.0985	3.04004	3.07709	2.94885	3.03947	3.03947	3.00086	2.93483	3.0776	3.10136	3.03603	3.05625
yadI	2.32422	2.35814	2.40042	2.4358	2.42426	2.45372	2.4026	2.44983	2.43047	2.41165	2.35293	2.54365	2.39467	2.35293	2.37632	2.76413	2.3955	2.46863	2.41723	2.37428	2.27871	2.28372	2.21949	2.30812	2.37023	2.35814	2.38819	2.45446	2.32845	2.39108	2.53239	2.44482	2.39108	2.38441	2.45505	2.66442	2.66601	2.70137	2.63014	2.65208	2.2696	2.51764	2.52311	2.29475	2.27399	2.5541	2.53722	2.55871	2.60043
yadE	2.15958	2.14217	2.12619	2.12047	2.16098	2.14915	2.13085	2.12047	2.16934	2.13626	2.11601	2.17922	2.08611	2.0405	2.08681	2.34555	2.03881	2.04548	2.00453	2.05153	2.25834	2.33456	2.27399	2.27459	2.36959	2.09253	2.06683	2.13935	2.11119	2.07662	2.32205	2.27587	2.37099	2.44482	2.31458	2.25554	2.19702	2.32552	2.20235	2.31024	2.05941	2.21373	2.252	2.11601	2.11041	2.11119	2.20534	2.16313	2.24139
panD	3.14439	3.08752	3.12521	3.10491	3.09972	3.26657	3.26583	3.25375	3.27184	3.23018	3.57159	3.438	3.47552	3.55464	3.46946	3.48598	3.51912	3.42167	3.56381	3.58997	3.38163	3.33768	3.40114	3.41964	3.40568	3.36162	3.16781	3.26959	3.28543	3.35051	3.41317	3.19548	3.62634	3.65371	3.64979	3.20283	3.23083	3.18067	3.27037	3.18602	3.4237	3.38769	3.32464	3.453	3.46361	3.30034	3.32959	3.34453	3.37895
yadD	1.91097	1.87121	1.89463	1.86282	1.84068	2.10239	2.07338	2.07591	2.07966	2.06099	1.95206	2.11041	2.12297	2.06603	2.09921	2.1401	2.08539	2.01857	2.07416	2.11445	2.00286	2.06761	2.0161	2.00366	2.03288	2.03531	1.99944	2.00537	2.04996	2.06099	1.96708	2.00796	1.95599	1.98526	1.95979	2.07247	2.14511	2.07416	2.02477	2.07416	1.98526	1.968	1.83889	1.92173	1.92439	2.09019	2.07966	2.03531	2.03965
panC	3.30486	3.37182	3.3659	3.39322	3.42888	3.34108	3.36898	3.31358	3.33533	3.33533	3.44334	3.3597	3.34275	3.33205	3.30644	3.32883	3.37458	3.35794	3.438	3.44107	3.44559	3.39751	3.42167	3.40666	3.48598	3.4237	3.40777	3.37982	3.36665	3.36419	3.4002	3.44107	3.43676	3.466	3.42463	3.34711	3.32056	3.28702	3.34535	3.31578	3.40945	3.38081	3.40475	3.43366	3.42574	3.41489	3.47787	3.44222	3.47675
panB	3.17189	3.2159	3.21372	3.24345	3.28268	3.18472	3.19749	3.184	3.17832	3.1789	3.28335	3.29225	3.24022	3.26267	3.24104	3.27884	3.30332	3.29964	3.33205	3.31822	3.28268	3.21241	3.20826	3.2772	3.34873	3.22529	3.23377	3.16725	3.20686	3.23377	3.32231	3.33357	3.30563	3.33608	3.275	3.17706	3.1814	3.18533	3.20686	3.19481	3.25375	3.29014	3.31358	3.30486	3.32546	3.35882	3.41579	3.38962	3.39502
yadC	1.40684	1.61772	1.50105	1.47755	1.60727	1.51316	1.5693	1.5414	1.56207	1.50595	1.67487	1.45994	1.55288	1.61446	1.52844	1.49026	1.48142	1.48142	1.42465	1.42066	1.54556	1.5414	1.596	1.53242	1.53008	1.32452	1.4036	1.49736	1.26444	1.42219	1.49275	1.51086	1.56455	1.61856	1.49594	1.38503	1.45907	1.25949	1.34181	1.33845	1.64061	1.61362	1.61856	1.60076	1.55686	1.44108	1.45021	1.47209	1.46228
yadK	1.31453	1.25229	1.17695	1.40193	1.40847	1.24543	1.29644	1.34013	1.25145	1.35337	1.4689	1.40601	1.37598	1.3627	1.43679	1.25478	1.37093	1.34103	1.36438	1.32531	1.42784	1.36353	1.2638	1.30865	1.36353	1.28615	1.30064	1.27566	1.30472	1.34767	1.28699	1.30865	1.2879	1.20662	1.23696	1.25145	1.16122	1.22991	1.28872	0.906829	1.50913	1.43761	1.48694	1.29045	1.41827	1.33529	1.21254	1.23521	1.37347
yadL	1.45818	1.54556	1.57899	1.51962	1.596	1.64061	1.58875	1.63023	1.60145	1.59037	1.71204	1.68261	1.78999	1.70463	1.75021	1.46228	1.65896	1.62791	1.66764	1.58486	1.71448	1.65985	1.67574	1.61772	1.62495	1.48515	1.50836	1.59763	1.53161	1.54461	1.52279	1.63972	1.60458	1.66364	1.66065	1.61304	1.55765	1.41614	1.53479	1.47288	1.76443	1.62711	1.69878	1.74488	1.64747	1.56048	1.58413	1.71616	1.52507
yadM	1.30709	1.28264	1.35271	1.27214	1.3205	1.50913	1.27014	1.36927	1.36526	1.35414	1.51156	1.39473	1.58486	1.46803	1.4213	1.28446	1.34418	1.41156	1.28959	1.34505	1.41614	1.44022	1.47031	1.40272	1.39228	1.28264	1.27722	1.49667	1.23169	1.31877	1.34846	1.3502	1.35188	1.45737	1.28699	1.37347	1.34333	1.24463	1.34924	1.24979	1.51156	1.45669	1.44528	1.49818	1.41156	1.4526	1.32222	1.54556	1.40931
htrE	1.08244	0.983769	0.948253	0.883234	0.981235	1.02665	0.999933	1.23251	0.903058	1.17433	1.26302	1.04584	1.25229	1.21528	1.13012	1.12197	1.04115	1.02872	1.08318	1.08318	1.1778	1.04657	1.0657	1.08835	1.00262	0.990752	0.932093	0.904324	0.899666	1.02182	1.04115	1.24893	1.14124	1.08318	1.19615	1.15519	1.06066	0.894595	0.961852	0.89274	1.15448	1.18129	1.19704	1.03639	1.05099	0.92821	0.90136	1.02182	0.904976
ecpD	1.00456	1.05682	0.971442	1.10036	1.05606	0.909941	1.18129	1.05982	1.01248	1.19179	1.2567	1.15137	1.11717	1.09296	1.08835	1.03639	0.87645	0.999933	1.10455	1.12413	1.12349	1.0224	1.01655	1.13099	1.10938	0.960669	1.01969	1.07146	0.98314	0.953582	1.22904	1.0138	1.0861	0.78269	1.08022	1.03222	0.996073	0.890329	0.879544	0.846476	0.986601	1.1388	1.19002	1.24202	0.998685	0.773578	0.922076	0.884966	0.942976
yadN	1.05463	0.992053	0.961852	0.961292	1.01183	0.969543	1.2058	1.03975	1.14124	1.09133	1.10784	0.999258	1.11958	1.04584	1.03222	1.05099	1.09449	0.922712	0.907502	0.958657	1.19423	1.05237	1.25771	1.01969	1.10036	1.08906	1.16213	0.923405	1.0671	1.125	1.03782	0.860592	1.05982	0.999258	1.06142	0.957436	0.946452	0.83874	0.926795	0.841646	1.26776	1.09711	1.22551	1.16213	1.10862	1.04247	0.846476	0.840141	0.852774
folK	2.86277	2.7757	2.86374	2.8365	2.82938	2.91087	2.88477	2.89975	2.88529	2.98399	2.86637	2.93206	2.93912	2.92105	2.99872	2.93262	2.96695	2.98459	2.88147	2.89856	2.69114	2.80644	2.81406	2.76944	2.64867	2.7762	2.68017	2.93595	2.70083	2.66328	2.807	2.76505	2.76194	2.67511	2.86844	2.78911	2.78798	2.65848	2.86012	2.70239	2.79014	2.92427	2.84401	2.86844	2.87729	3.01417	2.95327	2.99196	2.95162
pcnB	3.30949	3.19612	3.293	3.27184	3.253	3.36162	3.36512	3.34453	3.35794	3.37895	3.33853	3.34965	3.35721	3.40288	3.37273	3.34453	3.38334	3.40475	3.31119	3.31358	3.14824	3.2484	3.253	3.2463	3.20885	3.21179	3.15169	3.29438	3.18212	3.16127	3.29668	3.26197	3.2477	3.18751	3.32056	3.34873	3.33853	3.17121	3.31905	3.17706	3.28852	3.33768	3.28852	3.32464	3.32709	3.35554	3.3304	3.3564	3.31282
yadB	2.50625	2.55871	2.5289	2.54365	2.52945	2.47931	2.50045	2.4743	2.54614	2.54967	2.38096	2.43047	2.32264	2.38971	2.40898	2.34992	2.2823	2.30948	2.25992	2.27727	2.35293	2.39618	2.41794	2.38096	2.39754	2.35503	2.43927	2.38365	2.26894	2.46337	2.41649	2.25554	2.24301	2.18912	2.26757	2.36315	2.43713	2.32625	2.37707	2.25059	2.41037	2.47931	2.5403	2.46082	2.53422	2.33008	2.28372	2.33971	2.33241
dksA	3.57707	3.61001	3.53571	3.50988	3.56381	3.48943	3.54993	3.48831	3.57707	3.47787	3.48598	3.49964	3.44767	3.43088	3.45403	3.48943	3.49964	3.46361	3.50567	3.58536	3.55676	3.49519	3.58416	3.49519	3.52298	3.55578	3.54993	3.51338	3.50674	3.55676	3.40372	3.48943	3.51338	3.54879	3.36747	3.39416	3.37375	3.25594	3.42574	3.3151	3.64548	3.50773	3.56269	3.56131	3.56131	3.37182	3.414	3.37738	3.42888
sfsA	2.63851	2.71113	2.68455	2.64011	2.64867	2.55871	2.54731	2.50863	2.5685	2.56451	2.65904	2.45372	2.47175	2.41876	2.44419	2.58118	2.5056	2.55181	2.60627	2.6199	2.66497	2.55821	2.56626	2.66542	2.70631	2.57477	2.602	2.4926	2.52748	2.59638	2.52052	2.38304	2.46547	2.46808	2.51434	2.42555	2.45446	2.38819	2.40688	2.38744	2.60765	2.57797	2.54198	2.59051	2.6291	2.50045	2.51636	2.54315	2.52945
ligT	2.52442	2.56216	2.58291	2.53848	2.52311	2.44907	2.42285	2.41568	2.46017	2.46808	2.51885	2.39328	2.40186	2.31918	2.39393	2.4963	2.46401	2.45952	2.5194	2.53006	2.39393	2.37569	2.37494	2.44341	2.43512	2.41944	2.41101	2.36663	2.38819	2.41649	2.3867	2.23626	2.2569	2.23862	2.33735	2.25129	2.29628	2.26448	2.26512	2.26288	2.40611	2.46401	2.44983	2.47487	2.49712	2.41876	2.45569	2.45569	2.43047
hrpB	2.24825	2.27727	2.2422	2.28078	2.29262	2.27871	2.21443	2.19474	2.23793	2.25834	2.20167	2.21306	2.15437	2.19077	2.17378	2.18824	2.15884	2.24607	2.17997	2.16612	2.06447	2.06925	2.10386	2.14841	2.15437	2.14688	2.19387	2.14763	2.11365	2.15294	2.23413	2.22754	2.14511	2.16612	2.17607	2.2696	2.25834	2.44482	2.26364	2.42492	2.16863	2.15132	2.1994	2.19231	2.19231	2.38365	2.35814	2.34916	2.32552
mrcB	2.56739	2.40961	2.49065	2.4311	2.42979	2.49989	2.56739	2.51697	2.6009	2.51434	2.71444	2.68625	2.67197	2.69068	2.684	2.60353	2.60928	2.61293	2.61894	2.62311	2.57643	2.62427	2.6291	2.59638	2.65904	2.71001	2.82063	2.67197	2.71564	2.68172	2.71857	2.63355	2.65111	2.67143	2.68625	2.59535	2.60353	2.77522	2.58724	2.75504	2.64377	2.64223	2.72122	2.68805	2.65591	2.70358	2.71164	2.73129	2.71214
fhuA	0.816517	0.873465	0.987956	0.824339	0.857164	0.792185	1.03155	0.895198	0.995392	1.08318	0.902481	0.840141	1.01183	1.05392	0.939052	0.89274	0.854381	0.94891	0.868076	0.864039	0.928784	0.992693	1.03155	0.996073	1.15936	1.00794	0.858278	0.929468	0.803997	0.776663	0.940848	0.868595	1.05392	0.992053	0.871788	0.895198	0.906212	0.890908	0.844838	0.83684	1.09217	0.994006	0.979348	0.827056	0.903058	0.939677	0.826278	1.04442	0.814355
fhuC	0.87296	0.91484	1.00924	1.00592	0.89153	1.04513	1.05023	0.887242	1.03287	0.993304	0.876976	0.920815	0.737556	0.853357	0.935033	0.841646	1.11792	0.867076	1.11342	0.886107	0.803168	0.961292	0.867076	0.813827	1.10612	0.883784	1.03711	1.03017	1.06646	0.804787	0.866174	0.936981	0.8117	0.919494	0.98314	1.06066	0.994006	0.899021	0.911822	0.951543	0.911203	1.0019	0.911822	0.878904	0.993304	1.11792	0.955535	0.926795	0.981976
fhuD	1.38427	1.34333	1.273	1.28074	1.23696	1.22728	1.37753	1.25145	1.34255	1.45907	1.05463	1.28532	1.07617	1.18304	1.25579	1.21528	1.312	1.47681	1.34103	1.25478	1.15366	1.16566	1.2247	1.22039	1.21097	1.39057	1.37017	1.33689	1.29733	1.04442	1.27108	1.36187	1.17265	1.08519	1.44022	1.24124	1.31719	1.26539	1.27566	1.42219	1.08244	1.19878	1.24124	1.04735	1.25478	1.43026	1.34103	1.47755	1.3294
fhuB	1.69704	1.75831	1.66065	1.72529	1.68177	1.56534	1.57483	1.49275	1.72365	1.60458	1.4647	1.48142	1.419	1.32222	1.62791	1.55288	1.73296	1.68888	1.7303	1.75924	1.39473	1.21872	1.29812	1.419	1.53729	1.65825	1.65658	1.62637	1.6201	1.52928	1.61304	1.58238	1.51962	1.51086	1.55526	1.58641	1.68103	1.73464	1.596	1.53967	1.34418	1.55856	1.58952	1.61856	1.63817	1.67844	1.60286	1.64912	1.70371
hemL	3.31358	3.27884	3.23879	3.25594	3.275	3.21449	3.24022	3.24263	3.20075	3.25524	3.3151	3.2522	3.2159	3.16358	3.2477	3.22383	3.2484	3.2522	3.23156	3.2772	3.13524	3.08454	3.12386	3.11447	3.17832	3.10679	3.13257	3.07462	3.02131	3.01417	3.16853	3.22029	3.21802	3.20211	3.19351	3.02228	3.04501	3.18819	3.04334	3.15522	3.23453	3.29597	3.20885	3.25524	3.253	3.40114	3.4348	3.35882	3.3958
clcA	2.55929	2.61665	2.5943	2.64819	2.65008	2.64329	2.68625	2.66976	2.66863	2.6741	2.53006	2.58508	2.60672	2.6025	2.56739	2.47931	2.50807	2.53722	2.51764	2.51993	2.59535	2.60627	2.58231	2.63507	2.6104	2.58	2.57083	2.56626	2.56793	2.61559	2.64702	2.72698	2.60765	2.59638	2.55987	2.67914	2.57083	2.52945	2.59893	2.48374	2.55465	2.54089	2.54365	2.54257	2.53664	2.39108	2.39831	2.50221	2.51313
yadR	3.52536	3.47787	3.44107	3.40666	3.38599	3.4348	3.41579	3.44871	3.48134	3.47062	3.79201	3.68089	3.66392	3.57159	3.61981	3.47906	3.53571	3.51698	3.54993	3.5684	3.69073	3.706	3.66973	3.68613	3.67275	3.55464	3.59629	3.51098	3.61253	3.70293	3.46487	3.48598	3.53571	3.5242	3.50314	3.45939	3.48351	3.66392	3.47062	3.67812	3.65518	3.6239	3.63648	3.69819	3.64094	3.60347	3.61253	3.59997	3.61371
yadS	2.34916	2.31316	2.35293	2.36105	2.31834	2.43047	2.4358	2.41876	2.4378	2.41438	2.4615	2.58563	2.49782	2.50111	2.54731	2.63403	2.57321	2.58118	2.55118	2.59153	2.24825	2.2955	2.35434	2.35293	2.2794	2.20167	2.25414	2.27327	2.25613	2.30276	2.46217	2.42086	2.38167	2.28017	2.35073	2.23626	2.31024	2.51003	2.34424	2.53422	2.47748	2.59206	2.55303	2.53006	2.5194	2.6104	2.59581	2.63314	2.57587
btuF	2.70684	2.78184	2.75829	2.74588	2.73478	2.72745	2.71384	2.70358	2.76142	2.7757	2.7003	2.76893	2.74801	2.7731	2.76836	2.82063	2.76142	2.7673	2.75338	2.7705	2.66006	2.72175	2.74908	2.65155	2.60572	2.56393	2.64121	2.67511	2.56509	2.62963	2.63627	2.66006	2.52945	2.48623	2.65111	2.66276	2.67085	2.85497	2.74157	2.86688	2.77474	2.78646	2.73536	2.7603	2.74738	2.83545	2.80439	2.84812	2.80973
pfs	3.20885	3.28268	3.26805	3.275	3.27568	3.2159	3.26119	3.18212	3.26267	3.27245	3.52171	3.35794	3.28774	3.35208	3.28335	3.18674	3.2463	3.20885	3.342	3.33123	3.51801	3.45939	3.47162	3.51338	3.56613	3.45838	3.52041	3.38408	3.36986	3.4348	3.34621	3.38856	3.31979	3.32785	3.2772	3.36331	3.41219	3.59129	3.37982	3.62129	3.45403	3.33853	3.44107	3.53346	3.49068	3.40568	3.45614	3.37182	3.3597
dgt	2.72282	2.68228	2.71564	2.80439	2.82799	2.77157	2.70518	2.72227	2.69611	2.69461	2.74861	2.61149	2.67859	2.67914	2.65155	2.684	2.78646	2.68913	2.81146	2.86374	2.76253	2.7133	2.67859	2.69068	2.72122	2.61941	2.57643	2.65746	2.59792	2.58671	2.67859	2.79239	3.01697	3.06067	2.90774	2.67249	2.65008	2.49566	2.6104	2.46082	2.60043	2.64121	2.64702	2.65591	2.68744	2.65693	2.72698	2.61149	2.69358
degP	3.40666	3.28406	3.36827	3.29438	3.29891	3.31979	3.2742	3.31822	3.32634	3.34453	3.23524	3.02325	3.12647	3.15169	3.11841	3.20211	3.36512	3.28037	3.55341	3.52298	3.30034	3.30949	3.22245	3.13646	3.12147	3.76122	3.89383	3.52041	3.81865	4.29233	2.91674	3.0355	3.41219	3.38163	3.33357	2.83397	2.79931	2.91939	2.8314	2.84609	3.26506	3.35554	3.14995	3.26267	3.44767	3.11339	3.17046	3.06374	3.05006
cdaR	2.22238	2.17762	2.04996	1.98949	1.968	1.85814	1.85441	1.91576	1.98256	1.94926	1.86282	1.81598	1.70208	1.74831	1.78238	2.20167	1.92173	1.9381	1.94525	2.02197	1.75379	1.79255	1.8069	1.752	1.77141	1.98692	2.05332	1.91006	1.94073	2.19474	1.80977	1.73536	1.77141	1.73379	1.75466	1.77877	1.90823	1.84716	1.82687	1.9434	1.84903	2.00796	1.78161	1.83719	1.90468	1.95521	2.01765	1.97839	2.24065
yaeH	2.80549	2.88795	2.83545	2.87315	2.92427	2.81406	2.83698	2.83698	2.85599	2.74533	2.88259	2.92711	2.94194	2.94991	2.9376	2.91373	2.96245	2.88418	2.99585	3.01306	3.04838	3.02228	2.99706	2.94525	2.97678	2.94361	2.94194	2.93704	2.9889	2.94306	2.85439	3.09161	3.12266	3.18277	2.88681	2.7885	2.81406	2.61611	2.82489	2.65693	2.90188	2.82334	2.81969	2.87507	2.90355	2.74801	2.79239	2.67859	2.74097
yaeI	1.90729	1.91891	1.87682	1.8179	1.8778	1.92933	1.93538	1.9381	1.87869	1.91097	1.95021	2.01351	1.90468	1.93186	1.90275	2.27871	1.94073	2.07084	1.89542	1.95884	1.73296	1.77066	1.78801	1.76779	1.74057	1.89378	1.82056	1.90911	1.87682	1.82782	1.97578	1.89094	1.81967	1.80355	1.95206	1.98256	1.84454	1.8105	1.92749	1.89004	1.87385	2.0602	1.95206	1.95521	1.87203	1.90275	1.91576	2.05073	1.97578
dapD	3.32883	3.27798	3.26344	3.24925	3.22184	3.51801	3.48831	3.41489	3.45737	3.4237	3.61001	3.63799	3.57605	3.55925	3.53829	3.63043	3.5705	3.54526	3.53947	3.62129	3.53245	3.59254	3.54297	3.52769	3.55341	3.63648	3.49189	3.52997	3.64695	3.61619	3.67812	3.48831	3.6768	3.6822	3.72262	3.61122	3.50988	3.414	3.55341	3.42278	3.55341	3.5288	3.45403	3.52997	3.53829	3.49635	3.51912	3.42783	3.48472
glnD	2.50279	2.52567	2.48876	2.46608	2.46863	2.48557	2.42086	2.44273	2.40961	2.3955	2.52822	2.52117	2.50045	2.44341	2.4781	2.50931	2.515	2.55987	2.50489	2.53972	2.43512	2.42979	2.42627	2.46921	2.58508	2.57747	2.57897	2.50807	2.6199	2.6104	2.55303	2.53549	2.50347	2.50221	2.43512	2.54549	2.57694	2.6215	2.56626	2.64223	2.48054	2.5289	2.56037	2.46985	2.51571	2.55706	2.54491	2.49857	2.4963
map	3.22673	3.2688	3.11841	3.07946	3.08519	3.20686	3.15522	3.1889	3.17522	3.12208	3.34275	3.3958	3.28268	3.27108	3.32139	3.23736	3.28774	3.33533	3.25524	3.26344	3.1901	3.08292	3.22529	3.18212	3.23156	3.20143	3.25594	3.11103	3.259	3.26047	3.23879	3.20356	3.20211	3.13524	3.17189	3.1901	3.22893	3.47906	3.25524	3.48943	3.36162	3.31656	3.2477	3.34711	3.33357	3.26119	3.1789	3.23083	3.17189
t44	4.29233	4.32377	4.30273	4.28543	4.28543	4.34878	4.35604	4.31377	4.37416	4.35245	4.50953	4.26169	4.37795	4.31668	4.28215	4.27198	4.32377	4.31377	4.34878	4.30955	4.2543	4.30955	4.36722	4.31377	4.34173	4.38153	4.32769	4.33467	4.2543	4.30955	4.38846	4.38846	4.35245	4.3849	4.3637	4.38153	4.35604	4.27198	4.30273	4.34878	4.42364	4.40562	4.4273	4.44385	4.40952	4.27198	4.28543	4.32377	4.30628
rpsB	4.46721	4.4713	4.47495	4.45698	4.4541	4.45698	4.46344	4.4541	4.49074	4.46721	4.63	4.45698	4.47495	4.44385	4.44385	4.43663	4.4541	4.43355	4.45698	4.4541	4.49931	4.45698	4.55863	4.51472	4.52313	4.49074	4.47495	4.48671	4.40952	4.43355	4.48315	4.47914	4.4713	4.46344	4.48671	4.45982	4.45982	4.48671	4.49931	4.50389	4.59183	4.50389	4.59183	4.54446	4.54446	4.43663	4.47495	4.49074	4.46344
tsf	4.05373	4.08667	4.02754	3.98772	3.95493	4.02176	4.08316	3.9856	4.06953	4.06953	4.2107	4.00146	3.97274	3.95732	3.9908	3.98025	3.96492	3.97502	3.9908	3.95493	4.08667	3.96765	4.07616	4.03336	4.19661	3.94301	3.9035	3.84253	3.89128	3.95732	4.08316	4.08316	4.10003	4.06635	4.06635	4.00666	4.00146	4.00408	3.9701	4.07953	4.06322	4.10377	4.1773	4.11145	4.10753	4.04777	4.02754	4.03029	4.02754
pyrH	3.77266	3.84253	3.71632	3.69819	3.67812	3.58997	3.59865	3.6088	3.58762	3.63192	3.78801	3.6425	3.56613	3.5797	3.59487	3.65656	3.65258	3.68927	3.60484	3.62634	3.69373	3.65933	3.71202	3.72262	3.73807	3.65258	3.57251	3.58997	3.54763	3.65108	3.72124	3.66973	3.57251	3.50884	3.57827	3.56613	3.5288	3.73393	3.63648	3.7412	3.78145	3.85526	3.9384	3.80241	3.76777	3.77638	3.73966	3.79561	3.77266
frr	3.72909	3.6768	3.68613	3.64979	3.65656	3.67275	3.68927	3.68755	3.69228	3.67536	3.715	3.80241	3.76932	3.76457	3.76122	3.71202	3.74922	3.73807	3.67536	3.78304	3.64979	3.66842	3.73221	3.66973	3.6768	3.62634	3.62129	3.62769	3.62901	3.67424	3.69373	3.65806	3.65518	3.6088	3.66696	3.58416	3.60118	3.65933	3.6239	3.68613	3.67275	3.77434	3.75953	3.71335	3.75254	3.706	3.69819	3.69228	3.71335
dxr	2.70896	2.65324	2.7233	2.69016	2.72745	2.70631	2.69975	2.71689	2.68455	2.7233	2.7292	2.82532	2.76893	2.75933	2.77928	2.71001	2.72967	2.76616	2.71857	2.74588	2.73642	2.67031	2.73642	2.74206	2.78598	2.68172	2.7447	2.69975	2.73478	2.66006	2.86012	2.71628	2.64912	2.64425	2.76462	2.76616	2.7839	2.8497	2.76778	2.82799	2.71214	2.78233	2.80287	2.70736	2.76413	2.80189	2.79071	2.85497	2.82747
ispU	2.98459	2.94361	2.98508	2.96579	2.94885	3.09512	3.07172	3.08921	3.07822	3.09696	3.07646	3.16655	3.08752	3.1463	3.10256	3.12885	3.12088	3.12771	3.06602	3.09103	2.97894	2.97418	3.02939	3.06431	3.05183	2.99139	3.0541	3.01475	2.95327	3.01258	3.06133	3.04895	2.95817	2.91997	3.01974	3.02721	3.08229	3.14033	3.05728	3.14942	3.01533	3.09103	3.08058	3.08519	3.07341	3.15642	3.10256	3.10796	3.07822
cdsA	3.25969	3.19143	3.22673	3.19612	3.17522	3.29597	3.29964	3.29155	3.31578	3.342	3.24104	3.3403	3.31744	3.34535	3.32709	3.33679	3.29747	3.3304	3.24263	3.259	3.09038	3.15412	3.16781	3.1476	3.17121	3.16914	3.25451	3.1901	3.16914	3.19079	3.32709	3.28852	3.19612	3.12521	3.24489	3.20826	3.26426	3.32709	3.19808	3.32464	3.23806	3.27884	3.28185	3.26959	3.22184	3.36243	3.30409	3.32309	3.27323
yaeL	3.2688	3.23736	3.2742	3.22746	3.22456	3.26426	3.26506	3.2772	3.30409	3.31031	3.16304	3.18472	3.17706	3.17773	3.16599	3.21179	3.19684	3.22956	3.14317	3.12582	3.0069	3.06495	3.0672	2.99025	3.07709	3.12266	3.14383	3.12885	3.08292	3.12771	3.16304	3.19143	3.11158	3.04666	3.12208	3.07054	3.17327	3.22245	3.03101	3.22312	3.18007	3.21449	3.23018	3.19079	3.19419	3.24104	3.19419	3.20751	3.1618
yaeT	3.6425	3.5684	3.63192	3.58997	3.58536	3.51584	3.53346	3.50567	3.56506	3.55925	3.56613	3.51338	3.5242	3.51463	3.56613	3.59367	3.59129	3.59129	3.62901	3.60118	3.49398	3.47787	3.44107	3.45737	3.50434	3.49964	3.56381	3.50988	3.48244	3.52769	3.49519	3.50567	3.49189	3.45737	3.49519	3.46158	3.48598	3.61122	3.51463	3.58185	3.42065	3.59752	3.55578	3.5288	3.6088	3.53947	3.52997	3.54178	3.54178
hlpA	3.82309	3.80796	3.82077	3.79201	3.79731	3.72262	3.715	3.6822	3.74412	3.71782	3.84253	3.69987	3.6951	3.65806	3.71782	3.706	3.66842	3.66973	3.58762	3.62261	3.87417	3.81683	3.84253	3.75605	3.87841	3.85735	3.86355	3.81511	3.86128	3.86128	3.69819	3.66538	3.73393	3.69987	3.74772	3.72909	3.73966	3.75085	3.79731	3.80081	3.78304	3.82077	3.87654	3.81156	3.82855	3.60484	3.63648	3.65371	3.65108
lpxD	3.85324	3.82309	3.85324	3.81511	3.80603	3.75434	3.74258	3.706	3.76457	3.75605	3.83481	3.67113	3.72909	3.69662	3.7046	3.68089	3.68755	3.66246	3.45614	3.61001	3.83259	3.79731	3.81683	3.7711	3.83481	3.80413	3.84253	3.78145	3.73393	3.76457	3.71632	3.68927	3.71335	3.66392	3.73966	3.72758	3.7046	3.73534	3.74613	3.76457	3.81865	3.76777	3.79561	3.8132	3.7782	3.59997	3.60347	3.65258	3.64695
fabZ	3.56613	3.57707	3.58301	3.60484	3.61253	3.62261	3.62506	3.59997	3.56935	3.57477	3.65258	3.65933	3.5797	3.59997	3.53708	3.5523	3.53346	3.55464	3.51338	3.50434	3.47062	3.47062	3.53451	3.58536	3.60347	3.52536	3.61619	3.55464	3.4298	3.5288	3.68494	3.67275	3.58875	3.59129	3.59997	3.57605	3.61856	3.63192	3.58185	3.6425	3.63043	3.62129	3.65933	3.59752	3.62634	3.61619	3.64548	3.63799	3.62506
lpxA	3.26344	3.26344	3.28108	3.28774	3.30332	3.23879	3.22956	3.22383	3.24345	3.26267	3.15047	3.27184	3.1726	3.17832	3.18472	3.16914	3.15106	3.18212	3.16725	3.14317	3.06374	3.07117	3.07646	3.11219	3.15882	3.15819	3.25143	3.20493	3.03257	3.12321	3.26583	3.27184	3.19214	3.14824	3.18948	3.21033	3.22673	3.253	3.23018	3.29014	3.15227	3.16978	3.19281	3.18007	3.1726	3.32231	3.31282	3.32231	3.31578
lpxB	3.24104	3.20075	3.26735	3.26119	3.2463	3.19612	3.2152	3.20686	3.18212	3.24416	2.9932	3.11219	3.08115	3.07341	3.09512	3.11278	3.01361	3.07284	2.99977	2.99928	2.90302	2.93595	2.96915	3.00976	2.95817	2.90934	3.04445	3.02939	2.81665	2.94678	3.09749	3.08519	2.93912	2.85082	3.01306	3.0776	3.08353	3.13915	3.0723	3.14995	3.04838	3.09384	3.11219	3.07581	3.09038	3.19351	3.16127	3.21954	3.17645
rnhB	3.10202	3.09797	3.12147	3.13008	3.11665	3.01417	3.03257	3.01091	3.00914	3.074	2.92319	2.92958	2.88681	2.87729	2.9024	3.01475	2.88201	2.92654	2.85128	2.84095	2.74643	2.76893	2.84252	2.86942	2.78696	2.7839	2.9205	2.86688	2.6321	2.79344	2.97778	2.94306	2.77875	2.73702	2.86795	2.94025	2.96301	3.02886	2.91527	3.03777	2.94143	3.01645	3.06495	2.95868	2.97894	3.05677	3.01475	3.09696	3.01803
dnaE	3.01918	3.01645	2.97635	2.9889	2.97729	2.86277	2.90302	2.86795	2.93859	2.97271	2.72745	2.94578	2.77722	2.80813	2.9276	3.06933	2.92264	2.94306	2.88581	2.92554	2.56678	2.61559	2.61941	2.69506	2.6741	2.73583	2.80549	2.7762	2.72594	2.83034	2.88371	2.86745	2.69975	2.64479	2.76893	2.77217	2.79988	3.01748	2.91575	2.9908	2.67511	2.94678	2.93817	2.74097	2.87507	2.99641	2.95715	2.96695	2.96863
accA	3.52298	3.48244	3.47787	3.45085	3.4298	3.52769	3.58651	3.54297	3.56726	3.55464	3.56506	3.61981	3.58072	3.61253	3.59254	3.7046	3.57605	3.50674	3.57605	3.62769	3.57605	3.56506	3.58301	3.59997	3.5797	3.42278	3.44967	3.42167	3.46051	3.53451	3.64836	3.64548	3.61856	3.59254	3.62769	3.45187	3.53346	3.66246	3.53451	3.63192	3.52298	3.58651	3.52298	3.57707	3.55103	3.59367	3.60218	3.57707	3.59752
ldcC	2.73015	2.7511	2.69316	2.76998	2.79239	2.55181	2.60627	2.60473	2.60302	2.60353	2.42358	2.42358	2.47245	2.43175	2.50347	2.23486	2.37965	2.41438	2.40385	2.37773	2.60353	2.57321	2.56793	2.41568	2.4358	2.5056	2.4963	2.53549	2.7133	2.4705	2.45372	2.52442	2.44907	2.48374	2.38888	2.46744	2.45372	2.3574	2.43644	2.29714	2.50111	2.35887	2.38819	2.44482	2.46082	2.16388	2.19626	2.32264	2.36105
yaeR	2.66382	2.63068	2.65535	2.64173	2.64758	2.48746	2.55871	2.54731	2.60144	2.55118	2.57797	2.44341	2.57535	2.52117	2.64011	2.37903	2.45164	2.47558	2.45886	2.45164	2.7437	2.70631	2.74643	2.54149	2.60874	2.67085	2.6321	2.58405	2.83945	2.54491	2.4818	2.4628	2.50416	2.45821	2.53422	2.52682	2.54089	2.46401	2.47367	2.37834	2.62641	2.50279	2.56678	2.58563	2.56509	2.28978	2.31095	2.37099	2.38513
tilS	2.58671	2.51376	2.53488	2.52945	2.5313	2.53366	2.5541	2.53488	2.60717	2.53972	2.56567	2.54491	2.60874	2.58405	2.61293	2.64867	2.56793	2.56793	2.57643	2.61894	2.55024	2.525	2.59893	2.47992	2.49065	2.59485	2.52246	2.54668	2.70189	2.52117	2.55068	2.46921	2.51258	2.47487	2.6199	2.47686	2.53972	2.55068	2.49065	2.53612	2.57202	2.57848	2.63906	2.55987	2.55241	2.53239	2.5403	2.55181	2.54549
rof	2.91623	3.02552	2.93595	3.00261	3.0037	2.79459	2.86228	2.86745	2.85906	2.77722	2.76678	2.85283	2.81246	2.80973	2.80549	2.7808	2.78334	2.75174	2.88681	2.87897	3.01645	3.02432	2.8964	2.96357	2.99928	3.01361	2.98006	2.94087	3.07881	3.06819	2.90828	2.99533	2.96695	3.04445	2.82938	2.79014	2.79014	2.83698	2.82645	2.79572	2.7174	2.68562	2.74047	2.7324	2.75228	2.66065	2.70467	2.64867	2.73536
yaeP	3.23524	3.34535	3.26197	3.2772	3.32139	3.02377	3.14249	3.08454	3.12582	3.02721	2.97064	3.10136	3.05116	2.97271	3.05512	3.0218	3.02886	2.97894	3.11727	3.11964	3.25075	3.26735	3.15944	3.20075	3.23453	3.37641	3.34535	3.28774	3.43676	3.43171	3.12088	3.23156	3.23879	3.31656	3.0672	3.03659	3.03317	3.0945	3.15292	3.06197	2.92427	2.88371	2.92495	2.94991	2.98727	2.91373	3.01859	2.92264	3.00471
yaeQ	2.78646	2.76616	2.77875	2.78283	2.77157	2.87507	2.86434	2.82112	2.83698	2.85906	2.82112	2.96965	2.85082	2.83799	2.8884	3.01091	2.92554	2.93006	2.90553	2.91373	2.89856	2.95377	2.80755	2.92908	2.95435	2.83846	2.83089	2.8244	2.89172	2.84915	2.97271	2.91251	2.95113	2.94885	3.03101	2.95611	2.9505	3.15047	2.99977	3.12321	2.79408	2.87897	2.87675	2.84561	2.84049	3.03893	3.07172	3.02228	3.04334
yaeJ	3.14317	3.13008	3.13257	3.12582	3.11447	3.27184	3.2463	3.26344	3.32464	3.21308	2.98068	3.28406	3.24925	3.1726	3.13587	3.21449	3.11219	3.11552	3.12386	3.03146	3.2477	3.31979	3.2096	3.22606	3.26735	3.10981	3.06197	3.10491	3.26735	3.22529	3.21802	3.22106	3.21104	3.20423	3.35721	3.34108	3.30332	3.42463	3.33926	3.34275	3.02886	3.07341	3.05059	3.03101	2.99812	3.1642	3.23377	3.10864	3.13646
nlpE	3.00471	2.9376	2.97778	2.93546	2.9376	2.79878	2.87615	2.86326	2.88795	2.76309	2.87558	2.86844	2.83442	2.76362	2.83442	2.75719	2.69265	2.71384	2.73478	2.64912	2.95817	3.041	2.95377	2.89484	3.0053	2.97894	3.00321	2.97778	3.04445	2.97317	2.81878	2.83894	2.82892	2.81567	2.82699	2.95327	2.9276	3.02076	3.0053	3.02325	2.86119	2.86795	2.8884	2.89056	2.87615	2.82938	2.89282	2.85176	2.86277
yaeF	1.53967	1.41474	1.45669	1.51554	1.44451	1.53479	1.56615	1.59037	1.54556	1.62869	1.5035	1.77877	1.61856	1.58875	1.66224	1.9416	1.51807	1.64061	1.56367	1.53889	1.58413	1.52507	1.58144	1.55856	1.63894	1.59472	1.59763	1.54953	1.50426	1.58641	1.68579	1.56127	1.52195	1.56207	1.59037	1.61362	1.53889	1.72847	1.55856	1.64747	1.60458	1.68738	1.61615	1.57227	1.57559	1.46715	1.62946	1.81229	1.71616
proS	3.06549	3.01258	3.05728	3.02025	3.0053	3.20006	3.13915	3.15882	3.16914	3.1834	3.41579	3.37546	3.35295	3.39148	3.32464	3.32546	3.25746	3.23599	3.2522	3.26583	3.36419	3.31358	3.39751	3.36665	3.3958	3.32785	3.33679	3.27245	3.27037	3.30332	3.36512	3.34275	3.36419	3.32309	3.34784	3.293	3.34365	3.30796	3.25451	3.29512	3.39838	3.39751	3.39148	3.41672	3.37546	3.40206	3.42167	3.40874	3.37641
yaeB	2.60717	2.58346	2.64329	2.59792	2.57797	2.64643	2.64329	2.60302	2.63678	2.69219	2.76893	2.72594	2.68685	2.67563	2.70949	2.80493	2.64643	2.64643	2.62311	2.68744	2.82799	2.69413	2.82285	2.79621	2.77157	2.52748	2.62538	2.56739	2.44341	2.51636	2.78334	2.7292	2.62427	2.57797	2.73828	2.7003	2.72017	2.84049	2.63906	2.79724	2.77217	2.8746	2.91428	2.80755	2.80038	2.75719	2.77261	2.76142	2.7506
rcsF	2.94784	2.86745	2.93817	2.92711	2.91251	2.9276	2.91251	2.90188	2.91428	2.92609	3.11603	3.05467	3.06933	3.059	3.08353	3.07462	3.03659	3.01533	3.0776	3.04004	3.28621	3.19419	3.24416	3.27884	3.31437	3.07172	3.0672	3.07517	3.09271	3.06067	3.08229	3.13587	3.087	3.07117	3.06197	3.02025	3.05059	3.12208	3.05625	3.12386	3.0672	3.09574	3.11964	3.11909	3.07284	3.10367	3.1408	3.07709	3.09512
metQ	4.03662	4.05738	4.01604	3.93615	3.92473	3.92277	3.95732	3.92698	4.00146	3.94301	4.23965	4.10003	4.09674	4.04777	4.07296	4.06635	4.03336	4.01321	4.03662	4.03029	4.28543	4.26886	4.22385	4.2472	4.41321	4.08316	3.96492	4.15334	4.09273	4.08316	4.07296	4.10377	3.99652	3.9701	3.95732	4.13152	4.28941	4.34558	4.22777	4.37056	4.01321	4.02453	4.26509	4.06953	4.03662	4.21987	4.14884	4.08948	4.05373
metI	3.342	3.253	3.31656	3.17457	3.15758	3.1408	3.14142	3.04781	3.18007	3.04838	3.26506	3.43171	3.37458	3.30409	3.40777	3.38686	3.20006	3.28185	3.15578	3.22245	3.2159	3.259	3.26119	3.26426	3.43366	3.54879	3.50434	3.5523	3.55676	3.56935	3.38599	3.3304	3.26959	3.1987	3.15472	3.33926	3.51584	3.61856	3.45838	3.63944	3.27245	3.34784	3.45737	3.20356	3.22746	3.61981	3.42783	3.56506	3.31744
metN	3.11278	2.96965	3.05006	2.85906	2.88418	2.98235	2.88795	2.82334	2.88371	2.80189	3.07581	3.27323	3.20143	3.10555	3.22606	3.19612	2.97271	3.09749	2.83698	2.9795	2.93483	3.03777	3.02076	3.02552	3.14995	3.2772	3.3151	3.30486	3.24022	3.29372	3.11392	3.02025	2.98006	2.88201	2.87675	3.01091	3.23018	3.2742	3.11504	3.32785	3.10367	3.16478	3.24174	3.00745	3.074	3.4298	3.13397	3.33447	2.98977
gmhB	3.06602	3.074	3.11278	3.12948	3.13845	3.09749	3.10083	3.0723	3.11219	3.06307	3.0945	3.22106	3.13071	3.11278	3.06549	3.09271	3.08409	3.10555	3.18602	3.142	3.02131	3.05728	3.04895	3.03493	3.09103	3.33123	3.30949	3.33281	3.26426	3.26805	3.18674	3.15882	3.10796	3.09328	3.16599	3.24345	3.2477	3.34535	3.20566	3.32231	2.95662	2.97418	2.97838	2.99977	3.02076	3.17327	3.22606	3.21802	3.23083
rrsH	5.58565	5.57585	5.58565	5.57985	5.58565	5.56159	5.56159	5.55741	5.55282	5.55741	5.56159	5.58565	5.56605	5.55741	5.58565	5.57985	5.58565	5.58565	5.57985	5.5724	5.54858	5.55282	5.56159	5.55282	5.54858	5.58565	5.58565	5.57985	5.57985	5.57985	5.56159	5.55741	5.56159	5.55741	5.56159	5.55741	5.54858	5.57985	5.57985	5.56952	5.56159	5.57985	5.57985	5.57585	5.58565	5.56952	5.57985	5.57985	5.57585
ileV	3.69987	3.77434	3.78468	3.79561	3.79908	3.88251	3.88251	3.87417	3.82077	3.86355	3.49747	3.7711	3.74922	3.83079	3.74772	3.62506	3.63799	3.69228	3.5441	3.58762	3.3564	3.53124	3.5684	3.5523	3.37817	3.6239	3.65371	3.71335	3.51801	3.62634	3.8132	3.65933	3.67424	3.58997	3.66538	3.83259	3.85102	3.706	3.79908	3.70293	3.54763	3.6333	3.45517	3.57251	3.61001	3.68089	3.61981	3.69819	3.64094
alaV	3.92042	4.01884	4.05031	4.01884	4.00146	4.04777	4.06	4.05373	4.02453	4.04213	3.59129	3.99369	3.91521	4.00408	3.91298	3.78801	3.8132	3.85735	3.6768	3.73807	3.44967	3.66392	3.74412	3.67536	3.45085	3.72435	3.80241	3.85526	3.6239	3.75085	4.00666	3.81511	3.81865	3.73221	3.85102	4.02754	4.00969	3.85102	3.98772	3.82855	3.71202	3.74772	3.63944	3.70755	3.76292	3.87417	3.77638	3.85526	3.80796
rrlH	5.52764	5.52764	5.54334	5.54858	5.53691	5.55282	5.55741	5.56159	5.55741	5.56605	5.57585	5.52764	5.55282	5.55282	5.53691	5.54334	5.54858	5.52764	5.52764	5.52764	5.53691	5.55741	5.54858	5.54334	5.55282	5.53691	5.52764	5.52764	5.52764	5.52764	5.55741	5.56605	5.55741	5.57585	5.55741	5.57585	5.57585	5.52764	5.52764	5.53691	5.55741	5.52764	5.52764	5.5724	5.54334	5.53691	5.52764	5.53691	5.52764
rrfH	4.62357	4.56653	4.60454	4.70457	4.63687	4.57477	4.69496	4.64586	4.58089	4.54007	4.41321	4.61645	4.62357	4.67051	4.7271	4.6865	4.67051	4.67051	4.65426	4.7271	4.38153	4.60454	4.38846	4.49507	4.3849	4.67855	4.65426	4.69496	4.66301	4.6865	4.56264	4.55432	4.58089	4.63687	4.54906	4.52745	4.52313	4.66301	4.69496	4.61645	4.47495	4.53151	4.43355	4.46344	4.46344	4.71494	4.64586	4.67051	4.66301
aspU	4.37795	4.2987	4.28215	4.24349	4.20564	4.30628	4.40952	4.43063	4.32043	4.3384	3.93171	4.29233	4.40562	4.44745	4.4541	4.55863	4.47495	4.45982	4.39958	4.49074	3.89872	4.1726	3.99369	4.04485	3.89383	4.36722	4.37795	4.41645	4.49931	4.49931	4.2987	4.32377	4.36722	4.35604	4.32769	4.18608	4.15858	4.35989	4.25828	4.27539	4.08316	4.06953	3.94765	4.02453	4.00666	4.44036	4.39619	4.3849	4.37056
dkgB	1.83536	1.88236	1.87477	1.83438	1.82598	1.84554	1.93186	1.80187	1.89542	1.8069	2.17454	1.96269	2.01765	1.99944	2.01939	1.74318	1.86282	1.86573	1.95021	1.88324	2.14363	2.01691	2.12785	2.18447	2.16781	1.97578	1.94926	1.96269	2.02477	1.97381	2.03374	1.94525	2.20737	2.21658	2.20534	1.59209	1.56615	1.71043	1.63177	1.69054	2.38971	2.09019	1.98847	2.21949	2.15598	2.12374	2.20084	2.21094	2.25921
yafC	2.05243	2.05855	2.02383	2.06188	2.08296	2.11041	2.05073	2.05941	1.99763	2.00974	2.09519	2.01511	1.97669	1.99395	1.97009	2.0371	2.00621	2.03374	2.01068	2.0822	2.21094	2.17081	2.16028	2.16934	2.23996	2.06099	2.02477	2.03793	2.10076	2.04381	2.11277	2.18523	2.1429	2.17081	2.07247	2.14079	2.03374	2.06528	2.10386	2.09519	2.26448	1.99856	2.01351	2.091	2.06368	2.03195	2.08859	2.00881	2.05765
yafD	2.95981	2.92427	3.0069	3.0355	3.05238	2.90355	2.89002	2.89282	2.92376	2.82384	2.9592	2.82489	2.94415	2.89002	2.93262	2.79014	2.807	2.77103	2.89746	2.88371	3.11552	3.20211	3.01697	2.99426	3.12455	3.40666	3.28037	3.31282	3.44668	3.38856	3.0338	3.07054	3.03721	3.06819	2.97418	3.14033	3.15351	2.96469	3.16599	2.95611	3.11841	2.82645	2.83498	2.84812	2.89112	2.78696	2.87842	2.76089	2.88093
yafE	2.18375	2.12223	2.21237	2.25992	2.24899	2.2955	2.23486	2.23348	2.19077	2.16313	2.15294	2.2659	2.24065	2.2298	2.19387	2.25337	2.08859	2.09519	2.09843	2.14763	2.22171	2.30206	2.18597	2.20453	2.28829	2.62963	2.53908	2.52945	2.63851	2.55652	2.44341	2.36886	2.34196	2.36663	2.32845	2.53848	2.52052	2.42911	2.51697	2.40042	2.36731	2.13626	2.21949	2.0717	2.10386	2.16028	2.2298	2.16098	2.26144
mltD	3.60118	3.4237	3.50884	3.5242	3.49964	3.8719	3.81683	3.84048	3.77266	3.84666	3.50567	3.62129	3.74613	3.77638	3.715	3.40114	3.56269	3.63799	3.51227	3.47906	3.04386	3.04599	3.2742	3.23377	2.96695	2.70842	2.80493	2.75504	2.59485	2.75228	3.21666	3.37895	3.61732	3.5523	3.5242	3.19281	3.24694	3.19808	3.18819	3.259	4.00408	3.58185	3.48351	3.74412	3.68336	3.60118	3.56036	3.63944	3.56269
gloB	2.59638	2.54668	2.57422	2.5541	2.55068	2.60043	2.58617	2.52623	2.56037	2.58944	2.69923	2.55537	2.53664	2.47367	2.55024	2.7511	2.56092	2.61665	2.48486	2.5289	2.64173	2.61506	2.55241	2.53186	2.55871	2.50416	2.49712	2.54731	2.46808	2.41235	2.44765	2.54848	2.71628	2.68017	2.67963	2.67085	2.59638	2.63959	2.66328	2.62211	2.96579	2.82799	2.72073	2.71444	2.76893	2.62963	2.66167	2.62045	2.59318
yafS	2.54905	2.4781	2.53848	2.53784	2.54848	2.52748	2.52246	2.50416	2.49328	2.4963	2.42146	2.37569	2.44907	2.41944	2.45758	2.60825	2.48116	2.46469	2.48802	2.51003	2.44201	2.47558	2.35962	2.44273	2.45695	2.42013	2.42426	2.44482	2.39754	2.33088	2.45031	2.5541	2.49328	2.53069	2.46921	2.53006	2.49989	2.57477	2.4945	2.54788	2.70842	2.46921	2.45031	2.45505	2.46337	2.47992	2.56678	2.46921	2.47748
rnhA	2.64121	2.57897	2.64425	2.63014	2.66382	2.65795	2.67031	2.61506	2.64377	2.63116	2.71164	2.70793	2.68913	2.68283	2.66863	2.74588	2.71911	2.70518	2.71444	2.76998	2.57694	2.65638	2.61453	2.62267	2.65155	2.62858	2.65954	2.61843	2.5685	2.59893	2.65904	2.68961	2.61559	2.61453	2.63116	2.65324	2.66442	2.73129	2.63959	2.73702	2.98779	2.65954	2.64867	2.71214	2.71384	2.65795	2.69611	2.69016	2.69874
dnaQ	2.91138	2.92376	2.94729	2.93323	2.95549	2.95762	2.95762	2.93323	2.9813	2.98006	2.836	2.94087	2.97729	2.98068	2.91251	2.86326	2.8964	2.86171	2.92854	2.90459	2.85542	2.89856	2.90034	2.85228	2.86012	2.91726	2.91726	2.89335	2.94252	2.96079	2.91192	2.91527	2.87939	2.86277	2.89805	2.92264	2.94252	3.00976	2.92908	3.00201	3.12455	2.76089	2.69413	2.89533	2.81969	2.85439	2.87987	2.85599	2.86942
aspV	4.38153	4.30955	4.30628	4.28215	4.23965	4.31377	4.39619	4.451	4.34878	4.38153	3.96765	4.30955	4.40952	4.45982	4.46721	4.56264	4.49074	4.49507	4.41321	4.51865	3.89383	4.19661	3.98772	4.06322	3.90806	4.3849	4.3849	4.41321	4.51865	4.51865	4.29233	4.34173	4.38846	4.36722	4.34878	4.2107	4.19101	4.37416	4.28543	4.28543	4.10003	4.08667	3.9624	4.03336	4.01884	4.47495	4.41645	4.39619	4.42025
yafT	1.88512	1.9416	1.91006	1.97839	1.95206	2.02099	2.02197	1.97009	2.02018	2.0838	1.95691	2.05153	1.98087	2.04289	1.91683	1.86857	1.92839	2.01249	1.92839	1.91193	1.99129	1.80009	1.99395	1.87203	2.11752	1.75647	1.87974	1.84903	1.78346	1.8105	2.03115	2.0371	1.96359	1.90468	2.09019	1.87121	1.96908	1.85814	1.77599	1.84554	2.26288	2.08539	2.02018	2.02287	1.98949	1.9844	1.99674	2.07662	2.04211
yafU	1.21097	1.04178	1.10862	1.18642	1.0224	1.01317	1.17433	1.13323	1.1682	1.15685	1.12676	1.26776	1.10277	1.09374	1.20488	1.24463	1.21174	1.13567	1.09537	1.14459	1.01779	0.907502	0.999258	1.05982	1.10862	1.07385	1.23169	1.20227	1.00388	1.16997	1.24039	1.05982	1.1586	1.02455	0.964248	1.18734	1.20488	1.217	1.07698	0.868076	1.33845	1.33609	1.21783	1.01116	1.14725	0.96895	1.06142	0.883234	1.07617
yafF	1.42945	1.31797	1.23696	1.3627	1.38251	1.37093	1.3294	1.3834	1.31877	1.27982	1.33178	1.28264	1.27652	1.30784	1.28446	1.29733	1.34255	1.27652	1.33439	1.3205	1.33689	1.35758	1.27108	1.27889	1.22991	1.33609	1.31453	1.48213	1.53089	1.42858	1.29733	1.34767	1.22225	1.35337	1.25771	1.29733	1.32374	1.20227	1.16495	1.09953	1.52684	1.3743	1.28446	1.25771	1.34333	1.20396	1.25145	1.24124	1.35859
yafV	2.53612	2.55357	2.56509	2.59998	2.6199	2.48802	2.51003	2.47487	2.52246	2.44341	2.43047	2.453	2.50111	2.44008	2.51191	2.30065	2.47748	2.43315	2.51571	2.53908	2.55594	2.51258	2.40756	2.45886	2.52052	2.78233	2.76142	2.73642	2.88681	2.86277	2.4963	2.6009	2.61198	2.66276	2.48802	2.52052	2.5056	2.41876	2.55068	2.39971	2.66382	2.29334	2.23486	2.42358	2.43644	2.37773	2.44907	2.36249	2.43244
ivy	4.06953	3.71632	3.88058	3.73393	3.72592	3.48716	3.79201	3.81683	3.887	3.49747	3.58536	3.74772	3.91298	3.74412	3.89872	3.2159	3.46361	3.40114	3.77434	3.36331	4.12273	3.95493	4.03336	3.9701	4.02453	3.715	3.87654	3.82683	4.01604	3.48598	3.84446	3.74412	3.82683	3.97785	3.83079	3.54178	3.58997	3.82502	3.53346	3.74258	4.05738	3.36243	3.58536	3.66696	3.64979	3.34365	3.53947	3.5797	3.54879
fadE	2.22539	2.30812	2.09335	2.01939	2.06368	1.93629	1.96527	2.00537	2.05765	2.05855	1.80271	1.83438	1.92358	1.89004	1.88611	1.8426	1.85086	1.83438	1.86857	1.88704	1.96612	2.02018	2.01068	1.9372	1.87682	1.91193	1.90178	1.87974	2.01351	2.07966	1.75831	1.84716	1.97281	2.00537	1.96908	1.89542	2.00112	1.94525	1.99763	1.97099	2.1401	1.7218	1.80009	1.89992	1.78535	1.84454	1.92644	1.75565	1.88512
lpcA	3.07881	3.08058	3.0723	3.09161	3.10256	3.03947	3.08	3.04004	3.05728	3.02076	3.19548	3.19481	3.15227	3.17706	3.1313	3.15169	3.2152	3.15944	3.26047	3.28185	3.26197	3.19481	3.25003	3.27323	3.29597	3.24104	3.17046	3.184	3.21802	3.21876	3.16478	3.23958	3.29747	3.31203	3.20075	3.0723	3.0985	3.10679	3.15106	3.14249	3.49068	3.15642	3.08409	3.1987	3.17046	3.17706	3.24022	3.14383	3.19684
yafJ	2.66976	2.65111	2.69711	2.718	2.7388	2.70736	2.66276	2.69358	2.66497	2.71057	2.86119	2.76462	2.78334	2.71214	2.74533	2.75553	2.73078	2.72594	2.72594	2.73936	2.78696	2.72745	2.73303	2.82384	2.87315	2.81722	2.79572	2.81246	2.80755	2.76893	2.84812	2.81616	2.74533	2.7506	2.72385	2.81194	2.84151	2.82112	2.7577	2.81029	3.03893	2.76998	2.78748	2.7885	2.76778	2.78233	2.81616	2.7885	2.79672
yafK	2.7929	2.7506	2.89975	2.91575	2.88743	2.98068	2.88529	2.96579	2.93817	2.95868	3.33533	3.24489	3.23018	3.19214	3.1789	3.47552	3.38408	3.33123	3.30175	3.43676	2.97016	2.86228	2.98831	3.06495	3.02773	3.28938	3.1618	3.32056	3.17773	3.33205	3.15578	3.04501	2.99812	2.95981	2.90648	3.25143	3.23806	2.9889	3.2772	3.01036	3.40288	3.29891	3.19481	3.1408	3.12455	3.13193	3.10428	3.07517	3.11158
yafQ	3.07822	3.0541	3.11038	3.15169	3.12455	3.04722	3.05183	3.07341	3.06549	3.07341	3.05625	2.96245	3.01036	2.96695	2.9505	3.10256	3.01036	3.07054	2.98508	3.01417	2.84151	2.90355	2.92209	2.96245	2.87842	2.91783	2.96357	3.02025	2.90355	2.89282	2.94415	2.97271	2.53069	2.48321	2.60302	3.11504	3.14142	3.08229	3.05566	3.12455	3.01803	2.95817	3.00086	2.96636	2.96915	2.91138	2.91308	2.98006	3.00646
dinJ	3.31744	3.27323	3.31979	3.3546	3.3564	3.26735	3.21372	3.25746	3.27037	3.16655	3.23879	3.1987	3.21179	3.19684	3.15642	3.18533	3.24557	3.23958	3.29597	3.26805	3.19079	3.16853	3.15169	3.20006	3.22956	3.2848	3.23879	3.26735	3.23156	3.28406	3.1789	3.25451	3.00857	3.08801	2.8964	3.33447	3.35295	3.30644	3.33853	3.34965	3.19808	3.09161	3.12029	3.15227	3.16478	3.142	3.18472	3.11909	3.15472
yafL	1.73792	1.75379	1.7723	1.75279	1.7723	1.63744	1.69878	1.67014	1.64211	1.61149	1.68103	1.60976	1.68177	1.67087	1.57001	1.57073	1.59209	1.56863	1.55686	1.61692	1.64061	1.67411	1.69531	1.63345	1.58238	1.79347	1.75739	1.7492	1.84638	1.83331	1.59127	1.65394	1.48947	1.54716	1.48694	1.67936	1.73199	1.58144	1.66851	1.54313	1.63894	1.60145	1.58144	1.71782	1.66147	1.49736	1.52507	1.55373	1.53889
yafM	2.0789	1.98692	2.10637	2.08138	2.11277	2.10308	2.05153	2.09998	2.05503	1.95323	2.16863	2.00621	2.03881	2.06998	2.02099	2.07416	2.06368	2.06447	2.0838	2.11041	2.1955	2.14511	2.16535	2.21802	2.18447	2.10871	2.03115	2.1079	2.11041	2.02917	2.06998	2.11601	2.14441	2.15731	2.17004	2.18139	2.16934	2.05941	2.14989	2.05418	2.1716	2.14915	2.11752	2.05243	2.13466	2.09998	2.18447	2.11601	2.15958
fhiA	1.3205	1.33689	1.15448	1.53008	1.24381	1.2955	1.10536	1.27014	1.29223	1.23606	1.28074	1.33689	1.26444	1.09133	1.35668	1.25391	1.33689	1.27889	1.29644	1.34846	1.27652	1.50913	1.32136	1.23169	1.3063	1.31719	1.23438	1.18487	1.39473	1.26776	1.30064	1.23351	1.24381	1.13714	1.35414	1.29223	1.30388	1.36685	1.27652	1.39143	1.29223	1.217	1.20227	1.38503	1.312	1.2621	1.3743	1.1788	1.17433
mbhA	1.13323	1.25771	1.24202	1.23438	1.04115	1.37017	1.25312	1.28355	1.23696	1.09217	1.25771	1.24806	1.16122	1.1708	1.2955	1.3301	1.37017	1.30142	1.22302	1.20319	1.23865	1.12917	1.11792	1.19615	1.1708	1.19789	1.1883	1.2879	1.36438	1.24636	1.24979	1.34586	1.2264	1.10701	1.07004	1.53479	1.47516	1.49437	1.48947	1.42066	1.25478	1.34255	1.35188	1.36021	1.31385	1.34181	1.19789	1.12413	1.06356
dinB	2.11888	2.06603	2.03115	2.01511	2.04625	2.00974	2.10163	2.08941	2.15437	2.01857	2.03449	2.25992	2.0161	1.96908	1.97839	1.92543	1.99308	2.04381	2.02746	2.00198	1.9844	2.04996	1.97929	1.94811	1.91576	2.0602	2.04289	2.0822	2.09435	2.0602	2.06842	2.09921	2.07505	2.04381	1.99674	1.94719	2.1401	2.04548	2.01159	2.05587	1.98087	2.01249	1.94719	2.05941	2.05855	2.07662	2.15958	2.13626	2.15367
yafN	2.17922	2.25921	2.24065	2.25554	2.2422	2.19318	2.22238	2.22388	2.24974	2.19231	2.2298	2.2794	2.18139	2.22685	2.22906	2.14217	2.21094	2.27255	2.25129	2.28078	2.26826	2.25554	2.22171	2.23556	2.26364	2.22906	2.27587	2.28017	2.32264	2.26288	2.20167	2.2823	2.20235	2.23928	2.15437	2.23486	2.26448	2.24607	2.29475	2.27123	2.22321	2.208	2.1716	2.25488	2.27587	2.23996	2.26757	2.26894	2.27727
yafO	2.08611	2.19474	2.13001	2.12852	2.15215	2.09921	2.18912	2.18824	2.14163	2.11277	2.17834	2.11752	2.10637	2.12934	2.05243	1.98949	2.04381	2.05679	2.08068	2.06188	2.09843	2.11204	2.146	2.14163	2.10637	2.01351	2.05679	2.01159	2.06447	1.97839	2.07084	2.17762	2.13152	2.12619	2.00198	2.12475	2.11204	2.06842	2.08539	2.09335	2.08068	2.04211	2.06099	2.14163	2.08941	2.10076	2.11041	2.08539	2.09921
yafP	1.76779	1.86483	1.85266	1.87121	1.85539	1.84815	1.89189	1.88324	1.9036	1.84554	1.95323	1.85266	1.79723	1.78999	1.78346	1.63499	1.75379	1.77877	1.71355	1.76012	1.8778	1.88419	1.83252	1.85716	1.83252	1.59537	1.70208	1.71355	1.62423	1.63023	1.80271	1.78346	1.69459	1.69704	1.70629	1.71782	1.75379	1.78346	1.76357	1.73882	1.91891	1.86665	1.89004	1.95798	1.89189	1.82325	1.81328	1.81699	1.75647
ykfJ	1.2264	1.1788	1.2247	1.20319	1.22821	1.24636	1.16299	1.21254	1.16916	1.26776	1.28264	1.34678	1.28872	1.3502	1.21004	1.27476	1.05463	1.16299	1.1506	1.21949	1.36685	1.32616	1.22904	1.30227	1.30865	1.24202	1.12676	1.31719	1.14203	1.21949	1.18566	1.19098	1.26776	1.05463	1.1778	1.25949	1.2247	1.30064	1.27476	1.28355	1.30865	1.30952	1.25771	1.1506	1.27889	1.22551	1.09449	1.01058	1.08906
prfH	1.01116	1.01116	1.10036	1.1395	1.24636	0.987956	1.21174	1.18045	1.10701	0.939052	1.21348	1.22039	1.00655	1.07617	1.15936	1.28959	0.88555	1.01586	1.11567	0.97607	1.11013	1.09133	1.00924	1.1926	1.23169	1.14031	0.999933	1.17525	1.12676	1.1438	1.15936	1.2058	0.92821	0.950105	1.02524	1.22382	1.32616	1.25771	1.21254	1.3627	1.13799	1.17178	1.2264	1.13012	1.1796	1.12585	1.06924	1.01116	1.07454
pepD	3.40288	3.3304	3.414	3.40777	3.439	3.36512	3.39751	3.32634	3.33123	3.35295	3.44559	3.31578	3.34453	3.28938	3.31656	3.38856	3.45517	3.41774	3.44871	3.49398	3.50434	3.39659	3.40288	3.45939	3.4986	3.46487	3.42888	3.45187	3.45403	3.42463	3.40777	3.45085	3.40475	3.43676	3.39322	3.48134	3.45939	3.52171	3.45517	3.48244	3.39502	3.45403	3.4002	3.39229	3.45085	3.41964	3.49189	3.41317	3.47906
gpt	3.05467	3.10796	3.20493	3.16478	3.13783	3.33679	3.2982	3.30715	3.2463	3.34784	3.64094	3.58997	3.48943	3.50314	3.51463	3.46051	3.53708	3.54993	3.44107	3.46724	3.49519	3.51227	3.47351	3.53708	3.6075	3.43088	3.36419	3.438	3.30949	3.34275	3.64695	3.52041	3.53346	3.46946	3.53947	3.44559	3.41579	3.33853	3.40475	3.34784	3.6075	3.73659	3.59367	3.64548	3.61619	3.59129	3.51338	3.62261	3.54526
frsA	2.58453	2.66442	2.6746	2.65439	2.68507	2.61506	2.60717	2.59261	2.58453	2.63791	2.64277	2.71113	2.65439	2.60765	2.64819	2.62858	2.63851	2.65155	2.67661	2.66167	2.64329	2.70684	2.62267	2.66065	2.75228	2.76616	2.78646	2.75553	2.70736	2.7388	2.75174	2.76462	2.61293	2.6291	2.5685	2.67808	2.68507	2.84561	2.6746	2.84049	2.57083	2.64011	2.63851	2.66863	2.64819	2.79672	2.8146	2.80144	2.80755
crl	3.89128	3.85324	3.83481	3.82309	3.82077	3.83481	3.86537	3.84859	3.91782	3.887	4.00146	3.74412	3.81865	3.82077	3.79	3.82502	3.88484	3.78304	3.98025	4.00146	3.73534	3.66246	3.85102	3.81156	3.74613	3.68089	3.68755	3.77638	3.6951	3.68927	3.77266	3.80603	3.7782	3.80081	3.85735	3.92473	4.02176	3.92473	3.99926	4.00408	3.82502	3.8132	3.82683	3.87417	3.87417	3.6951	3.76292	3.72262	3.81156
phoE	1.61615	1.59675	1.61149	1.55526	1.60365	1.62565	1.51399	1.56534	1.64514	1.55526	1.67254	1.68962	1.69704	1.67172	1.59209	1.44263	1.60286	1.41554	1.42702	1.4436	1.56692	1.55444	1.62423	1.56127	1.65394	1.50426	1.53811	1.44608	1.48515	1.58144	1.6548	1.65985	1.65562	1.66598	1.63264	1.59127	1.61233	1.52684	1.59675	1.596	1.58563	1.57899	1.53654	1.67087	1.57227	1.42465	1.56367	1.44451	1.55288
proB	2.8365	2.77673	2.89746	2.94194	2.93704	2.98288	2.95549	2.96357	2.94087	2.89533	3.0672	3.06495	3.06374	3.11103	3.03257	2.95715	3.02325	3.0053	3.05116	3.03203	2.94252	2.92711	2.94194	3.01645	3.07117	3.1313	3.02228	3.08183	3.04334	3.12147	3.12885	3.04838	3.04954	3.09574	3.04386	3.17773	3.12708	3.06495	3.14569	3.06767	2.96522	3.07946	3.03836	3.03893	3.06374	2.96915	3.0053	2.93006	2.94628
proA	2.69461	2.63959	2.75228	2.78646	2.81194	2.83239	2.79724	2.80144	2.76836	2.75338	2.89282	2.98006	2.92105	2.98669	2.93433	2.87315	2.90987	2.89975	2.9932	2.94525	2.82843	2.77673	2.81878	2.7978	2.88529	3.04004	2.94885	2.99196	2.97584	3.03893	2.99812	2.86844	2.90553	2.98399	2.88743	3.00201	2.96636	2.94306	3.01258	2.92495	2.78598	2.91251	2.88147	2.87842	2.89696	2.87215	2.89056	2.86484	2.84351
thrW	3.21802	3.25003	3.30563	3.35381	3.35554	3.35135	3.34621	3.33281	3.31437	3.33281	3.10202	3.24345	3.342	3.34873	3.29225	3.59629	3.25524	3.2848	3.2688	3.29085	3.10428	3.28335	3.12208	3.29891	3.19612	3.32309	3.2742	3.37641	3.293	3.25143	3.342	3.26047	3.25668	3.20686	3.259	3.342	3.30486	3.1901	3.29085	3.15819	3.15106	3.26657	3.20006	3.157	3.17394	3.25143	3.29225	3.27798	3.25075
ykfI	2.24752	2.21164	2.22388	2.25921	2.208	2.17081	2.17922	2.21587	2.13001	2.21164	2.10958	2.08859	2.00453	2.03017	1.96708	2.7233	1.96169	1.9903	1.939	1.89899	2.17687	2.11816	2.12223	2.16781	2.3249	1.89189	1.89899	1.88796	1.97578	1.96908	2.19387	2.15598	2.08765	2.12374	2.07084	2.13706	2.03793	2.16612	2.00881	2.17228	2.13935	2.21736	2.29053	2.21023	2.07247	1.92439	1.99308	1.98768	1.98008
yafW	1.21605	1.35271	1.20662	1.04807	1.24463	1.11412	1.06142	1.10862	1.05533	1.06924	0.961852	1.19971	1.21348	1.24381	1.15137	1.17348	1.1926	1.01842	1.13246	1.01183	1.18734	1.10364	1.1926	1.19704	1.18919	1.17348	1.14552	1.19504	1.11342	1.13246	1.04807	1.14302	1.09872	1.26043	1.14633	0.954894	0.955535	1.16728	1.06778	1.31622	1.20751	1.02872	0.977404	1.03222	1.10112	1.11638	1.11792	0.983769	1.19002
ykfH	1.16299	1.10455	1.14633	1.22728	1.25949	1.10862	0.890329	1.08091	1.21605	1.1788	1.09296	1.02315	1.27476	1.14124	1.06276	1.12413	1.06494	1.13799	1.01779	1.09449	1.17265	1.24543	1.31958	1.19789	1.24381	1.1586	1.12585	1.28699	1.02112	1.22302	1.20319	1.11258	1.17178	1.24543	1.21872	1.11093	1.14031	0.965664	1.17265	1.26302	1.10277	1.1682	1.08318	1.2264	1.13411	1.10455	1.2264	1.2817	1.23696
ykfG	0.997989	1.08993	0.999933	0.924101	1.06423	1.29133	1.16213	1.08835	0.794443	0.98447	0.896505	0.912521	0.998685	1.03639	0.985943	1.01842	0.919494	0.932678	0.929468	0.970882	1.2264	1.31958	1.09056	1.00456	1.18304	0.999933	0.985943	1.05912	1.01317	1.01183	1.06778	1.08091	1.14459	1.06205	1.10188	0.977404	0.985238	1.04584	1.03782	1.10188	1.14802	1.09374	1.10188	1.13246	0.97805	0.937682	0.954894	1.14882	0.904324
yafX	1.19098	1.31113	1.19355	1.12273	1.12917	1.05758	1.22728	1.22302	1.21872	1.11717	0.960669	1.09217	1.01446	1.20488	1.18129	1.16566	1.23169	1.23169	1.2264	1.4036	1.16029	1.19002	0.990068	0.940274	1.27214	1.22904	1.26539	1.22551	1.16495	1.16649	1.19704	0.947685	1.14725	1.05392	1.23072	1.02596	1.25858	1.15936	1.25771	1.19423	1.09953	1.18566	1.21174	0.953582	1.13012	1.21783	1.29223	1.25057	1.27652
ykfF	1.27652	1.30865	1.11638	1.30558	1.28872	1.34418	1.16566	1.13714	1.15936	1.11013	0.913674	1.07617	1.15137	0.940274	1.17178	1.23606	1.2879	1.41312	1.26618	1.34586	1.29306	1.30305	1.04657	1.00655	1.25478	1.22225	1.26127	1.20921	1.3063	1.327	1.15779	1.10862	1.07385	1.10036	1.03975	0.955535	1.07538	1.28615	1.33609	1.38427	1.03017	1.24381	1.23945	1.03017	1.24725	1.3205	1.32771	1.32771	1.30558
ykfB	0.992693	1.0224	0.989378	0.954894	0.966253	1.06924	1.14802	1.06205	1.04442	0.820414	0.882677	1.03639	1.10784	1.19179	0.988681	1.05682	1.00794	0.959966	1.04378	1.09799	0.95281	1.09626	0.98447	0.871174	0.996731	0.940848	0.903058	1.02112	0.970882	0.971442	1.03568	1.10701	1.06494	1.25391	1.01779	0.968201	1.11258	0.979348	0.976712	0.91484	1.10701	0.940848	0.917391	0.977404	1.00592	0.943655	0.904976	1.01969	1.05023
yafY	0.768337	0.774484	0.940848	0.793522	0.792185	0.820414	0.870727	0.890908	0.760767	0.854381	0.948253	0.803997	0.925471	0.803573	0.726963	0.849961	0.78269	0.748035	0.737556	0.98447	0.911203	0.853924	1.06205	0.847507	0.896505	0.849961	0.812247	0.743735	0.779908	0.796235	0.84421	0.840141	1.03419	1.11638	0.800706	0.944317	0.945685	0.73892	0.793522	0.872409	1.09626	0.742591	0.811276	0.921448	0.759041	0.736001	0.815204	0.889032	0.801731
yafZ	1.18919	1.15366	1.1796	1.08906	1.24039	1.36763	1.05606	1.07698	1.05099	1.23251	1.08993	1.12273	1.16649	1.10862	1.16299	1.26776	1.21872	1.23696	1.16495	1.13099	1.04378	1.19355	1.04735	1.1586	1.13246	1.07784	1.11717	0.975358	1.31958	1.18734	1.21949	1.15936	1.17433	1.03855	0.989378	1.18045	1.1708	1.22551	1.2955	1.25391	0.98314	1.11171	1.1395	1.25229	1.07698	1.25858	1.10455	1.1682	1.22138
ykfA	1.23169	1.18395	1.1926	1.24124	1.18487	1.23606	1.21949	1.10612	1.29045	1.2264	1.11342	1.0657	1.18566	1.34418	1.12917	1.20488	1.21605	1.11717	1.23251	1.23169	1.10455	1.23696	1.32616	1.14802	1.3294	1.02665	1.17695	1.14882	1.16122	1.1788	1.02455	1.26043	1.22039	1.05758	1.22991	1.14552	1.23251	1.09374	1.18129	1.21872	1.14963	1.08993	1.15291	1.06494	1.1438	1.13489	1.20319	1.30142	1.05237
perR	1.13714	1.13411	0.94891	1.05912	1.02455	0.934459	1.04735	1.04442	1.20396	0.908075	0.959966	1.12413	1.13323	0.871788	1.04442	1.03568	0.954167	0.981235	1.16728	1.1284	0.915549	0.871788	0.974139	0.948253	0.919494	1.08318	1.16728	0.987304	1.25229	1.03782	0.943655	0.981235	1.11171	0.834854	0.987956	1.02726	1.05533	0.964248	1.11171	0.837763	1.02942	1.13323	1.12676	0.954167	1.21528	0.91307	1.00456	1.09537	1.31453
insN-1	0.906829	1.01655	0.97805	0.947685	1.19002	0.79874	1.01655	0.96895	1.04115	0.96697	0.943655	0.908075	0.862282	1.01183	0.91426	0.954894	1.01116	0.898415	0.930105	0.92475	1.00118	0.98447	0.992053	1.01655	0.950105	1.02455	0.945034	0.893338	1.14552	1.05606	1.09449	1.13323	0.97805	1.19615	0.867076	0.886107	0.911203	0.900663	1.01058	1.05099	0.994681	0.969543	0.928784	1.02382	0.82088	0.972074	1.03419	1.03975	0.970205
insN-2	1.10188	1.05023	1.07617	1.10277	1.08022	0.97274	1.00118	0.989378	1.04247	0.923405	1.00924	1.01655	1.1395	0.899666	1.03568	0.962462	1.08166	1.04584	1.05099	1.06205	0.906829	0.975358	1.04178	1.14203	0.856519	1.16649	1.14031	1.01913	1.0657	1.01779	1.24543	1.09537	1.06646	1.15137	1.0224	0.901887	0.960669	1.08318	1.09374	1.06849	1.07223	1.02596	1.03711	0.842586	1.03351	1.04304	1.00727	1.06849	1.11881
insI-1	0.748035	0.901887	0.926795	0.778036	0.858278	0.85546	0.88659	0.829539	0.952179	0.947685	0.83684	0.965664	0.838162	1.04943	0.869075	0.842084	0.826665	0.830081	0.875844	0.756562	1.04247	0.894595	0.949484	1.07698	0.912521	0.843668	0.87296	0.816899	0.84421	0.84067	0.950824	0.79173	0.981976	0.860592	0.856519	0.964248	0.920068	0.771786	0.906829	1.00456	0.910602	0.882054	0.808227	1.06142	0.938339	0.753107	0.866174	0.841127	0.788302
insI-2	0.947685	0.858972	0.873465	0.898415	0.863435	0.821815	0.827523	0.854381	0.957436	1.03351	0.814355	0.825318	0.771786	0.787836	1.03782	0.904976	0.889032	0.847507	0.788302	0.827056	0.846476	0.78269	0.806791	0.835868	0.908709	0.90136	0.941487	0.884966	0.771786	0.932678	0.845924	0.833293	0.992693	0.977404	0.81797	0.939052	0.879544	0.869075	0.950105	0.939677	0.845924	0.832851	0.841646	0.840141	0.778472	0.860063	0.986601	1.09711	0.79393
insI-3	0.919494	0.860063	0.833293	0.87645	0.909347	0.791292	0.838162	0.939052	0.922712	0.780347	0.910602	0.884364	0.744479	0.931389	0.830081	0.892053	0.793037	0.754954	0.766207	0.835341	0.908709	0.828075	0.84421	0.849429	1.06066	0.874072	0.942181	0.870101	0.84801	0.881421	0.908709	0.871174	0.866174	0.844838	0.938339	0.928784	0.765669	0.751941	0.940274	0.97879	0.763319	0.798284	1.00388	0.905595	0.919494	0.861715	0.931389	0.839536	0.778472
insO-1	1.51086	1.46715	1.43588	1.48694	1.53008	1.4647	1.26043	1.30388	1.13012	1.21004	1.16299	1.47209	1.15291	1.07878	1.44936	1.25229	1.58641	1.31797	1.35929	1.43936	1.36438	1.30784	1.22821	1.1682	1.18129	1.51399	1.47118	1.47209	1.41827	1.44451	1.26302	1.24636	1.29223	1.17619	1.22138	1.06142	1.11638	1.50836	1.44705	1.4436	1.34013	1.26618	1.3205	1.40439	1.48142	1.47447	1.49437	1.52596	1.3327
ykfC	1.04038	1.26127	1.37093	1.06924	1.27652	1.18642	1.21783	1.21605	1.10938	1.2638	1.14124	0.92821	1.21254	1.20319	1.08091	1.22302	1.18395	1.16916	1.27214	1.14031	1.25057	1.39473	1.17695	1.29989	1.2638	1.1438	1.19704	1.30064	1.18642	1.20751	1.20846	1.21004	1.17525	1.13411	1.25057	1.1284	1.20227	1.30558	1.23438	1.11171	1.2879	1.10612	1.12349	1.09056	1.10784	1.23072	1.18642	1.3502	1.1926
insH-1	1.04513	1.00326	0.9364	1.04038	1.01969	1.06205	0.794443	0.910602	0.961292	0.90136	0.82088	1.06849	0.959966	0.890329	0.909941	1.08244	1.05316	1.14124	1.08091	1.04247	0.884966	1.17178	0.980674	0.920068	0.992053	1.16728	0.951543	0.958072	1.10364	0.951543	1.07698	0.903058	0.83684	0.886107	1.0309	0.899021	1.02872	1.07146	0.991383	0.980049	0.832851	1.07004	1.09537	0.882677	1.08091	0.970205	0.97274	0.994006	1.19179
insH-2	1.07066	1.03419	0.886107	0.987956	1.07949	0.966253	1.00995	0.864039	0.821815	0.749828	0.851178	0.995392	0.97879	1.12044	1.00727	1.00062	0.92821	1.09953	0.98314	1.00326	1.03711	1.07617	1.08443	0.932093	0.818906	1.03155	1.08519	1.08686	1.14725	0.909941	0.934459	1.02112	0.906212	0.82088	0.999258	0.79173	0.772203	0.957436	0.909347	0.985943	0.985943	0.998685	0.996073	0.955535	1.0657	0.922076	1.15599	0.900172	1.07538
insH-3	0.954894	0.880817	0.950105	0.977404	0.946452	1.03975	0.795768	1.07066	0.793522	0.773998	0.989378	0.969543	0.830081	0.846476	0.935742	0.992053	0.947063	0.950105	0.981976	1.06778	0.970882	0.966253	1.0019	0.946452	0.907502	1.08022	0.964914	0.736801	0.963667	1.07299	0.889632	0.854381	0.860063	1.09449	0.888352	0.959966	0.933923	1.04178	0.947685	0.911822	0.775759	0.903058	0.998685	0.87296	1.09217	0.870727	0.881421	0.867076	1.08993
insH-4	0.961852	1.00529	1.21348	0.96756	0.979348	1.03568	0.833811	0.950105	0.936981	1.06356	0.852255	1.06924	0.947063	0.883234	1.09872	0.932678	0.796669	1.02455	1.09799	1.01058	0.85546	1.00995	1.09799	1.01058	0.861141	1.1682	1.09217	0.876976	1.03782	1.02942	1.03351	0.937682	0.919494	0.854949	0.869571	1.03975	0.932093	1.11567	0.956832	1.04442	1.10364	1.00118	0.994681	0.805248	1.10612	1.0861	0.96756	0.980674	1.05392
insH-5	1.03017	1.22991	1.14882	1.13714	1.13411	1.28699	1.06423	1.1778	1.0657	1.06494	1.05912	1.03916	1.01655	1.1926	0.959245	1.06205	1.125	1.14302	1.1388	1.03782	1.13714	1.17348	1.18566	1.05023	1.17695	0.977404	1.02455	1.31113	1.07223	1.02726	1.08906	1.11342	1.18207	1.06066	1.11171	1.17265	1.04378	1.14725	1.03711	1.16396	1.11638	1.08443	1.09296	1.22225	1.08686	1.16916	1.23438	1.17178	1.27214
insH-6	1.02665	0.932093	1.00655	1.04178	0.939677	1.16029	1.00262	1.09872	0.938339	1.03287	0.893962	0.928784	0.954167	0.939052	1.02726	1.05392	1.01248	1.04378	0.867547	1.07004	1.19504	1.10862	1.21097	0.869571	1.05827	1.06205	1.09449	0.88555	1.04513	0.956832	0.997989	0.869075	1.11258	1.07698	1.01514	1.00262	0.845924	1.06778	0.843148	0.961852	0.881421	1.14633	0.973413	0.939677	1.15519	1.00062	1.09296	0.996073	1.02455
insH-7	1.04735	1.14633	1.04584	0.886107	0.92821	1.04584	0.826278	0.994006	0.91484	1.01058	0.861141	1.00388	0.950105	1.01913	0.982604	1.04657	1.00655	1.01248	1.21254	1.04657	0.900172	1.28615	1.1788	1.05168	1.00062	1.06849	0.969543	0.911203	1.13012	0.98314	0.924101	0.969543	0.84067	1.00118	1.00655	0.992693	1.03155	0.878248	1.19355	0.893338	0.908075	1.03222	0.930105	0.930105	1.03711	0.899666	1.10188	0.786978	0.968201
insH-8	0.964248	1.20227	1.03855	1.09449	1.03855	0.987304	0.900663	0.874757	1.15137	0.982604	0.868076	1.00326	0.997313	1.16916	0.933923	1.02942	1.1778	1.00118	1.0019	0.972074	0.881421	1.01723	1.01779	1.19002	1.01317	0.989378	1.1926	0.956832	0.935033	1.11412	0.910602	0.924101	0.830459	0.968201	0.94891	0.812807	0.861141	1.04873	1.03916	0.987956	1.02872	0.935033	0.954167	0.919494	1.04513	1.15212	0.981235	0.97879	1.17178
insH-9	0.920815	1.0861	0.935033	1.06423	0.847507	1.05237	0.858278	0.88783	0.945034	0.818906	0.819456	0.966253	0.846992	0.781234	1.00456	0.994006	0.847507	1.01446	1.02315	1.09056	0.871788	0.867547	0.815204	0.928784	0.952179	0.919494	1.04873	0.895883	1.0019	0.818906	0.843148	0.849429	0.833293	0.833293	0.897218	0.816099	0.91484	1.02596	1.06646	0.848953	0.920815	0.897218	0.896505	0.788302	1.00924	0.98447	0.842586	1.05912	1.01058
insH-10	0.97879	0.952179	1.02665	1.13489	0.961852	1.26856	0.916067	1.02455	0.985943	1.15137	0.987304	1.10188	0.861715	1.01248	0.998685	0.96895	1.04513	1.00858	1.02182	1.18129	1.10612	1.08906	1.00456	0.994681	1.01969	1.00262	0.904324	0.938339	1.18304	1.09626	0.865078	0.908709	0.989378	1.1796	0.993304	0.859526	0.894595	0.972074	0.866652	0.932678	1.18045	1.00858	1.08381	0.997313	1.07004	0.883784	0.956236	0.909347	0.903748
insH-11	0.913674	1.07146	1.01969	0.860592	0.864534	0.950824	0.974796	0.927524	0.77491	0.828581	0.824339	0.958657	0.989378	0.958657	1.02942	1.03017	0.923405	0.829539	0.935033	0.97879	0.922076	1.00529	0.931389	0.811276	0.810077	0.933923	0.956236	1.01655	1.08244	0.919494	0.960669	0.980049	0.88555	0.939677	0.796669	0.762758	0.840141	1.06423	0.954894	1.00118	0.939677	0.910602	1.05099	0.82576	1.13489	1.09953	1.05682	1.0019	1.04807
insH	0.908075	0.97805	1.04247	1.03017	0.962462	1.04115	1.09133	0.959245	0.827056	0.970882	0.987956	1.11488	0.856519	1.03287	0.927524	1.06924	1.01723	0.998685	1.00456	0.945034	1.04584	1.0671	1.07878	1.19179	0.962462	1.06276	1.11412	0.928784	1.08993	1.05912	1.0309	1.04735	0.962462	0.837322	1.03568	0.864534	0.811276	1.03351	1.11093	0.900172	1.08091	0.88555	1.01116	1.00794	1.03568	1.00262	0.933923	0.968201	0.97274
insH	0.993304	1.06646	1.15366	1.13567	1.14459	1.09296	1.1438	1.07949	0.98447	1.217	1.22382	1.03855	1.09537	1.16728	1.00326	0.987956	1.08835	1.01723	1.10862	0.991383	1.1708	1.125	1.23865	1.21783	1.21437	1.11488	1.05827	1.19423	1.12413	0.983769	1.20921	1.18919	1.13099	0.878904	1.0138	1.2058	1.13323	1.09449	1.02037	1.11881	1.00062	0.96756	1.1284	1.18734	1.05316	1.06356	1.07617	1.1506	0.995392
insH	1.16396	1.21004	1.23521	1.10536	1.26776	1.21605	1.13246	1.06356	1.09449	1.18734	1.21004	1.07784	1.35106	1.10036	1.05533	1.01183	1.08318	0.980674	1.01723	1.03916	1.01248	1.08686	1.18919	1.19504	1.17265	1.15291	1.1506	1.23606	1.05758	1.21097	1.08166	1.17178	1.11881	1.15212	1.15519	1.18304	1.34678	1.20138	1.10364	1.26444	1.21872	1.09872	1.01446	1.23251	1.15936	1.1926	1.27378	1.26776	1.13166
insH	1.01969	1.17178	1.18304	0.972074	1.10862	1.28074	1.16997	1.05023	1.0671	0.968201	1.06849	1.07004	1.1506	1.20846	1.05168	1.12758	1.07617	1.01655	1.13012	1.15366	1.17695	0.971442	1.18487	1.20662	1.09056	1.04584	1.15685	1.16997	1.09056	1.12413	1.15366	1.12118	1.21605	1.22551	1.22821	1.08381	1.15212	1.13246	1.02796	1.07066	1.17265	1.07299	1.07066	1.10036	1.07223	1.1778	1.1506	0.994681	1.06066
insH	1.01058	1.09626	1.20751	1.12197	1.16916	1.19971	1.04304	1.08244	0.990068	1.18207	1.17348	1.05533	1.04807	1.16029	0.896505	1.09374	1.05023	1.06849	1.01183	1.00924	1.25229	1.18734	1.1682	1.17433	1.1284	1.16299	1.14302	1.20396	1.21004	1.17619	1.08244	1.15599	1.11013	1.16997	1.23438	1.20138	1.13166	1.07538	1.09296	1.08166	1.15779	1.10036	1.00592	1.10701	0.886107	1.23865	1.23696	1.15599	1.02942
insH	1.12585	1.04247	1.19789	1.1438	1.20227	1.15291	1.07949	1.15448	1.07385	1.04247	1.16916	1.05827	1.0861	1.14633	1.0224	1.0876	1.06849	1.11488	1.07385	1.02872	1.1506	1.23606	1.21348	1.18919	1.06205	0.934459	1.06205	1.14633	1.04038	1.17433	1.07454	1.15137	1.2058	1.14302	1.10036	1.08244	1.1438	1.05912	1.03017	1.24124	1.23606	1.05606	1.00924	1.18919	1.00118	1.08443	1.14963	1.28446	1.0309
insH	1.12044	1.06356	1.12044	0.849429	1.27982	1.29644	1.14124	1.01058	0.9364	1.23169	1.11171	1.10784	1.23521	1.13489	0.932093	1.1586	0.886107	1.14031	1.06646	1.11013	1.27889	1.27108	1.21605	1.20751	1.09953	1.08686	1.10938	1.10938	0.934459	1.16122	1.05237	1.24806	0.997989	1.18919	1.14031	1.03287	1.21254	1.11792	1.10612	1.18919	1.17619	1.07538	1.05606	1.24463	0.959966	1.1796	1.23251	1.27889	0.96756
mmuP	1.46396	1.4737	1.27889	1.47601	1.40601	1.33766	1.15519	1.30952	1.1586	1.22821	1.1926	1.30709	1.22728	1.1438	1.38503	1.27214	1.43026	1.53654	1.50516	1.51893	1.19002	1.217	1.24124	1.30064	1.23696	1.48947	1.39871	1.39228	1.39722	1.40439	1.24296	1.24463	1.20921	1.13799	1.14963	1.30558	1.08091	1.46715	1.45669	1.37509	1.19098	1.32531	1.3128	1.11792	1.40114	1.56615	1.34846	1.52684	1.47288
mmuM	1.00794	1.15137	1.03419	0.946452	1.07617	1.13166	1.05168	1.01586	0.872409	1.11342	0.926118	1.0309	0.88659	0.990752	1.02524	0.908709	1.02037	0.98314	1.03287	1.05758	0.860592	0.933923	0.84538	0.848459	1.07538	0.969543	1.11792	1.00326	1.01779	0.928784	0.944317	0.877563	0.858278	0.897218	1.06924	0.925471	0.994681	1.04038	1.05682	1.08993	0.812807	1.02524	1.09626	0.941487	1.05237	0.9364	1.09626	1.15212	1.08166
afuC	1.10536	0.88783	0.866652	0.987304	0.829044	1.01655	0.767234	0.788797	0.981235	0.790209	0.811276	0.930776	0.904324	0.823787	1.00655	0.933297	0.932093	0.982604	0.974139	0.977404	0.768857	0.804787	0.761701	0.809634	0.813293	0.833293	0.899666	0.944317	1.11881	0.84801	0.894595	0.786002	0.869075	0.946452	0.810077	0.969543	0.803168	1.08443	0.990752	1.01655	0.784616	0.895198	0.834407	0.832345	1.03222	1.01248	0.828075	0.87645	1.00995
afuB	1.41156	1.45669	1.39722	1.35758	1.42381	1.44263	1.42465	1.48213	1.41474	1.40518	1.22225	1.56455	1.36526	1.51716	1.53889	1.29223	1.45818	1.43497	1.40931	1.35106	1.37598	1.22821	1.27566	1.39382	1.27722	1.3834	1.34767	1.56692	1.40193	1.36609	1.22382	1.36685	1.36353	1.41753	1.56282	1.39473	1.312	1.45586	1.3767	1.43177	1.20921	1.23351	1.26618	1.0876	1.35414	1.59842	1.46642	1.36102	1.43177
ykgN	1.31385	1.4647	1.30865	1.35188	1.41614	1.22138	1.34013	1.3767	1.39228	1.44781	1.07617	1.19704	1.42626	1.51962	1.36526	1.14802	1.3684	1.27378	1.24202	1.37598	1.37265	1.27014	1.18129	0.976712	1.08381	1.38088	1.34505	1.42784	1.34505	1.1388	1.3301	1.37509	1.26856	1.36438	1.49887	1.34767	1.26776	1.27722	1.30784	1.49437	1.18304	1.13099	1.24806	1.20396	1.25579	1.32297	1.2638	1.32374	1.30064
yagB	1.02796	0.996731	1.04304	0.865078	0.990068	0.986601	1.05316	0.962462	1.04584	1.13714	1.05099	0.96895	1.21174	0.890908	0.79874	0.829044	0.858972	0.838162	0.79874	0.889032	0.863435	0.963667	1.03222	0.829044	1.08906	0.858278	0.882677	1.00592	0.814779	0.895198	0.842084	1.11567	1.00995	1.36763	0.893338	1.05533	1.20319	0.992693	0.852255	0.999258	1.07146	0.916067	0.849961	1.24381	0.874757	0.847507	1.05827	0.992693	0.975358
yagA	1.45099	1.49361	1.36609	1.40847	1.41753	1.58054	1.37598	1.24381	1.32452	1.27652	1.35668	1.42545	1.38813	1.40114	1.43761	1.30558	1.44451	1.36102	1.39801	1.4647	1.26856	1.45669	1.54216	1.327	1.35504	1.3857	1.35106	1.4861	1.40114	1.3205	1.3834	1.40931	1.53089	1.4198	1.327	1.3294	1.30709	1.4198	1.45994	1.42296	1.12413	1.27378	1.25312	1.28699	1.42381	1.49667	1.43413	1.50426	1.39636
yagE	1.43497	1.45184	1.47447	1.4737	1.56207	1.39871	1.26934	1.21783	1.58641	1.42784	1.40439	1.25145	1.20921	1.28872	1.30227	1.24893	1.4861	1.42296	1.37911	1.45586	1.52195	1.48061	1.62092	1.27214	1.51472	1.69143	1.44705	1.35504	1.38813	1.30709	1.45345	1.58413	1.81699	1.37347	1.46642	1.87477	1.32136	1.4526	1.34767	1.34103	1.26539	1.16728	1.46396	1.33845	1.40847	1.27806	1.35929	1.41614	1.7218
yagF	1.23438	1.29306	1.07223	1.11171	1.2567	1.47755	1.25057	1.19878	1.2955	1.31958	1.16122	1.10277	1.3327	1.27566	1.05463	1.13012	1.02524	1.10277	1.10277	1.04873	1.27982	1.42858	1.26856	1.27378	1.30064	1.10612	0.988681	1.24124	1.24725	1.11093	1.3743	1.19504	1.20138	1.4213	1.24636	1.24381	1.25229	1.04807	1.1796	1.21004	1.29133	1.00062	1.11567	1.35106	1.19504	1.21097	1.21437	1.31622	1.1438
yagG	1.42545	1.51635	1.41683	1.45818	1.54556	1.42296	1.39228	1.38002	1.41683	1.39636	1.3627	1.32771	1.30784	1.30558	1.38002	1.31622	1.37509	1.32136	1.46958	1.3897	1.36021	1.35859	1.39561	1.35504	1.32531	1.42545	1.47031	1.40033	1.48213	1.35106	1.34767	1.267	1.34678	1.44705	1.3834	1.25858	1.3627	1.2879	1.3684	1.41554	1.32531	1.24463	1.21605	1.39143	1.39801	1.49275	1.54313	1.50265	1.45907
yagH	1.217	1.31719	1.24381	1.1506	1.33439	1.40272	1.19504	1.26127	1.14633	1.20921	1.15685	1.23251	1.14302	1.09056	1.15599	1.21348	1.36685	1.20138	1.21528	1.23606	1.13799	1.33925	1.22225	1.23782	1.10277	1.24636	1.27476	1.34333	1.09217	1.18919	1.13489	1.23251	1.19789	0.954167	1.19971	1.15779	1.16997	1.19971	1.23782	1.29133	1.15137	1.23072	1.18395	1.08166	1.21004	1.32616	1.22382	1.21437	1.31797
yagI	1.39382	1.3684	1.3128	1.3063	1.37509	1.50675	1.34103	1.25579	1.17619	1.26539	1.05606	1.29133	1.14633	1.2058	1.29461	1.273	1.20846	1.3128	1.44705	1.27378	1.2621	1.33439	1.30142	1.267	1.30142	1.33766	1.30558	1.38722	1.40033	1.34846	1.32297	1.1682	1.10036	1.15599	1.34505	1.22138	1.3502	1.33609	1.30709	1.33439	1.18207	1.31453	1.22991	1.07454	1.3205	1.32452	1.33439	1.39871	1.41156
argF	2.12047	2.22388	2.25921	2.3735	2.41568	2.28372	2.23205	2.21736	2.19146	2.20383	2.55181	2.32766	2.25992	2.32205	2.36731	2.19077	2.31994	2.3073	2.30206	2.31176	2.51434	2.37965	2.42979	2.39183	2.32552	2.55181	2.49125	2.58173	2.40042	2.33735	2.31458	2.23996	2.15437	2.13319	2.25414	2.10076	2.14763	2.24899	2.32689	2.19778	2.45569	2.53848	2.59843	2.38365	2.60417	2.33893	2.31683	2.36315	2.39035
yagJ	0.745712	0.802227	0.796669	0.864039	0.797174	0.805248	0.709934	0.736801	0.742591	0.838162	0.787836	0.830459	0.705944	0.799327	0.747	0.713332	0.778036	0.841646	0.709934	0.709934	0.705944	0.699832	0.786545	0.831818	0.753107	0.82576	0.800191	0.951543	0.842586	0.770275	0.799802	0.77263	0.810831	0.768857	0.705944	0.775759	0.786978	0.747	0.806791	0.809153	0.719648	0.787421	0.726963	0.755424	0.835868	0.699832	0.755424	0.869571	0.778973
yagK	0.811276	0.770275	0.83914	0.843668	0.835868	0.884966	0.7647	0.750369	0.754954	0.806791	0.741965	0.894595	0.73176	0.745712	0.747518	0.87296	0.869571	0.958072	0.815658	0.797174	0.77263	0.785503	0.766207	0.751428	0.775384	0.814779	0.876976	0.77263	0.827523	0.743151	0.753107	0.790773	0.766773	0.75808	0.742591	0.821367	0.842084	0.886107	0.742591	0.804787	0.776663	0.776148	0.800706	0.785098	0.80576	0.797174	0.786002	0.855915	0.940848
yagL	0.775759	0.752467	0.784106	0.754954	0.717611	0.764311	0.84421	0.797174	0.892053	1.01183	0.830459	0.831344	0.798284	0.859526	0.824339	0.818906	0.794863	0.776663	0.83634	0.848953	0.89781	0.806791	0.848953	0.830877	0.937682	0.779908	0.768857	0.829044	0.837322	0.774484	0.813827	0.787836	0.806249	0.91307	0.864039	0.826665	0.872409	0.823787	0.798284	0.766773	0.94891	0.778472	0.790209	0.784106	0.773998	0.814779	0.74505	0.775759	0.819456
yagM	0.82576	0.766773	0.843668	0.726963	0.79173	0.790773	0.748741	1.02942	0.747518	0.806249	0.88555	0.728048	0.963667	1.00592	0.765263	0.809634	0.77263	0.795768	0.747	0.734436	1.04807	0.77491	0.946452	0.91307	0.823787	0.831344	0.786002	0.84067	0.830877	0.844838	0.851178	0.752467	0.970882	0.970882	0.985943	0.96697	0.751941	0.831818	0.812807	0.849429	0.763841	0.815204	0.759041	0.881421	0.768337	0.818906	0.870727	0.803573	0.764311
yagN	0.785098	0.829044	0.871174	0.832851	0.82088	0.766207	0.97805	0.78269	0.843148	0.880189	1.00995	0.829539	0.909347	0.862905	0.826665	0.808227	0.824339	0.83684	0.808694	0.837322	0.91426	0.789266	0.852255	0.82088	0.996073	0.800706	0.821367	0.825318	0.792185	0.784616	0.824819	0.87296	0.894595	0.904324	0.819932	0.953582	0.799327	0.808694	0.787836	0.929468	0.832345	0.882677	0.823787	0.868076	0.79393	0.902481	0.848953	0.833811	0.811276
intF	0.806249	0.797771	0.793522	0.84421	0.837322	0.823787	1.08022	0.835341	0.881421	0.884966	0.906829	0.848953	0.923405	1.02524	0.813827	0.815658	0.801227	0.823244	0.843148	0.842084	1.01446	0.848459	0.886107	1.11171	0.958072	0.8117	0.813827	0.807302	0.809634	0.817471	0.92475	1.02182	0.896505	0.848953	0.928784	0.814779	0.902481	0.916067	0.876976	0.862282	0.894595	0.820414	0.839536	0.889632	0.79874	0.866174	0.883784	0.850532	0.825318
yagP	1.15936	1.17265	1.07004	1.12676	0.910602	1.06423	0.831344	1.08443	1.09217	1.07538	1.20662	1.08166	1.18207	0.951543	0.951543	1.00388	1.00062	1.13166	1.02872	1.24725	1.00794	0.986601	0.991383	1.01248	1.15137	1.09449	1.09056	1.06646	0.895883	1.04378	0.986601	1.23521	1.01248	1.21348	1.20488	1.12676	1.13246	1.15448	1.08091	1.12273	1.19704	1.02665	1.00794	1.13323	1.18304	1.30784	0.92475	0.903748	1.10455
yagQ	0.889632	0.941487	0.875844	0.934459	0.971442	0.958657	0.797771	0.870101	0.897218	0.966253	0.858278	1.04247	0.931389	0.91484	0.851178	0.826278	0.991383	1.05168	1.06142	1.00529	0.957436	0.987956	0.80779	0.816899	1.02524	0.942976	1.06924	0.90136	0.954894	0.964248	0.853924	0.797771	0.990068	1.10938	0.8117	0.892053	0.807302	0.935742	0.970205	0.956236	0.853357	0.883234	1.05463	1.00326	1.06205	1.03017	1.19002	1.05982	1.00924
yagR	1.18304	1.14725	1.45507	1.07066	1.23169	1.42066	1.18642	1.22551	1.11717	1.21348	1.2638	1.13489	1.32616	1.37093	1.22039	1.1788	1.25858	1.1926	1.24893	1.11958	1.24806	1.4213	1.30305	1.21949	1.14963	1.12197	1.29461	1.20319	1.27476	1.09056	1.17178	1.18395	1.31797	1.32297	1.24463	1.17178	1.29045	1.17619	1.31113	1.36685	1.26934	1.11093	1.1438	1.31029	1.11881	1.43177	1.20846	1.47118	1.21437
yagS	1.1438	0.893338	0.842586	1.01779	0.805248	1.21348	0.980049	0.964248	0.864039	1.16213	0.935033	1.07538	1.19504	1.13166	1.07538	1.01655	0.982604	0.968201	0.979348	1.01586	1.03155	0.989378	1.08519	1.1796	0.994681	1.00118	0.97879	0.873465	0.986601	1.20396	1.18642	0.874757	0.999933	1.01248	1.07066	1.13626	1.05316	1.10612	1.05982	1.02112	0.855915	0.956236	0.907502	0.985238	1.02596	0.996731	1.07066	1.03017	0.990752
yagT	0.992053	1.05237	0.928784	0.995392	1.07004	1.16649	0.958072	0.838162	1.02726	1.07454	0.847507	1.00262	0.767874	0.861141	0.925471	0.990068	0.963071	0.906212	1.0671	1.1506	0.937682	1.12585	0.993304	1.11093	1.1395	0.983769	1.0309	0.918111	1.05023	0.970882	1.02382	0.84801	0.996731	1.04513	0.959966	0.956236	0.895883	1.02726	0.948253	1.07223	0.823787	1.04513	0.972074	0.808694	1.03639	0.862282	1.10612	1.03222	0.954167
yagU	0.91484	0.757562	0.770275	0.962462	0.932093	0.763319	0.938339	0.861715	0.853924	0.981235	0.799802	0.934459	0.827056	0.84067	0.876976	0.860063	0.823244	0.888352	0.842586	0.867076	0.866652	0.766773	0.846476	0.901887	0.803168	0.915549	0.929468	0.842586	0.869571	0.789266	0.829539	0.788302	0.829539	0.793037	0.862282	0.883234	0.778973	1.03222	0.761195	0.754198	0.961852	0.858972	0.816099	0.770275	0.871174	0.80576	0.745712	0.863435	0.854949
ykgJ	1.17265	1.06205	1.03916	1.24202	1.03711	1.23696	0.91307	1.17433	0.985238	1.19704	1.1788	1.1586	1.21437	1.16495	1.19615	0.965664	1.08906	1.06924	1.11258	1.13323	1.12197	1.09056	1.12917	1.25771	1.20751	1.11958	1.06778	1.11013	1.01116	1.06356	1.11412	1.17348	1.02872	1.22821	1.06778	1.07004	1.18642	1.23251	1.12044	0.96895	1.17525	1.07698	1.03017	1.11013	1.09056	1.17619	1.19355	0.976712	1.08091
yagV	0.970882	0.884966	1.12197	1.08022	1.11567	1.09626	0.788302	0.957436	1.11412	0.996731	1.01779	1.05982	1.0657	1.12349	0.841646	0.953582	0.849961	1.01116	0.919494	1.06924	0.964914	1.09296	1.07004	0.775759	1.02665	1.09374	0.980674	1.0309	1.07146	1.0671	0.770275	1.01913	0.994681	1.02315	1.11093	0.849429	1.02942	1.04657	1.00727	0.952179	0.992053	1.06356	0.989378	1.17619	1.06849	1.00924	1.1586	1.03287	1.03017
yagW	0.996731	1.0019	1.0309	0.97879	0.980049	1.02524	0.823787	1.01842	0.88783	1.06778	1.24806	0.742591	0.929468	1.01058	0.926118	0.964248	0.950105	0.767234	0.765669	1.12585	1.10188	0.864534	1.1395	0.950105	1.15366	0.813827	0.921448	1.1284	1.06778	1.08686	0.895198	0.994006	1.0657	1.11488	1.00062	1.01058	1.07698	1.10938	0.939677	1.25478	1.00655	0.867076	0.869075	1.29377	0.932678	0.964914	1.02665	1.18395	0.768857
yagX	0.98314	1.03351	1.00794	1.07004	0.956832	1.10364	0.766773	0.963071	0.799802	0.801731	1.09953	0.918766	0.919494	1.06066	0.969543	1.04807	0.91484	1.04873	1.07146	0.933297	0.964248	1.12413	1.217	0.996731	1.12917	0.97607	1.01317	0.868595	1.04304	0.939677	0.870101	0.823244	1.11093	0.835341	0.802733	0.779444	0.918111	1.16299	0.953582	1.09133	0.89274	0.878904	0.971442	0.958657	0.985943	0.923405	1.02182	1.21174	1.01116
yagY	1.3897	1.34505	1.39143	1.49026	1.32374	1.45414	1.32374	1.31029	1.37176	1.37347	1.23072	1.39636	1.36609	1.40931	1.35758	1.28264	1.44263	1.41004	1.45099	1.41392	1.23072	1.327	1.28074	1.28355	1.36102	1.34678	1.28446	1.37829	1.29812	1.41753	1.41004	1.35504	1.34333	1.43588	1.40769	1.27108	1.36763	1.32853	1.40272	1.46149	1.27476	1.30227	1.26444	1.23521	1.35106	1.4647	1.52117	1.48515	1.52432
yagZ	0.845924	0.997313	1.14124	0.882054	0.892053	0.918111	0.96895	0.979348	0.841646	0.901887	0.953582	1.0138	1.02942	0.999258	0.800706	0.870101	0.778472	0.830877	0.845924	0.867547	0.977404	1.06276	1.04304	1.10277	1.14633	0.808694	0.987304	1.00456	0.893962	0.932093	0.97274	0.975358	0.832851	0.902481	1.03222	0.990752	0.881421	0.860592	0.931389	1.06066	0.918766	0.832345	0.985238	0.910602	0.842084	0.985943	1.03639	0.944317	1.01913
ykgK	0.873465	0.924101	1.02872	0.781234	0.980674	0.930105	0.966253	0.935033	0.89274	0.848953	1.01655	0.860063	1.07299	0.771786	0.832345	0.887242	0.854949	0.947063	0.884966	0.78269	0.8117	1.07784	1.08686	0.889632	1.03975	0.841646	0.851178	0.909347	0.958657	1.07784	0.903058	1.04304	0.96756	0.84538	1.09217	0.945685	0.981976	0.789713	0.799802	0.947685	0.920068	0.797771	0.797771	0.998685	0.954167	1.06142	0.859526	0.980049	0.777595
ykgL	0.976712	1.10036	0.990752	1.01058	0.970205	1.00592	1.01842	1.02112	0.773578	0.865078	1.12758	0.961292	1.07454	1.07223	1.00995	0.959245	1.03493	0.918111	0.969543	0.989378	1.01116	1.14725	0.830081	1.1395	0.819932	1.05099	0.935033	0.841646	1.01183	1.09133	1.00118	0.963071	1.11488	0.843668	0.940848	0.803997	1.04513	0.861141	0.94891	1.00062	1.0876	1.05533	0.870727	1.07004	0.940274	1.12676	0.874072	0.933923	1.05099
ykgM	0.824819	0.808227	0.800706	0.786545	0.814355	0.82576	0.821367	0.781234	0.771354	0.904324	0.803997	0.822355	0.946452	0.814355	0.828075	1.04442	0.84421	0.780347	0.767234	0.793037	0.867076	0.88555	0.816517	0.85546	0.874072	0.84538	0.857164	0.803573	0.812807	0.812807	0.778973	0.771786	0.779908	0.754198	0.865078	0.868595	0.870101	0.798284	0.794863	0.850532	0.846992	0.842586	0.874072	0.931389	0.825318	0.797771	0.821367	0.865078	0.905595
ykgM	0.816099	0.911203	0.84067	0.771354	0.835341	0.841646	0.763841	0.87296	0.834407	0.812247	0.809153	0.762215	0.866652	0.788302	0.769742	0.78269	0.825318	0.762758	0.828581	0.779444	0.799802	0.884966	0.760134	0.808227	0.922712	0.781664	0.786545	0.890329	0.831818	0.846992	0.777118	0.815658	0.939052	0.785503	0.765263	0.806791	0.890908	0.814355	0.816517	0.853357	0.80576	0.767874	0.796235	1.05912	0.81797	0.828581	0.83634	1.07299	0.793522
eaeH	0.846992	0.832345	0.816099	0.817471	0.741965	0.889032	0.819932	0.837763	0.844838	0.84538	0.765263	0.893338	0.815204	0.816899	0.83634	0.897218	0.925471	0.906829	0.918111	0.852774	0.831818	0.826665	1.01913	0.838162	0.929468	0.902481	0.917391	0.781664	0.858972	0.854949	0.862905	0.78224	0.912521	0.876976	0.846992	0.790773	0.780347	0.83684	0.837322	0.80779	0.888352	0.827056	0.939052	0.744479	0.860592	0.821367	0.862282	0.748741	0.800706
insE-1	0.953582	1.01842	1.11342	1.03568	1.11488	0.917391	1.00794	0.95281	0.895198	1.03568	1.00794	1.06142	1.01514	1.09711	0.873465	0.957436	1.03975	0.807302	1.13799	0.992053	1.20488	1.07698	1.07617	1.02596	1.11258	1.16396	1.05237	1.10784	0.920068	1.0138	1.07066	1.04943	0.999258	1.12118	1.17619	0.827523	0.83634	0.961292	0.985238	1.10112	0.935033	0.804394	0.856519	0.97805	0.923405	0.980674	1.15685	1.15448	0.979348
insE-2	0.990752	1.10364	1.04873	0.981235	1.13166	1.07454	0.907502	0.908709	0.888352	0.867547	1.02182	0.992693	0.961852	0.863435	0.819932	0.958657	0.953582	0.924101	0.963071	0.910602	0.841646	0.996073	1.11488	0.906212	1.10455	1.11567	0.955535	1.09296	0.886107	1.01842	0.900663	0.972074	0.809634	1.04178	1.07223	0.990068	1.03419	1.04304	1.01655	0.990068	0.814355	0.935742	0.96756	0.952179	0.988681	0.968201	0.929468	1.04584	1.04038
insE-3	0.986601	1.10784	1.03287	1.04115	1.00456	0.845924	0.896505	0.946452	0.92475	0.96895	0.920815	0.883784	0.796669	0.957436	0.95281	0.97879	0.959966	1.15366	0.954894	0.908709	1.21437	1.07004	0.962462	1.10188	1.16997	1.08091	1.03287	0.920815	0.94891	1.15291	1.02726	0.935033	1.10277	1.20396	1.04442	1.08318	0.88555	1.05023	0.98314	1.18304	0.951543	0.908075	0.910602	1.11171	0.96697	1.05758	1.00529	1.03855	1.03855
insE-4	0.946452	1.18919	1.09537	0.92475	1.00118	0.990068	0.848953	1.09296	0.906829	1.10036	1.01446	0.97274	0.999933	1.03568	1.07878	0.930776	0.990068	0.816099	0.801227	0.904976	1.15212	0.936981	1.09872	0.863435	0.940848	1.09056	1.00794	0.918766	0.975358	1.01058	1.03222	1.1586	1.15519	0.996731	1.17348	0.897218	0.850532	1.05463	1.00118	1.01969	1.00592	1.05982	0.976712	1.05463	0.91307	1.26043	0.983769	1.01514	1.11013
insE-5	0.994006	1.14882	1.01248	1.11342	0.982604	1.03711	0.924101	0.981976	1.06276	0.803997	0.917391	1.06066	1.14203	1.09626	0.968201	0.973413	0.883234	0.810077	0.871174	0.908075	1.06356	1.01058	1.10938	1.02796	0.835341	0.955535	1.08091	0.999933	0.903058	0.965664	1.00262	1.08906	1.06142	0.799802	0.939677	1.00529	1.00388	0.994681	1.01183	1.06276	1.16566	0.928784	0.895198	1.08835	0.999258	1.16029	1.03222	1.09449	0.972074
insF-1	1.05827	1.01723	1.00118	0.926795	0.955535	0.91426	0.843668	0.91426	0.879544	0.945685	0.957436	0.956832	0.988681	0.849961	0.945034	1.01446	0.837322	0.909347	0.930776	0.918111	0.829044	0.990068	1.11412	1.0671	0.975358	0.995392	1.02942	1.12413	1.00794	0.901887	0.965664	0.918766	0.845924	0.930105	0.977404	0.92821	0.954894	0.97607	0.973413	0.953582	0.954894	0.92821	0.88659	1.01514	1.11958	1.01058	0.944317	0.887242	0.930105
insF-2	0.926795	0.935742	1.125	1.19615	1.02596	1.10455	0.903058	0.913674	0.974796	0.858278	0.928784	1.00592	0.915549	0.930776	1.02112	0.945034	0.969543	0.843668	0.878248	0.90136	1.0876	0.92821	1.00326	1.10364	0.921448	0.895198	0.884966	0.879544	0.911203	0.947685	0.981976	1.00592	0.876976	0.819456	0.872409	0.848459	0.970205	1.0861	0.946452	0.917391	0.937682	1.00794	0.940274	1.00388	1.13099	1.01586	1.01446	1.02872	1.05168
insF-3	1.02382	1.02037	0.992053	1.09374	0.948253	1.07004	0.792185	0.954894	1.04038	0.837763	0.825318	0.963071	0.809153	0.909941	1.05606	0.994681	1.12413	0.97607	0.89274	0.979348	0.97274	0.862905	0.97879	0.992053	0.811276	1.14633	0.925471	0.877563	0.923405	1.00794	0.786978	0.799802	0.777595	0.793522	0.983769	0.959245	0.864039	0.794443	1.01317	0.908075	0.81797	1.04807	1.11093	0.89274	1.05682	1.11958	0.91484	1.04513	1.12273
insF-4	0.957436	0.851761	0.907502	0.997313	0.937682	1.12273	1.01723	0.958072	0.772203	0.783147	0.939677	0.97879	1.03419	1.03493	0.929468	0.809153	1.03568	0.868076	0.962462	1.0138	0.784616	0.855915	0.969543	1.02315	0.82088	1.16029	0.966253	1.16122	0.841127	0.900172	0.91426	1.00118	0.730871	0.77263	0.944317	0.97607	0.896505	0.985943	0.89781	0.940274	0.795768	1.13626	1.05682	0.928784	1.04442	0.904976	0.957436	0.945034	0.977404
insF-5	1.07617	0.994681	0.97879	1.03351	1.10612	0.941487	0.930105	0.911822	1.15685	1.03975	0.963071	0.882677	1.00456	0.96756	1.01183	1.06778	1.06066	1.05316	1.00794	1.02382	1.04735	1.13166	1.07066	0.877563	0.915549	1.0309	0.96697	0.973413	1.00655	0.842586	0.918766	1.07146	0.958657	0.892053	0.974796	1.0138	0.965664	1.07784	1.09872	0.900663	1.04943	1.05237	0.982604	1.07949	0.95281	0.999258	1.11258	1.00858	1.00794
ykgA	0.823787	0.993304	0.852774	0.957436	1.03493	0.905595	0.972074	1.11093	1.14882	0.92821	1.13411	0.839536	1.03155	1.07066	0.979348	0.940848	0.866652	1.14725	1.01842	0.791292	1.07698	0.912521	0.801731	1.05912	0.842586	1.00456	0.79874	0.97274	0.965664	0.96756	1.02112	1.05023	0.96895	1.02596	1.05237	1.02665	0.981235	0.857164	0.96895	0.922712	0.893338	0.932678	1.08835	1.13567	1.01317	1.11567	0.95281	0.974139	0.893962
ykgB	0.980049	0.934459	1.13489	0.906212	1.06276	0.88783	0.91426	0.800191	0.934459	1.05912	0.916744	0.843148	0.878248	0.901887	0.899021	0.862282	0.840141	0.843148	0.921448	0.976712	0.893338	0.867076	0.862282	0.949484	1.03493	0.811276	1.00924	0.915549	0.839536	0.912521	0.876976	1.01842	0.983769	1.07146	0.878248	0.96756	1.03711	0.932678	0.928784	0.913674	0.960669	0.866652	0.819932	1.21605	0.879544	0.810831	1.1682	0.987956	0.830459
ykgI	0.754954	0.779444	0.755957	0.734436	0.777595	0.75808	0.755424	0.778472	0.747	0.760767	0.946452	0.850532	0.795768	0.916744	0.709934	0.715315	0.742591	0.73892	0.699832	0.741965	0.728048	0.742591	0.755957	0.945685	0.746348	0.741965	0.77491	0.732742	0.749828	0.780787	0.736801	0.842586	0.849429	0.760134	0.737556	0.789266	0.830459	0.726963	0.719648	0.770275	0.752467	0.749238	0.740723	0.800706	0.709934	0.735249	0.789266	0.719648	0.828581
ykgC	0.803573	0.794863	0.783633	0.771786	0.778973	0.860063	0.73956	0.796235	0.741965	0.800191	0.832345	0.713332	0.869075	0.757091	0.877563	0.797771	0.926118	0.736801	0.784616	0.792185	0.737556	0.792185	0.751941	0.89153	0.790773	0.912521	1.03017	0.743151	0.831344	0.771354	0.748741	0.883784	0.83634	0.857688	0.959245	0.816899	0.853924	0.858278	0.775759	0.83914	0.834407	0.9364	0.894595	0.812807	0.842586	0.726963	0.778973	0.792185	0.79874
ykgD	0.832345	0.830459	0.761701	0.869075	0.785503	0.931389	0.751428	1.00326	0.761195	0.790773	0.723046	0.757562	0.768857	0.780787	0.849961	0.865078	0.866174	0.806249	0.886107	0.939052	0.753107	0.82576	0.760767	0.899666	0.740136	0.929468	0.868595	0.768337	0.810831	0.80576	1.00995	0.821815	0.807302	0.810436	0.738229	0.847507	0.764311	0.870101	0.83914	0.787421	0.768857	0.867547	0.89781	0.761195	0.829539	0.903058	0.800191	0.780787	0.940274
ykgE	1.05982	1.02182	0.865078	1.11638	1.00326	1.03855	0.823244	0.933923	0.896505	1.02382	0.846476	1.07066	0.859526	0.830459	1.08519	1.1778	1.217	1.20662	1.07066	1.03568	1.06205	1.03975	0.927524	0.917391	1.03639	1.03351	1.20921	0.964914	1.25391	1.15779	0.889032	0.894595	0.944317	1.15448	0.881421	0.951543	0.90136	1.13489	1.20846	1.0309	0.901887	1.13799	1.13411	0.866174	1.08993	1.07949	1.20488	0.915549	1.11567
ykgF	1.03287	1.07949	1.09374	0.919494	1.07066	0.87645	0.940274	0.884364	0.781664	1.10938	0.980674	0.881421	1.06924	0.987956	0.821815	0.930105	0.98314	0.986601	1.04943	0.950105	1.03419	0.895883	0.908075	0.947685	0.772203	1.10112	1.06066	1.0657	0.932678	1.09296	0.908075	0.889632	0.810077	1.15366	0.998685	0.853924	0.903748	1.00456	1.10536	1.08381	0.990752	0.933297	1.0309	1.02037	0.834854	1.05533	1.02796	1.08686	0.98314
ykgG	0.901887	0.922712	0.91426	1.03782	0.830877	0.975358	0.932678	0.747	0.798284	0.780787	0.736801	0.90136	0.748741	0.846992	0.919494	0.95281	1.01586	0.950824	1.00529	0.965664	0.830459	0.821367	0.799327	0.874757	0.77491	0.976712	0.956832	0.966253	0.92475	1.06646	0.755957	0.803997	0.775759	0.796669	1.00118	0.784106	0.748741	0.91484	1.00262	0.906212	0.800191	0.997989	1.05827	0.73176	1.04378	0.955535	0.873465	0.936981	0.92821
ykgH	0.828581	0.810436	0.807302	0.815204	0.916744	0.80576	0.927524	0.818449	0.942181	0.861141	1.00456	0.871174	0.966253	0.89153	0.811276	0.804787	0.828075	0.894595	0.821367	0.800706	0.911822	0.786978	0.881421	0.846476	0.917391	0.79538	0.841646	0.858972	0.808227	0.859526	0.856519	1.00655	0.945685	1.0309	0.83874	0.858972	0.910602	0.822355	0.789266	0.890329	0.861715	0.835341	0.845924	0.97274	0.803168	0.917391	1.02315	0.924101	0.84421
betA	2.62641	2.58061	2.57378	2.55821	2.53972	2.4032	2.36249	2.43175	2.41568	2.47686	2.05332	2.12047	2.19778	2.19231	2.29262	2.1994	2.21949	2.23862	2.18912	2.08461	2.21306	2.19474	2.2283	2.2283	2.17997	2.00198	2.02383	2.02383	2.06998	2.08138	2.19231	2.23486	2.18824	2.18301	2.18912	2.28017	2.2659	2.36531	2.27188	2.36959	2.09762	2.18207	2.16695	2.17081	2.15884	2.2569	2.27727	2.23862	2.27399
betB	3.0355	2.96579	2.95762	2.90648	2.89746	2.73642	2.75338	2.77103	2.72541	2.80549	2.37903	2.39393	2.48623	2.45031	2.5194	2.48684	2.51636	2.56216	2.45569	2.42285	2.48486	2.46337	2.47558	2.45232	2.44608	2.37707	2.37965	2.32845	2.44201	2.39831	2.34485	2.48557	2.45372	2.50169	2.39899	2.68805	2.62045	2.70083	2.66065	2.70137	2.41311	2.46985	2.47315	2.49194	2.56678	2.59206	2.66065	2.58617	2.62267
betI	2.81925	2.7588	2.72594	2.70467	2.70137	2.65388	2.62094	2.627	2.61894	2.627	2.42627	2.40459	2.40898	2.35583	2.43435	2.43047	2.57083	2.57477	2.47623	2.44907	2.30579	2.35887	2.34622	2.34424	2.34485	2.25992	2.31095	2.2696	2.29334	2.29053	2.27188	2.41794	2.29857	2.34122	2.29475	2.57015	2.54614	2.55652	2.58231	2.55465	2.37773	2.38365	2.39754	2.46547	2.48746	2.55821	2.55871	2.52442	2.52623
betT	2.87057	2.85387	2.80973	2.80871	2.76505	2.78502	2.7673	2.81246	2.87315	2.88581	2.31316	2.4026	2.4628	2.47109	2.53069	2.2422	2.39754	2.45446	2.33524	2.31529	2.2794	2.34622	2.36031	2.36105	2.2305	2.13152	2.13626	2.17228	2.18375	2.2955	2.24681	2.35073	2.23715	2.23556	2.26894	2.58453	2.53848	2.58231	2.59843	2.57141	2.37569	2.24528	2.26144	2.42979	2.45446	2.47487	2.46921	2.43644	2.50931
yahA	2.25488	2.36174	2.27871	2.22171	2.21802	2.71564	2.28078	2.23626	2.27459	2.53848	2.1955	2.8497	2.55118	2.41037	2.51434	2.68961	2.94143	2.92854	2.77522	2.57747	2.8146	2.59051	2.63791	2.94729	2.99373	2.00881	2.02197	2.12223	1.91193	1.9719	2.20613	2.14763	2.07247	2.04996	2.01351	2.13397	1.98847	2.13466	2.13152	2.03965	2.47558	2.30579	2.67085	2.55537	2.38513	2.1552	2.17228	2.12374	2.10546
yahB	1.96169	1.95021	1.86776	1.95599	1.89992	2.01068	2.01691	1.98692	1.99856	1.98087	2.03793	2.07338	2.06368	2.02099	2.04625	1.98692	2.07505	2.09679	2.05587	2.10308	1.99944	2.01939	1.98692	2.01351	2.08138	1.95979	1.93538	1.9719	1.95206	1.90638	1.99674	2.08611	2.01765	2.02576	2.0071	1.98526	1.9381	1.97578	1.98949	1.94629	2.03881	1.95599	1.96432	2.03793	2.00286	2.01857	2.11601	2.01939	2.11445
[truncated: 4,135 more rows]
[truncated: 6 more columns]

## Sheet: Evolved without stress
Table S2. Transcriptome data: log10 transformed expression level (Sheet 3: Evolved streins without stress).
[truncated: 4,493 more rows]
[truncated: 6 more columns]
