# Supplementary material for: Prediction of Cross-resistance and Collateral Sensitivity by Gene Expression profiles and Genomic Mutations
Source: Sci Rep. 2017 Oct 25;7:14009. doi: 10.1038/s41598-017-14335-7 (PMC5656584; doi:10.1038/s41598-017-14335-7)
Supplement: Supplementary file 4 — Supplementary Table S3 [file 41598_2017_14335_MOESM4_ESM.xlsx]

## Sheet: Mutations
Table S3. Fixed mutations in resistant strains					The highlighted mutations were introduced to the genome of parent strain (See Figure 5).
Resistant strain	Line	Mutation type	Effect	Gene	Function	Position start	Position end	Nucleotide (Parent)	Nucleotide (Resistant)	Amino acid (Parent)	Amino acid (Resistant)
NaCl	1	Deletion	Frame-shift	chaA	calcium/sodium:proton antiporter	1076347	1076347	A	-
		Deletion	Frame-shift	proV	glycine betaine transporter subunit	2315399	2315411	ATCCACAGCGAGC	-
		Point mutation	Non-synonymous	mdtF	multidrug transporter, RpoS‑dependent	3101168	3101168	C	A	S	R
		Insertion	rfaY ← / ← rfaI	IG		3230291	3230291	-	T
		Point mutation	Non-synonymous	wzyE	predicted Wzy protein	3407932	3407932	C	T	S	L
	2	Deletion	Frame-shift	proV	glycine betaine transporter subunit	2315370	2315376	TAAAAAT	-
		Insertion	rfaY ← / ← rfaI	IG		3230291	3230291	-	T
		Point mutation	Non-synonymous	spoT	bifunctional (p)ppGpp synthetase II/guanosine‑3',5'‑bis pyrophosphate 3'‑pyrophosphohydrolase	3252721	3252721	G	A	G	D
	3	Deletion	Frame-shift	proV	glycine betaine transporter subunit	2315399	2315411	ATCCACAGCGAGC	-
		Insertion	rfaY ← / ← rfaI	IG		3230291	3230291	-	T
		Point mutation	Non-synonymous	wzyE	predicted Wzy protein	3407932	3407932	C	T	S	L
	4	Point mutation	Non-synonymous	topA	DNA topoisomerase I, omega subunit	1135328	1135328	A	G	N	D
		Deletion	719 bp deletion	pykF,lpp	pyruvate kinase I,murein lipoprotein	1438376	1439094	DELETION	719
		Deletion	Frame-shift	proV	glycine betaine transporter subunit	2315375	2315375	A	-
	5	Deletion	2454 bp deletion	pykF,lpp,ynhG,sufE	pyruvate kinase I,murein lipoprotein,conserved protein,sulfur acceptor protein	1438342	1440795	DELETION	2454
		Deletion	Frame-shift	proV	glycine betaine transporter subunit	2316362	2316362	G	-
KCl	1	Point mutation	Non-synonymous	chaA	calcium/sodium:proton antiporter	1076236	1076236	G	A	L	F
		Deletion	3691 bp deletion	proX,ygaX,ygaY,ygaZ,ygaH,mprA	glycine betaine transporter subunit,predicted transporter,predicted transporter (pseudogene),predicted transporter,predicted inner membrane protein,DNA-binding transcriptional regulator	2318050	2321740	DELETION	3691
	2	Deletion	1 AA deletion	ftsI	transpeptidase	87679	87681	GCG	-	G	-
		Point mutation	Non-synonymous	nagA	N‑acetylglucosamine‑6‑phosphate deacetylase	574230	574230	A	C	F	V
		Deletion	Frame-shift	proV	glycine betaine transporter subunit	2315399	2315411	ATCCACAGCGAGC	-
	3	Deletion	1 AA deletion	ftsI	transpeptidase	87679	87681	GCG	-	G	-
	4	Deletion	1 AA deletion	ftsI	transpeptidase	87679	87681	GCG	-	G	-
		Insertion	Frame-shift	proX	glycine betaine transporter subunit	2317741	2317741	-	ATCTGCCG
	5	Point mutation	Synonymous	ppiB	peptidyl‑prolyl cis‑trans isomerase B	454764	454764	A	T	R	R
		Point mutation	nrdF → / → proV	IG		2315335	2315335	G	T
		Insertion	rfaY ← / ← rfaI	IG		3230291	3230291	-	T
CoCl2	1	Point mutation	Non-synonymous	ydeO	predicted DNA‑binding transcriptional acfivator	1289773	1289773	T	A	M	L
		Deletion	Frame-shift	proQ	predicted structural transport element	1595335	1595345	CAGCACGCTGT	-
		Point mutation	Amber mutation	feoB	fused ferrous iron transporter, protein B	2994194	2994194	G	A	W	Stop
		Deletion	Frame-shift	corA	magnesium/nickel/cobalt transporter	3431278	3431278	G	-
	2	Point mutation	fabI ← / ← ycjD	IG		1155470	1155470	A	G
		Deletion	Frame-shift	yeaM	predicted DNA‑binding transcriptional regulator	1555202	1555202	C	-
		Point mutation	Non-synonymous	yfcC	predicted inner membrane protein	1987725	1987725	T	C	M	T
		Point mutation	Non-synonymous	tolC	transport channel	2659724	2659724	C	T	P	L
		Point mutation	Non-synonymous	feoB	fused ferrous iron transporter, protein B	2992508	2992508	G	A	G	D
		Insertion	yieN ← / → trkD	IG		3360396	3360396	-	G
		Deletion	ilvL → / → ilvM	IG		3379681	3379681	G	-
		Deletion	3071 bp deletion	uvrD,yigE,corA	DNA-dependent ATPase I and helicase II,predicted protein,magnesium/nickel/cobalt transporter	3428191	3431261	DELETION	3071
		Point mutation		rrlA	23S rRNA (rrlA)	3467070	3467070	T	C
		Point mutation	Non-synonymous	rpoB	RNA polymerase, beta subunit	3612508	3612508	A	G	N	S
	3	Deletion	Frame-shift	feoB	fused ferrous iron transporter, protein B	2993729	2993730	CG	-
		Deletion	Frame-shift	corA	magnesium/nickel/cobalt transporter	3431188	3431194	ATCGGCT	-
	4	Point mutation	yohL ← / → yohM	IG		1760003	1760003	A	T
		Point mutation	Non-synonymous	rpsL	30S ribosomal subunit protein S12	2926382	2926382	C	G	V	L
		Point mutation	Non-synonymous	corA	magnesium/nickel/cobalt transporter	3431263	3431263	C	G	P	A
	5	Point mutation	Non-synonymous	gcvP	glycine decarboxylase, PLP‑dependent, subunit (protein P) of glycine cleavage complex	2554099	2554099	T	G	H	P
		Insertion		feoA	ferrous iron transporter, protein A	2992198	2992198	-	A
		Point mutation	Amber mutation	corA	magnesium/nickel/cobalt transporter	3431341	3431341	C	T	Q	Stop
Na2CO3	1	Deletion	Frame-shift	ycfN	thiamin kinase	994687	994687	T	-
		Point mutation	Non-synonymous	rho	transcription termination factor	3395955	3395955	G	T	R	L
	2	Point mutation	Non-synonymous	thiL	thiamin‑monophosphate kinase	343408	343408	G	A	R	H
		Point mutation	Non-synonymous	sapA	predicted antimicrobial peptide transporter subunit	1160178	1160178	C	T	A	T
	3	Deletion	ribD → / → ribE	IG		342357	342357	C	-
		Point mutation	Non-synonymous	sapF	predicted antimicrobial peptide transporter subunit	1156359	1156359	G	T	P	T
		Point mutation	Non-synonymous	rsmB	16S rRNA m5C967 methyltransferase, S‑adenosyl‑L‑methionine‑dependent	2904141	2904141	G	T	W	C
	4	Deletion	Frame-shift	hlpA	periplasmic chaperone	189431	189431	G	-
		Point mutation	Non-synonymous	rpsM	30S ribosomal subunit protein S13	2910079	2910079	T	A	D	V
	5	Point mutation	Non-synonymous	thiL	thiamin‑monophosphate kinase	343414	343414	T	A	F	Y
		Point mutation	Non-synonymous	manY	mannose‑specific enzyme IIC component of PTS	1583643	1583643	T	A	I	N
		Point mutation	Ochre mutation	htpX	predicted endopeptidase	1591969	1591969	G	A	Q	Stop
L-Lactate	1	Deletion	Frame-shift	hepA	RNA polymerase‑associated helicase protein, ATPase and RNA polymerase recycling factor	57582	57588	CGTGGCG	-
		Point mutation	ssuE ← / → ycbQ	IG		860282	860282	A	C
		Point mutation	fabG → / → acpP	IG		982901	982901	T	G
		Point mutation	Non-synonymous	purU	formyltetrahydrofolate hydrolase	1093354	1093354	G	C	D	E
	2	Point mutation	Non-synonymous	astC	succinylornithine transaminase, PLP‑dependent	1513103	1513103	A	C	S	A
		Point mutation	Non-synonymous	purT	phosphoribosylglycinamide formyltransferase 2	1611862	1611862	A	T	E	V
		Point mutation	Non-synonymous	sspA	stringent starvation protein A	2845007	2845007	A	C	M	R
	3	Point mutation	Non-synonymous	purU	formyltetrahydrofolate hydrolase	1093415	1093415	A	G	I	T
		Deletion	Frame-shift	gidB	methyltransferase, glucose‑inhibited cell‑division protein	3352430	3352454	GGAAGATGGTGGCACCAGCTCACCA	-
	4	Point mutation	Non-synonymous	aldA	aldehyde dehydrogenase A, NAD‑linked	1201242	1201242	T	A	L	Q
		Insertion		purT	phosphoribosylglycinamide formyltransferase 2	1611983	1611983	-	T
		Point mutation	Non-synonymous	rpoA	RNA polymerase, alpha subunit	2908770	2908770	T	G	T	P
		Point mutation	Non-synonymous	rpsD	30S ribosomal subunit protein S4	2909302	2909302	A	G	Y	H
	5	Point mutation	Amber mutation	hepA	RNA polymerase‑associated helicase protein, ATPase and RNA polymerase recycling factor	56373	56373	G	A	Q	Stop
		Point mutation	Non-synonymous	glnD	uridylyltransferase	175329	175329	A	G	L	S
		Point mutation	Non-synonymous	rpoC	RNA polymerase, beta prime subunit	3617629	3617629	C	T	H	Y
L-Malate	1	Point mutation	yojL ← / ← ompC	IG		1881982	1881982	C	A
		Point mutation	Non-synonymous	cysM	cysteine synthase B	2091771	2091771	G	T	A	E
	2	Point mutation	yojL ← / ← ompC	IG		1881982	1881982	C	A
		Point mutation	Non-synonymous	rpoC	RNA polymerase, beta prime subunit	3614960	3614960	G	T	R	L
	3	Point mutation	yojL ← / ← ompC	IG		1881975	1881975	A	C
		Point mutation	Non-synonymous	rpsM	30S ribosomal subunit protein S13	2909994	2909994	C	A	K	N
	4	Point mutation	Non-synonymous	abrB	predicted regulator	610004	610004	C	T	E	K
		Point mutation	Non-synonymous	nudE	ADP‑ribose diphosphatase	2977561	2977561	G	T	A	E
	5	Point mutation	yojL ← / ← ompC	IG		1881981	1881981	C	T
		Point mutation	Non-synonymous	rpoC	RNA polymerase, beta prime subunit	3617867	3617867	C	A	P	Q
Sodium-Methacrylate	1	Point mutation	Non-synonymous	ydhT	conserved protein	1430371	1430371	G	T	R	S
		Point mutation	Non-synonymous	pykF	pyruvate kinase I	1438157	1438157	G	A	A	T
		Deletion	Frame-shift	cspC	stress protein, member of the CspA‑family	1587541	1587542	GA	-
		Insertion	gcvP ← / ← gcvH	IG		2555767	2555767	-	GTGAGG
		Point mutation	Non-synonymous	rpoC	RNA polymerase, beta prime subunit	3616653	3616653	G	A	M	I
	2	Point mutation	Non-synonymous	ydhT	conserved protein	1430401	1430401	C	G	E	Q
		Point mutation	Non-synonymous	pykF	pyruvate kinase I	1438241	1438241	C	A	P	T
		Deletion	1 AA deletion	prkB	predicted phosphoribulokinase	2936477	2936479	CCA	-	T	-
		Deletion	4 AA deletion	rpoC	RNA polymerase, beta prime subunit	3615166	3615177	CGTGAAGAGCTG	-	REEL	-
	3	Insertion		ihfB	integration host factor (IHF), DNA‑binding protein, beta subunit	826737	826737	-	GT
		Point mutation	Non-synonymous	pykF	pyruvate kinase I	1437493	1437493	A	T	E	D
		Point mutation	Non-synonymous	yobF	predicted protein	1587616	1587616	A	C	L	R
	4	Insertion		ihfB	integration host factor (IHF), DNA‑binding protein, beta subunit	826737	826737	-	GT
		Point mutation	Non-synonymous	pykF	pyruvate kinase I	1437305	1437305	A	T	T	S
		Point mutation	rrmA ← / ← cspC	IG		1587321	1587321	G	C
		Point mutation	Non-synonymous	ygcE	predicted kinase	2412842	2412842	A	C	K	Q
	5	Deletion	15 AA deletion	ybjT	conserved protein with NAD(P)‑binding Rossmann‑fold domain	770150	770194	TCATCGAAAGCGATCAGCCGTTGTGGGATGAGTGCACGTAGCGCG	-	ALRALIPQRLIAFDD	-
		Point mutation	Non-synonymous	pykF	pyruvate kinase I	1437314	1437314	C	A	P	T
		Point mutation	Non-synonymous	ihfA	integration host factor (IHF), DNA‑binding protein, alpha subunit	1476895	1476895	A	T	F	I
		Point mutation	Amber mutation	cspC	stress protein, member of the CspA‑family	1587473	1587473	G	A	Q	Stop
Crotonic-acid-Na	2	Deletion	frmR ← / ← hemB	IG		306211	306211	G	-
		Point mutation	Non-synonymous	yciK	predicted oxoacyl‑(acyl carrier protein) reductase, EmrKY‑TolC system	1132860	1132860	T	C	N	S
		Insertion	fabI ← / ← ycjD	IG		1155323	1155323	-	GATTCGTCG
		Insertion	2 AA insertion	dam	DNA adenine methylase	2967094	2967094	-	TACTGC	-	SS
		Point mutation	Amber mutation	cdh	CDP‑diacylglycerol phosphotidylhydrolase	3539458	3539458	C	T	Q	Stop
	3	Insertion	metY ← / → argG	IG		2791735	2791735	-	A
		Point mutation	Synonymous	crp	DNA‑binding transcriptional dual regulator	2938048	2938048	G	A	M	M
		Deletion	Frame-shift	rffD	UDP‑N‑acetyl‑D‑mannosaminuronic acid dehydrogenase	3401666	3401673	GTTCAAAG	-
		Point mutation	Non-synonymous	rpoC	RNA polymerase, beta prime subunit	3618527	3618527	C	T	A	V
	5	Deletion	554 bp deletion	rffE,rffD	UDP-N-acetyl glucosamine-2-epimerase,UDP-N-acetyl-D-mannosaminuronic acid dehydrogenase	3400266	3400819	DELETION	554
		Point mutation	Non-synonymous	rpoC	RNA polymerase, beta prime subunit	3618527	3618527	C	T	A	V
Methylglyoxal	1	Point mutation	ydhL ← / → ydhM	IG		1407587	1407587	G	A
		Point mutation	Non-synonymous	glyQ	glycine tRNA synthetase, alpha subunit	3162768	3162768	A	T	D	E
	2	Point mutation	Non-synonymous	ftsI	transpeptidase	87991	87991	G	T	G	V
		Point mutation	Non-synonymous	ddlB	D‑Alanine:D‑alanine ligase	97315	97315	C	A	S	R
		Point mutation	ydhL ← / → ydhM	IG		1407587	1407587	G	A
		Deletion	trxA → / → rhoL	IG		3395364	3395377	AACTTAGTGTTGAC	-
	3	Point mutation	Non-synonymous	ydhM	predicted DNA‑binding transcriptional regulator	1407735	1407735	T	G	S	A
		Point mutation	Non-synonymous	pykF	pyruvate kinase I	1438071	1438071	T	A	I	N
		Point mutation	Synonymous	yfeU	predicted PTS component	2098789	2098789	G	T	A	A
		Deletion	Frame-shift	rpoC	RNA polymerase, beta prime subunit	3618650	3618662	ACGCGTACCACCA	-
	4	Point mutation	mak → / ← araJ	IG		318856	318856	A	G
		Point mutation	mak → / ← araJ	IG		318862	318862	G	T
		Point mutation	Non-synonymous	pth	peptidyl‑tRNA hydrolase	1063716	1063716	C	T	A	T
		Point mutation	Non-synonymous	purU	formyltetrahydrofolate hydrolase	1093310	1093310	C	A	R	L
		Point mutation	Non-synonymous	trpB	tryptophan synthase, beta subunit	1121980	1121980	C	A	R	L
		Point mutation	Non-synonymous	yddV	predicted diguanylate cyclase	1273577	1273577	C	T	A	T
		Point mutation	ydhL ← / → ydhM	IG		1407587	1407587	G	A
		Point mutation	Non-synonymous	polA	fused DNA polymerase I 5'‑>3' exonuclease/3'‑>5' polymerase/3'‑>5' exonuclease	3478222	3478222	C	A	R	S
	5	Point mutation	ydhL ← / → ydhM	IG		1407587	1407587	G	A
		Point mutation	Non-synonymous	ydjE	predicted transporter	1534485	1534485	T	A	I	F
		Point mutation	Non-synonymous	purT	phosphoribosylglycinamide formyltransferase 2	1611137	1611137	G	T	E	D
		Deletion	Frame-shift	spr	predicted peptidase, outer membrane lipoprotein	1844249	1844249	G	-
n-buthanol	1	Point mutation	Non-synonymous	acrA	multidrug efflux system	392389	392389	A	C	V	G
		Point mutation	Non-synonymous	nagC	DNA‑binding transcriptional dual regulator	573790	573790	G	T	P	T
		Point mutation	Non-synonymous	ybgQ	predicted outer membrane protein	612924	612924	C	A	R	L
		Deletion	2926 bp deletion	yneK,ydeA,marC	predicted protein,predicted arabinose transporter,predicted transporter	1322972	1325897	DELETION	2926
		Deletion	194 bp deletion	barA	hybrid sensory histidine kinase, in two‑component regulatory system with UvrY	2427648	2427841	DELETION	194
	2	Insertion		nagA	N‑acetylglucosamine‑6‑phosphate deacetylase	574224	574224	-	T
		Deletion	2926 bp deletion	yneK,ydeA,marC	predicted protein,predicted arabinose transporter,predicted transporter	1322972	1325897	DELETION	2926
		Insertion	Frame-shift	barA	hybrid sensory histidine kinase, in two‑component regulatory system with UvrY	2428213	2428213	-	GCCACGT
		Point mutation	miaA → / → hfq	IG		3829379	3829379	G	A
	3	Point mutation	Non-synonymous	nagA	N‑acetylglucosamine‑6‑phosphate deacetylase	574220	574220	G	A	A	V
		Deletion	2926 bp deletion	yneK,ydeA,marC	predicted protein,predicted arabinose transporter,predicted transporter	1322972	1325897	DELETION	2926
		Point mutation	Non-synonymous	cspC	stress protein, member of the CspA‑family	1587566	1587566	C	A	G	C
	4	Deletion	2926 bp deletion	yneK,ydeA,marC	predicted protein,predicted arabinose transporter,predicted transporter	1322972	1325897	DELETION	2926
		Point mutation	Non-synonymous	cspC	stress protein, member of the CspA‑family	1587482	1587482	A	G	S	P
		Point mutation	ptsH → / → ptsI	IG		2086463	2086463	G	T
	5	Point mutation	Amber mutation	nagA	N‑acetylglucosamine‑6‑phosphate deacetylase	574429	574429	G	C	Y	Stop
		Deletion	2926 bp deletion	yneK,ydeA,marC	predicted protein,predicted arabinose transporter,predicted transporter	1322972	1325897	DELETION	2926
		Point mutation	Amber mutation	cspC	stress protein, member of the CspA‑family	1587473	1587473	G	A	Q	Stop
CPC	1	Insertion	ybjG ← / → cmr	IG		746309	746309	-	TAATGTAA
		Point mutation	Non-synonymous	yfgA	conserved protein	2188395	2188395	A	G	L	P
	2	Point mutation	Amber mutation	ddlB	D‑Alanine:D‑alanine ligase	97693	97693	T	G	Y	Stop
		Insertion	ybjG ← / → cmr	IG		746309	746309	-	TAATGTAA
		Deletion	Frame-shift	dcm	DNA cytosine methylase	1667912	1667913	GC	-
		Point mutation	Non-synonymous	suhB	inositol monophosphatase	2209361	2209361	A	G	H	R
	3	Deletion	Frame-shift	gidB	methyltransferase, glucose‑inhibited cell‑division protein	3352668	3352668	G	-
		Point mutation	ecnB → / → sugE	IG		3805951	3805951	A	G
		Point mutation	Non-synonymous	nadR	bifunctional DNA‑binding transcriptional repressor/NMN adenylyltransferase	3962255	3962255	A	G	Y	C
	4	Deletion	Frame-shift	dcm	DNA cytosine methylase	1668409	1668409	T	-
		Point mutation	Non-synonymous	infB	fused protein chain initiation factor 2, IF2	2787616	2787616	G	A	R	C
		Point mutation	Non-synonymous	rho	transcription termination factor	3396759	3396759	T	C	L	P
		Point mutation	ecnB → / → sugE	IG		3805954	3805954	G	C
	5	Point mutation	Non-synonymous	dcm	DNA cytosine methylase	1668096	1668096	A	C	F	C
		Insertion	6 AA insertion	rplL	50S ribosomal subunit protein L7/L12	3609920	3609920	-	GCCCGGTTGAAGCTGCTG	-	GPVEAA
		Point mutation	ecnB → / → sugE	IG		3805972	3805972	C	A
No-stress	1	Deletion	2 AA deletion	yaeT	conserved protein	188596	188601	GATCGG	-	GS	-
		Point mutation	Non-synonymous	cspC	stress protein, member of the CspA‑family	1587577	1587577	G	T	A	E
	2	Point mutation	Non-synonymous	purU	formyltetrahydrofolate hydrolase	1093809	1093809	C	T	A	T
		Point mutation	Non-synonymous	rpsU	30S ribosomal subunit protein S21	2684228	2684228	G	A	E	K
