# Supplementary material for: Prediction of Cross-resistance and Collateral Sensitivity by Gene Expression profiles and Genomic Mutations
Source: Sci Rep. 2017 Oct 25;7:14009. doi: 10.1038/s41598-017-14335-7 (PMC5656584; doi:10.1038/s41598-017-14335-7)
Supplement: Supplementary file 5 — Supplementary Table S4 [file 41598_2017_14335_MOESM5_ESM.xlsx]

## Sheet: result
Table S4. Summary of the relative growth rates of the mutant strains under stress conditions
stress/mutants	NaCl (proV)	CoCl2 (corA)	Na2CO3 (sapA)	Lac (purU)	Mal (yojL)	MCL (pykF)	MG (ydhM)	BuOH (cspC)	CPC (dcm)
NaCl	0.0568449	-0.005417	-0.01145	-0.019427	-0.007171	0.000151	-0.004283	0.003388	-0.005109
KCl	0.076428	0.02294	0.015312	0.008752	-0.009402	0.022335	0.022465	0.025733	0.019987
CoCl2	-0.019255	0.439023	-0.001745	-0.081286	-0.004717	-0.10623	-0.083241	0.041927	-0.008226
Na2CO3	0.008403	-0.001053	0.0503168	0.002308	0.015661	0.017701	-0.012711	0.029738	0.003994
Lac	0.005573	-0.001338	0.007679	0.0281749	0.000908	-0.029812	-0.000785	0.034991	-0.000728
Mal	-0.016565	-0.021444	-0.013914	0.001491	0.0235492	-0.125514	-0.010191	0.01261	-0.021357
MCL	-0.069586	-0.058585	-0.04372	-0.079982	-0.011875	0.147476	-0.019146	-0.019258	-0.020034
Cro	-0.001143	-0.011454	-0.023193	0.007179	0.00088	-0.015368	0.001255	0.024891	0.01571
MG	-0.011271	-0.005714	-0.025941	-0.027794	-0.028754	-0.012988	0.258487	0.017652	-0.043606
BuOH	-0.004681	-0.00398	0.001493	0.001862	-0.011011	-0.012951	-0.004768	0.0210917	-0.013726
CPC	-0.009748	0.000282	0.017184	-0.003598	0.002251	-0.02058	-0.013292	-0.020388	0.080444
